# Supplementary material for: Temporal and spatial arrangement of wheat sowing date: a revolutionary strategy to accomplish Tianfu Granary
Source: Front Plant Sci. 2023 Nov 20;14:1240417. doi: 10.3389/fpls.2023.1240417 (PMC10694224; doi:10.3389/fpls.2023.1240417)
Supplement: Supplementary file 1 [file Table_1.xlsx]

## Sheet: table S1-Partl in Chinese
Table S1. Articles that include "planting date" in the text by searching for "Sichuan" and "wheat" in the CNKI and ScienceDirect databases (from 1 Jan 1951 to 16 Sep 2022)
Serial number	Year	Title	Journal	Language	Sichuan institution	Sowing date	Whether to plant seeds in stages	Harvest date	Seeding Place	Keywords	Whether there is a broadcast date in the keyword
1	1951	本年小麦锈病情况	中国农业科学	CN	N/A	N/A	N/A	N/A	N/A	小麦锈病	N/A
2	1951	小麦腥黑穗病的防治	中国农业科学	CN	N/A	N/A	N/A	N/A	N/A	小麦腥黑穗病, 十五度	N/A
3	1952	中国小麦的主要产区与优良品种	生物学通报	CN	N/A	N/A	N/A	N/A	N/A	优良品种	N/A
4	1953	三年来的植病防治工作	科学通报	CN	N/A	N/A	N/A	N/A	N/A	黄萎病, 防治工作, 黑穗病, 棉枯萎病, 植物病害, 炭疽病, 锈果病, 病害防治, 黑斑病, 山西省	N/A
5	1954	酒糟制曲的试验	科学通报	CN	四川化学工业学院糖品教研组	N/A	N/A	N/A	N/A	出酒率	N/A
6	1954	略谈防止小麦越冬前徒长和拔节问题	农业科学通讯	CN	N/A	N/A	N/A	N/A	N/A	徒长, 冬前, 生长, 旺长	N/A
7	1954	小麦吸浆虫研究,Ⅰ.	昆虫学报	CN	N/A	N/A	N/A	N/A	N/A	小麦吸浆虫, 寄生蜂	N/A
8	1954	召開储蓄座談會、加强农村儲蓄宣传	中国金融	CN	N/A	N/A	N/A	N/A	N/A	参加	N/A
9	1954	直麦地压绿肥的几个问题	农业科学通讯	CN	N/A	N/A	N/A	N/A	N/A	氮素肥料, 土壤微生物, 根瘤菌, 植物根部, 河北省中南部, 山西省, 几个问题	N/A
10	1954	祖国的新面貌	世界知识	CN	N/A	N/A	N/A	N/A	N/A	天然石油	N/A
11	1955	防治地下害虫的几个问题	昆虫知识	CN	N/A	N/A	N/A	N/A	N/A	玉米根, 六六粉, 几个问题, 地下害虫	N/A
12	1955	棉花溴化钾刺激试验结果	农业科学通讯	CN	四川万县山区农场	N/A	N/A	N/A	N/A	刺激试验, 溴化钾	N/A
13	1955	棉花育苗移栽大田介绍	农业科学通讯	CN	四川万县农业试验站	N/A	N/A	2023-05-04	万县	棉花育苗移栽	N/A
14	1955	平原五○麦	农业科学通讯	CN	N/A	N/A	N/A	N/A	N/A	黑粉病	N/A
15	1955	西北区豌豆象调查与防治的研究	昆虫学报	CN	N/A	N/A	N/A	N/A	N/A	呼吸作用, 磨碎法, 朱象三, 受害率, 二氧化碳	N/A
16	1955	小麦黄吸浆虫(Contarinia Tritici Kirby)生活习性观察及药剂防治初步报告	华中农业科学	CN	N/A	N/A	N/A	N/A	N/A	麦黄吸浆虫, Contarinia Tritici Kirby, 生活习性, 初步报告	N/A
17	1955	小麦品种苗期对条锈病抵抗性的测定及条锈病菌的变异性问题	植物病理学报	CN	N/A	N/A	N/A	N/A	N/A	条锈病菌, 改良品种, 生理小种, 抵抗性, 变异性, 小麦品种	N/A
18	1956	从粘虫发生规律讨论消灭的办法	昆虫知识	CN	N/A	N/A	N/A	N/A	N/A	降雨量, 第三代, 禾本科作物, 撒粉器, 发生规律	N/A
19	1956	连载讲座—我国的大害虫(五)——小麦吸浆虫的简单介绍	昆虫知识	CN	N/A	N/A	N/A	N/A	N/A	小麦吸浆虫, 寄生蜂	N/A
20	1956	内蒙古自治区锡、祭盟鼠害调查	农业科学通讯	CN	N/A	N/A	N/A	N/A	N/A	胡麻油, 鼠害调查, 农作物, 沙土鼠, 六六粉, 内蒙古	N/A
21	1956	年年丰产的武功县小麦	农业科学通讯	CN	N/A	N/A	N/A	N/A	N/A	武功县, 新式步犁	N/A
22	1956	陕、甘、青小麦条锈病发生发展规律之初步研究	西北农学院学报	CN	N/A	N/A	N/A	N/A	N/A	条锈病菌, 存活力, 小麦条锈病, 李振岐, 初步研究, 发生发展规律	N/A
23	1956	石碳酸检定法的效果	农业科学通讯	CN	N/A	N/A	N/A	N/A	N/A	石碳酸	N/A
24	1956	四川粘虫研究报告摘要	农业科学通讯	CN	四川省农业科学研究所	N/A	N/A	N/A	N/A	第三代	N/A
25	1956	我国几个著名的小麦优良品种	农业科学通讯	CN	N/A	N/A	N/A	N/A	N/A	小麦优良品种, 黑粉病, 播种期, 冬性品种, 散黑穗病, 叶锈病, 抗条锈病	I/A
26	1956	小麦黄吸浆虫的研究	农业科学通讯	CN	N/A	N/A	N/A	N/A	N/A	麦黄吸浆虫	N/A
27	1956	小麦吸浆虫之研究	西北农学院学报	CN	N/A	N/A	N/A	N/A	N/A	小麦吸浆虫, 昆虫学报, 农业科学研究所, 寄生蜂	N/A
28	1956	研究试验与生产——两年来粮食贮藏研究工作的小结与体会	科学通报	CN	N/A	N/A	N/A	N/A	N/A	水分含量, 粮食贮藏	N/A
29	1956	雲南會澤養綿羊情况介紹	畜牧与兽医	CN	N/A	N/A	N/A	N/A	N/A	本地羊	N/A
30	1956	中国小麦吸浆虫文献评介	昆虫知识	CN	N/A	N/A	N/A	N/A	N/A	小麦吸浆虫, 文献评介	N/A
31	1956	猪饲料的收集与贮存	农业科学通讯	CN	N/A	N/A	N/A	N/A	N/A	棉花壳, 猪饲料	N/A
32	1957	干旱鍜炼对小麦生理影响的初步研究	植物生理学通讯	CN	N/A	N/A	N/A	N/A	N/A	酶活力, 水溶性, 生理特性, 生理影响, 吸水力, 生理生化特性, 氧化氢, 初步研究	N/A
33	1957	关于旅大地区小麦秆锈菌和叶锈菌夏孢子世代的越冬问题	植物病理学报	CN	N/A	N/A	N/A	N/A	N/A	叶锈菌, 冬小麦, 夏孢子堆	N/A
34	1957	汉中地区碧蚂一号条锈病发生情况	西北农业科学	CN	N/A	N/A	N/A	N/A	N/A	条锈病, 农家品种	N/A
35	1957	华北冬小麦条锈病流行规律研究	植物病理学报	CN	N/A	N/A	N/A	N/A	N/A	条锈菌, 条锈病菌, 春麦区, 土壤湿度, 水涝地, 枯斑反应	N/A
36	1957	棉花育苗移栽初步试验报告	华中农业科学	CN	N/A	N/A	N/A	N/A	N/A	前作物, 棉花育苗移栽, 初步试验	N/A
37	1958	1958年早稻丰产经验调研初步总结	植物生理学通讯	CN	N/A	N/A	N/A	N/A	N/A	穗分化期, 施肥量, 抽穗期, 安徽省, 丰产经验	N/A
38	1958	冬水田种小麦成功	中国农业科学	CN	四川乐山县农业科农业技术服务站	霜降后	N/A	N/A	乐山	冬水田	N/A
39	1958	丰收高产驳斥了土地收益递减律	学术月刊	CN	N/A	N/A	N/A	N/A	N/A	收益递减律, 生产关系, 区种法, 修正主义者	N/A
40	1958	贵州小麦蚜虫调查	昆虫知识	CN	N/A	N/A	N/A	N/A	N/A	小麦蚜虫, 寄生率, 天敌种类	N/A
41	1958	科学新闻	科学	CN	N/A	N/A	N/A	N/A	N/A	人造石油, 煤焦油	N/A
42	1958	磷肥后效试验	中国农业科学	CN	四川乐山县农技站	N/A	N/A	N/A	N/A	磷矿粉, 混合肥料, 磷肥后效	N/A
43	1958	农村金融工作的大跃进丰富了马克思列宁主义的信用理论——参加中国人民银行上海现场会议的一点感想	金融研究	CN	N/A	N/A	N/A	N/A	N/A	大跃进, 农村金融工作, 马克思列宁主义, 存款余额, 中国人民银行, 信用理论	N/A
44	1958	晚秋小麦试种结果	中国农业科学	CN	四川省南充农业试验站	8月15日播种	N/A	11月25日成熟	南充	播种期	I/A
45	1958	我国春小麦的栽培	生物学通报	CN	N/A	N/A	N/A	N/A	N/A	春小麦品种, 早熟作物	N/A
46	1958	我国小麦大丰收的统计资料	财经研究	CN	N/A	N/A	N/A	N/A	N/A	总产量, 亩产量, 统计资料	N/A
47	1958	小麦(中大2419)的抗旱锻炼	Journal of Integrative Plant Biology	CN	N/A	N/A	N/A	N/A	N/A	抗旱性, 含水量, 保水力, 孕穗期, 余叔文, 植株水分, 酶活力, 抗早性, 生理性状	N/A
48	1958	小麦吸浆虫	中国农业科学	CN	N/A	N/A	N/A	N/A	N/A	小麦吸浆虫, 寄生蜂, 产卵管	N/A
49	1958	小麦种间杂交育种第七代总结报告	华中农业科学	CN	N/A	N/A	N/A	N/A	N/A	黑锈病, 总结报告, 种间杂交	N/A
50	1958	新疆冬春小麦品种简介	新疆农业科学通报	CN	N/A	N/A	N/A	N/A	N/A	春小麦品种, 出粉率, 千粒重, 白粉病, 黑颖病, 抗锈病, 散黑穗病	N/A
51	1959	安康专区的黄泥巴及其改良	陕西农业科学	CN	N/A	N/A	N/A	N/A	N/A	安康专区, 白河县	N/A
52	1959	从1958年丰产经验谈水稻密植问题	陕西农业科学	CN	N/A	N/A	N/A	N/A	N/A	单季晚稻, 千粒重, 卫星田, 无效分, 肥料浓度, 丰产经验	N/A
53	1959	汲取南方麦区丰产经验 加强后期田间管理 确保北方麦区普通丰收	中国农业科学	CN	N/A	N/A	N/A	N/A	N/A	丰产技术, 中国农业科学院, 丰产经验, 人民公社, 田间管理	N/A
54	1959	洛川曲西村水稻丰产经验	陕西农业科学	CN	N/A	N/A	N/A	N/A	N/A	水稻产量, 培育壮秧, 丰产经验	N/A
55	1959	施用胡敏酸鹽对小麦生长的影响	土壤	CN	四川营山县科学研究所	N/A	N/A	N/A	N/A	胡敏酸, 小麦生长	N/A
56	1959	土農药研究簡报	昆虫知识	CN	N/A	N/A	N/A	N/A	N/A	石硫合剂, 混合作用, 黄花篙, 展着剂, 混合使用, 土农药, 小麦叶锈病	N/A
57	1959	雅安地区麦圆蜘蛛(Penthaleus sp.)的初步研究	昆虫学报	CN	四川农业厅植保科	N/A	N/A	N/A	N/A	麦圆蜘蛛, Penthaleus sp, 产卵期, 雅安地区, 初步研究	N/A
58	1959	要把蓄水用水工作抓深抓透	农田水利与农林水电	CN	N/A	N/A	N/A	N/A	N/A	春播作物	N/A
59	1959	在农田水利农村水电战线上	农田水利与农林水电	CN	N/A	N/A	N/A	N/A	N/A	农田水利, 农村水电, 春播作物	N/A
60	1959	种	中国农业科学	CN	N/A	N/A	N/A	N/A	N/A	栽培条件, 春小麦生产, 作物品种, 玉米品种, 冬小麦	N/A
61	1959	总结经验,开始新的跃进	戏剧报	CN	N/A	N/A	N/A	N/A	N/A	大跃进, 人民公社运动, 戏剧艺术, 工农群众, 戏剧活动, 社会主义阵营, 工农业生产	N/A
62	1960	当前小麦锈病发生情况的分析及防治建议	中国农业科学	CN	N/A	N/A	N/A	N/A	N/A	陕西关中, 新疆北部, 关中地区, 十五度, 淮北地区, 冬季温度, 分析及防治	N/A
63	1960	冬灌动态	中国水利	CN	N/A	N/A	N/A	N/A	N/A	生产队长, 机械修配, 修理工人	N/A
64	1960	冬小麦返青拔节期间田间管理的几个问题	中国农业科学	CN	N/A	N/A	N/A	N/A	N/A	冬小麦, 秋播小麦, 田间管理, 几个问题	N/A
65	1960	二月份的农事活动(立春——雨水)2月5日 2月19日	中国农垦	CN	N/A	N/A	N/A	N/A	N/A	农事活动, 开沟排水, 春播作物	N/A
66	1960	胡敏酸对小麦幼苗期吸收磷素的影响	原子能科学技术	CN	N/A	N/A	N/A	N/A	N/A	胡敏酸, 小麦幼苗, 胡敏酸钠, 幼苗期	N/A
67	1960	几种抗倒伏的肥料	土壤	CN	四川达县赵家农机站	N/A	N/A	N/A	N/A	原料配制, 抗倒伏	N/A
68	1960	拉萨春晓	中国民族	CN	N/A	N/A	N/A	N/A	N/A	罗布林卡	N/A
69	1960	群众运动在财政、银行工作中的胜利	财政	CN	N/A	N/A	N/A	N/A	N/A	群众运动, 工农业生产, 大跃进	N/A
70	1960	提高我国农業劳动生产率的途徑及其經济效果	财经科学	CN	N/A	N/A	N/A	N/A	N/A	单位面积产量, 劳动力, 人民公社化, 劳动生产率, 播种面积	N/A
71	1960	小麦高额丰产田倒伏问题的研究	河南农学院学报	CN	N/A	N/A	N/A	N/A	N/A	丰产田, 叶面积系数, 植株生长, 小麦倒伏	N/A
72	1960	粘虫黑卵蜂Telenomus cirphivorus Liu的生物学及田间散放	昆虫学报	CN	N/A	N/A	N/A	N/A	N/A	生物学, 刘崇乐, Telenomus cirphivorus Liu, 成虫寿命, 黑卵蜂	N/A
73	1960	抓紧蓄水 适时灌溉	农田水利	CN	四川日报	N/A	N/A	N/A	N/A	播种面积, 小春作物	N/A
74	1961	安徽省农家小麦品种的研究	安徽农业科学	CN	N/A	N/A	N/A	N/A	N/A	小麦品种, 分枝小麦, 白皮小麦, 硬粒小麦, 安徽省	N/A
75	1961	春季麦田管理的中心任务与措施	中国农业科学	CN	N/A	N/A	N/A	N/A	N/A	冬麦区, 冬小麦, 拔节期, 成穗率, 次生根, 高产田, 穗分化	N/A
76	1961	谷象在四川首次发现	昆虫学报	CN	N/A	N/A	N/A	N/A	N/A	首次发现	N/A
77	1961	试论我国作物育种研究工作的发展问题	中国农业科学	CN	N/A	N/A	N/A	N/A	N/A	地方良种, 优良品种, 杂交法, 推广品种, 引进品种, 优良新品种, 改良品种, 杂交亲本, 作物育种	N/A
78	1961	天然放射性岩石对提高作物产量的作用	土壤	CN	四川省农业科学研究所 ,四川省溫江专区化工厂	N/A	N/A	N/A	N/A	放射性岩石, 作物产量, 天然放射性	N/A
79	1961	小麦菌核性根腐病的初步研究	山东农业大学学报(自然科学版)	CN	N/A	N/A	N/A	N/A	N/A	小麦根腐病, 病原菌, 发病关系, 发病率, 初步研究	N/A
80	1962	级差土地收益的形成与分配——湖北麻城县中一公社迎集分社第一生产大队调查报告	江汉学报	CN	N/A	N/A	N/A	N/A	N/A	生产队, 公积金, 公益金, 农业税, 作物单产, 土地收益, 麻城县	N/A
81	1962	剑阁县各级干部深入社队抓春灌	中国水利	CN	N/A	N/A	N/A	N/A	N/A	剑阁县	N/A
82	1962	林丹粉剂拌合储粮防治害虫的研究	植物保护学报	CN	N/A	N/A	N/A	N/A	N/A	防治害虫	N/A
83	1962	论寒潮对小麦结实器官“形态发生”早期冻害的影响及其测定的方法	中国农业科学	CN	N/A	N/A	N/A	6月3日收获	N/A	最低温度, 形态发生	N/A
84	1962	试论湖北小麦育种的方向和途径	湖北农业科学	CN	N/A	N/A	N/A	N/A	N/A	小麦育种, 两熟制, 早熟品种, 方向和途径	N/A
85	1962	我国小麦条锈病流行规律的研究现况和今后研究的商榷	植物保护学报	CN	N/A	N/A	N/A	N/A	N/A	小麦条锈病, 条锈菌, 流行区系, 侵染源, 生理小种, 研究现况	N/A
86	1962	小麦吸浆虫的生态地理、特性及其根治途径的讨论	中国农业科学	CN	N/A	N/A	N/A	N/A	N/A	吸浆虫, 小麦品种, 大量繁殖, 抗虫品种, 生态地理	N/A
87	1962	小麦锈菌生理小种鉴定问题	华北农学报	CN	N/A	N/A	N/A	N/A	N/A	生理小种鉴定, 生理型	N/A
88	1962	芝麻土宜的分析	土壤通报	CN	N/A	N/A	N/A	N/A	N/A	风砂土, 土壤条件, 石灰反应, 幼苗出土	N/A
89	1962	自治区农学会与自治区农科所联合举办学术活动週	新疆农业科学	CN	N/A	N/A	N/A	N/A	N/A	农学会, 学术活动	N/A
90	1963	赤霉素对于水稻小麦的效应试验	Journal of Integrative Plant Biology	CN	N/A	N/A	N/A	N/A	N/A	冬小麦, 主茎叶片, 孕穗期, 效应试验	N/A
91	1963	国产鹅观草属ROEGNERIA C.Koch之订正	南京大学学报(自然科学版)	CN	N/A	N/A	N/A	N/A	N/A	鹅观草属, 标本室, 植物图, 禾本科, ROEGNERIA C.Koch, 中国科学院植物研究所, 模式标本	N/A
92	1963	湖北省麦作试验研究工作会议纪要	湖北农业科学	CN	N/A	N/A	N/A	N/A	N/A	湖北省, 工作会议纪要, 第一位	N/A
93	1963	湖北省小麦良种区域试验总结(摘要)	湖北农业科学	CN	N/A	N/A	N/A	N/A	N/A	年平均, 肥力水平, 区域试验, 小麦良种, 湖北省	N/A
94	1963	论水稻第二栽揷适期及其应用	中国农业科学	CN	N/A	N/A	N/A	N/A	N/A	晚熟品种, 播栽期, 空壳率, 旱地作物, 抽穗期	N/A
95	1963	麦播期间做好防治小麦锈病的工作	植物保护	CN	N/A	N/A	N/A	N/A	N/A	抗锈性, 生理小种	N/A
96	1963	全国小麦锈病及抗锈育种研究工作会议	植物保护	CN	N/A	N/A	N/A	N/A	N/A	小麦锈病, 抗锈性, 育种研究	N/A
97	1963	四川省麦蚜防治问题	中国农业科学	CN	N/A	N/A	N/A	N/A	N/A	小麦田, 麦长管蚜, 防治问题, 四川省	N/A
98	1963	我国小麦条锈菌生理专化研究	植物保护学报	CN	N/A	N/A	N/A	N/A	N/A	小麦条锈菌, 生理小种, 抗锈性, 鉴别寄主, 汪可宁, 石家庄	N/A
99	1963	小麦群体叶色变化和形成丰产的关系及其施肥技术的研究	作物学报	CN	N/A	N/A	N/A	N/A	N/A	小麦群体, 叶色变化, 每穗粒数, 施肥技术, 小穗数	N/A
100	1963	小麦生长锥发育形态的观察	作物学报	CN	四川农学院	N/A	N/A	N/A	N/A	发育形态, 小麦生长, 叶原基, 生长锥	N/A
101	1963	雅安地区麻雀食性的调查研究	动物学杂志	CN	四川农学院	N/A	N/A	N/A	N/A	植物性食物, 动物性食物, 雅安地区	N/A
102	1963	养料供应对麦粒发育的影响及小麦主茎和分蘖间关系	Journal of Integrative Plant Biology	CN	N/A	N/A	N/A	N/A	N/A	主茎, 分集, 麦粒, 分蘖	N/A
103	1963	再论小麦锈菌生理小种鉴定问题	河北农业大学学报	CN	N/A	N/A	N/A	N/A	N/A	生理小种鉴定, 抗锈性	N/A
104	1964	白翅叶蝉Empoasca subrufa Melichar的研究	昆虫学报	CN	N/A	N/A	N/A	N/A	N/A	白翅叶蝉, 昆虫学报, 黑尾叶蝉, DDT, Empoasca subrufa Melichar, 秧田期, 抽穗期	N/A
105	1964	冬小麦农大183分蘖、叶片发生规律与穗部关系的初步研究	作物学报	CN	N/A	N/A	N/A	N/A	N/A	主茎叶片, 叶龄余数, 冬小麦, 穗分化, 初步研究	N/A
106	1964	对条銹菌变异問題的几点看法	植物保护	CN	N/A	N/A	N/A	N/A	N/A	生理小种, 流行区系, 抗锈性, 小种鉴定, 汪可宁, 条锈菌, 抗条锈性, 几点看法	N/A
107	1964	关于“以磷增氮”措施的初步分析	土壤通报	CN	N/A	N/A	N/A	N/A	N/A	磷肥肥效, 作物吸收, 增产效果, 氮素供应, 初步分析	N/A
108	1964	关于反常低温引起的小麦雄性不育及穗的其他结构的变异	作物学报	CN	四川农学院	N/A	N/A	N/A	N/A	雄性不育	N/A
109	1964	红壤的利用和改良	中国农垦	CN	N/A	N/A	N/A	N/A	N/A	作物产量, 江西省, 作物根系, 施肥方法, 土壤肥力, 先锋作物, 紫云英	N/A
110	1964	四川郫县犀浦、合兴两公社小麦样板田用硫銨追肥改作底肥的增产效果	耕作与肥料	CN	四川农业科学院	N/A	N/A	N/A	N/A	增产效果, 农家肥, 样板田	N/A
111	1964	四川盐源地区土壤中蚯蚓的数量分布	动物学杂志	CN	四川盐源中学	N/A	N/A	N/A	N/A	耕层深度, 数量分布, 土壤耕层, 耕作层, 沙壤土, 四川盐源, 平均数	N/A
112	1964	我国小麦吸浆虫的地理分布	昆虫知识	CN	N/A	N/A	N/A	N/A	N/A	小麦吸浆虫, 地理分布	N/A
113	1964	小麦抗锈育种工作的现状与发展	中国农业科学	CN	N/A	N/A	N/A	N/A	N/A	杂交亲本, 育种工作, 生理小种, 现状与发展	N/A
114	1965	1965年小麦锈病座谈会讨论小麦锈病科研工作革命化问题	植物保护	CN	N/A	N/A	N/A	N/A	N/A	小麦锈病, 座谈会	N/A
115	1965	大栗金龟(虫甲)生活史的研究	昆虫学报	CN	四川省甘孜藏族自治州农牧业科学研究所	N/A	N/A	N/A	N/A	生活史, 土壤湿度, 农作物, 城关乡	N/A
116	1965	关中麦秆蝇的初步研究	昆虫学报	CN	N/A	N/A	N/A	N/A	N/A	麦秆蝇, 拔节期, 回茬麦, 小麦生育期, 植株高度, 晚播小麦, 栽培条件, 不同播期, 孕穗期, 不同生育期, 初步研究	I/A
117	1965	科学实验动态	中国农业科学	CN	N/A	N/A	N/A	N/A	N/A	春化处理, 样板田, 双季晚稻, 矮脚南特, 接种器, 旱地玉米, 科学实验	N/A
118	1965	林丹粉剂拌合储粮防治害虫的研究——不同拌合方式的防虫效果及残留量	植物保护学报	CN	N/A	N/A	N/A	N/A	N/A	稻谷加工, 残留量, 防虫效果	N/A
119	1965	磷肥对蚕豆和小麦的肥效及在间作时根际营养关系的研究	土壤通报	CN	N/A	N/A	N/A	N/A	N/A	根际营养	N/A
120	1965	谈谈冬麦区小麦抗锈育种工作中的几个问题	植物保护	CN	N/A	N/A	N/A	N/A	N/A	抗锈性, 生理小种, 冬麦区, 几个问题	N/A
121	1965	我国八个植被区域与农业发展	广西农业科学	CN	N/A	N/A	N/A	N/A	N/A	半干旱气候, 混交林, 东北平原, 亚热带, 印度洋季风, 半灌木, 植被区域	N/A
122	1965	偃师县岳滩大队1965年小麦大面积丰产技术经验总结	河南农学院学报	CN	N/A	N/A	N/A	N/A	N/A	基本苗, 产量水平, 成穗数, 增产率, 玉米茬, 丰产技术, 两合土, 培肥地力, 千粒重, 播种方法, 肥水条件, 经验总结, 偃师县	N/A
123	1965	一九六五年小麦丰产的科学技术初步总结	中国农业科学	CN	N/A	N/A	N/A	N/A	N/A	晚茬麦, 小麦单产, 干热风, 增产措施, 基本苗数	N/A
124	1965	用粉制剂防治小麦锈病试验初报	植物保护	CN	N/A	N/A	N/A	N/A	N/A	氟矽酸钠, 小麦锈病, 对氨基苯磺酸, 防治效果, 条锈病	N/A
125	1966	1964年全国小麦稈銹菌生理小种区系的消长分析	植物保护学报	CN	N/A	N/A	N/A	N/A	N/A	生理小种, 生理型	N/A
126	1966	活学活用毛主席著作,开展农业科学实验运动	山东农业科学	CN	N/A	N/A	N/A	N/A	N/A	科学实验, 活学活用, 毛主席	N/A
127	1966	加强实践观点,减少盲目性——小麦育种工作初步总结	中国农业科学	CN	四川省万县专区农业科学研究所	N/A	N/A	N/A	N/A	小麦育种, 地方种, 万县市, 杂交育种, 乳熟期, 样板田, 抗逆力, 毛主席, 石灰岩	N/A
128	1966	麦蚜研究初报	昆虫知识	CN	N/A	N/A	N/A	N/A	N/A	播种期, 麦长管蚜, 小麦田, 研究初报	I/A
129	1966	陕西泾阳棉花枯萎病防治示范样板经验	植物保护	CN	N/A	N/A	N/A	N/A	N/A	棉花枯萎病, 防治面积, 抗病品种	N/A
130	1966	物候学与农业	生物学通报	CN	N/A	N/A	N/A	N/A	N/A	物候现象, 物候学, 物候变化, 河流封冻, 农作物, 物候观测, 种子成熟期	N/A
131	1971	小麦全蝕病介紹	陕西农业科技	CN	N/A	N/A	N/A	N/A	N/A	小麦全蚀病, 子囊果	N/A
132	1971	小麦叶鞘枯萎病的初步調查	科技简报	CN	N/A	N/A	N/A	N/A	N/A	枯萎病, 发病关系, 子囊壳, 稻麦轮作, 石硫合剂	N/A
133	1972	利用蒸煮废液制胡敏酸铵化肥	四川造纸通讯	CN	雅安造纸厂	N/A	N/A	N/A	N/A	胡敏酸, 二苯胺, 指示剂, 硫酸根, 重铬酸钾溶液, 四苯硼酸钠, 硫酸盐, 容量瓶, 标准液	N/A
134	1972	我们是怎样搞好阿勃小麦良种提纯复壮的	农林科学实验	CN	N/A	N/A	N/A	N/A	N/A	小麦良种, 提纯复壮	N/A
135	1972	造纸废液综合利用	四川造纸通讯	CN	四川造纸通讯	N/A	N/A	N/A	N/A	铁铬木质素磺酸盐	N/A
136	1973	阿勃小麦感染条锈病的调查研究	陕西农业科技	CN	N/A	N/A	N/A	N/A	N/A	条锈病, 条锈菌, 汉中地区, 抗锈性, 生理小种	N/A
137	1973	从生产实际出发 不断选育小麦新品种	四川农业科技	CN	南充地区农科所	N/A	N/A	N/A	N/A	小麦新品种, 文化大革命, 丘陵坡地, 生产队, 毛主席, 刘少奇	N/A
138	1973	二十年小麦杂交育种工作报告	四川农业科技	CN	四川农学院	N/A	N/A	N/A	N/A	小穗数, 竹叶青, 抗白粉病, 散黑穗病, 分枝穗, 抗条锈病, 籽粒大小, 千粒重, 杂交育种工作, 二十年	N/A
139	1973	谷象	新农业	CN	N/A	N/A	N/A	N/A	N/A	前胸背板, 下后侧片	N/A
140	1973	固原地区冬麦红矮病发生情况及防治意见	宁夏农业科技	CN	N/A	N/A	N/A	N/A	N/A	红矮病, 防治意见, 固原地区	N/A
141	1973	关于南方冬麦区小麦关键性增产技术措施意见(初稿)	云南农业科技	CN	N/A	N/A	N/A	N/A	N/A	冬麦区, 增产技术, 晚茬麦, 高产稳产农田, 千粒重, 小麦生长, 长江上游地区	N/A
142	1973	甲基托布津和乙基托布津药效试验情况汇总	陕西化工	CN	N/A	N/A	N/A	N/A	N/A	甲基托布津, 福美砷, 乙基托布津, 防治效果	N/A
143	1973	苦干三年大变样	农林科学实验	CN	N/A	N/A	N/A	N/A	N/A	三年大变样, 复合肥料	N/A
144	1973	麦类萎缩病的初步观察	科技简报	CN	N/A	N/A	N/A	N/A	N/A	组织细胞, 大麦品种, 小麦苗, 内含体, 初步观察	N/A
145	1973	秋(冬)播小麦病虫防治座谈会纪要	河北农业科技情报	CN	N/A	N/A	N/A	N/A	N/A	小麦病虫, 病虫防治, 小麦锈病, 座谈会纪要	N/A
146	1973	三个不同类型的小麦良种介绍	湖北农业科学	CN	N/A	N/A	N/A	N/A	N/A	小麦良种, 不同类型	N/A
147	1973	四川地区小麦条锈病流行规律调查	四川农业科技	CN	四川省农科院小麦锈病组	N/A	N/A	N/A	N/A	小麦条锈病, 病叶率, 条锈菌, 发病中心, 冬麦区	N/A
148	1973	为革命选育和推广小麦良种	江苏农业科技	CN	N/A	N/A	N/A	N/A	N/A	生产队, 小麦良种, 农业学大寨	N/A
149	1973	我省召开小麦育种经验座谈会	四川农业科技	CN	四川农业科技	N/A	N/A	N/A	N/A	小麦育种, 育种工作, 农学院, 白粉病, 座谈会	N/A
150	1973	小麦全蚀病	陕西农业科技	CN	N/A	N/A	N/A	N/A	N/A	小麦全蚀病, 子囊壳, 小麦品种	N/A
151	1973	小麦杂交育种工作中几个问题的体会	四川农业科技	CN	四川省农科院小麦研究室育种组	N/A	N/A	N/A	N/A	杂交亲本, 小穗数, 杂交育种工作, 亲本材料, 育种目标, 穗粒数, 复合杂交, 几个问题	N/A
152	1973	一九七三年春季小麦品种(系)田间抗锈性鉴定小结	四川农业科技	CN	四川省农科院小麦锈病组	N/A	N/A	N/A	N/A	小麦品种(系), 抗锈性, 白粉病	N/A
153	1973	一九七三年春季小麦銹病发生的預測和防治意見	农业科技通讯	CN	N/A	N/A	N/A	N/A	N/A	条锈菌, 小麦秋苗, 抗锈性, 发生流行	N/A
154	1974	对引种墨西哥小麦的生态气候分析	气象科技资料	CN	N/A	N/A	N/A	N/A	N/A	小麦生育期, 生态气候, 低纬度, 冬麦区, 墨西哥, 育种圃, 气候分析, 千粒重, 春麦区	N/A
155	1974	关于阿勃抗锈性退化问题的一些情况	宁夏农业科技	CN	N/A	N/A	N/A	N/A	N/A	甘肃省, 反应型, 植保所, 抗锈性, 条锈病	N/A
156	1974	关中地区小麦矮化育种情况简介	陕西农业科学	CN	N/A	N/A	N/A	N/A	N/A	小麦矮化育种, 关中地区, 综合性状, 叶枯病, 小麦高产	N/A
157	1974	粮食中几种微量元素的含量	哈医大学报	CN	N/A	N/A	N/A	N/A	N/A	北安河, 呼兰县, 黑龙江, 浙江临安, 四川自贡, 陕西绥德, 尚志县, 北京海淀, 陕西黄陵, 微量元素	N/A
158	1974	麦粮套种的几点经验	新农业	CN	N/A	N/A	N/A	N/A	N/A	大垄沟, 杂交高粱	N/A
159	1974	南方冬麦区小麦增产主要技术措施意见	农业科技	CN	N/A	N/A	N/A	N/A	N/A	冬麦区, 晚茬麦, 措施意见	N/A
160	1974	内吸杀菌剂—苯莱特研制情况	农药工业	CN	四川农科院农药研究所	N/A	N/A	N/A	N/A	正丁胺, 三口瓶, 冷凝管, 温度计, 喷撒剂, 搅拌器, 内吸杀菌剂	N/A
161	1974	小麦白粉病病菌的生物学研究报告	四川农业科技	CN	四川农学院小麦白粉病研究小组	N/A	N/A	N/A	N/A	小麦白粉病, 小麦白粉菌, 生物学研究	N/A
162	1974	小麦为什么发生空穗	甘肃农业科技	CN	N/A	N/A	N/A	N/A	N/A	安宁堡, 兰州市, 武威县	N/A
163	1974	学先进,找差距,迅速提高我区小麦生产水平	内蒙古农业科技	CN	N/A	N/A	N/A	N/A	N/A	小麦生产, 小麦产量, 农业学大寨, 群众运动, 小麦高产栽培, 增产经验	N/A
164	1974	一九七三—一九七四年小麦杂交育种工作小结	贵州农业科技	CN	N/A	N/A	N/A	N/A	N/A	杂交亲本, 千粒重, 杂交育种工作	N/A
165	1975	1973年全国18个省小麦秆锈菌生理小种区系的消长分析总结	铁岭农学院学报	CN	N/A	N/A	N/A	N/A	N/A	生理小种, 分析总结	N/A
166	1975	1974年20个省份小麦秆锈菌生理小种区系消长分析总结	铁岭农学院学报	CN	N/A	N/A	N/A	N/A	N/A	生理小种, 消长趋势, 分析总结	N/A
167	1975	1974年土壤和作物诊断协作试点简结	土壤肥料	CN	N/A	N/A	N/A	N/A	N/A	作物诊断, 群众性, 作物营养, 协作单位, 土壤诊断	N/A
168	1975	1974年土壤普查协作试点简结	土壤肥料	CN	N/A	N/A	N/A	N/A	N/A	土壤普查, 群众性, 农学院, 北京市, 改良利用, 山东德州	N/A
169	1975	毒麦及几种黑麦草属杂草的识别	陕西农业科技	CN	N/A	N/A	N/A	N/A	N/A	黑麦草属, 多花黑麦草	N/A
170	1975	对我国小麦条锈病防治经验的认识	中国农业科学	CN	N/A	N/A	N/A	N/A	N/A	小麦条锈病, 条锈病菌, 防治经验	N/A
171	1975	福建发现小麦吸浆虫	昆虫知识	CN	N/A	N/A	N/A	N/A	N/A	小麦吸浆虫, 麦红吸浆虫, 福建沙县	N/A
172	1975	甘薯叶种类问题的探讨	昆虫学报	CN	N/A	N/A	N/A	N/A	N/A	紫铜色, 甘薯叶, 指名亚种, 阳茎端, 打碗花, 鞘翅目	N/A
173	1975	激光在油莱育种上的初步结果	四川大学学报(自然科学版)	CN	四川大学生物系植物遗传育种教研室	N/A	N/A	N/A	N/A	激光技术, 作物种子, 有效分枝数, 染色体断裂	N/A
174	1975	南方发展小麦大有可为(短评)	农业科技通讯	CN	N/A	N/A	N/A	N/A	N/A	农田基本建设, 无产阶级文化大革命, 生产队, 大自然, 小麦生产	N/A
175	1975	南方小麦高产科技座谈会	科学通报	CN	N/A	N/A	N/A	N/A	N/A	小麦高产, 高产稳产, 小麦生产, 座谈会	N/A
176	1975	南方小麦高产稳产的几个技术问题	农业科技通讯	CN	N/A	N/A	N/A	N/A	N/A	高产稳产, 晚茬麦, 小麦高产	N/A
177	1975	杀虫畏粉剂拌合小麦防治害虫的初步试验	四川粮油科技	CN	四川省泸县福集粮站,四川省粮食局科学研究所虫药组	N/A	N/A	N/A	N/A	杀虫畏, 防治害虫, 马拉硫磷, 初步试验	N/A
178	1975	谈谈小麦病毒病	河北农业科技	CN	N/A	N/A	N/A	N/A	N/A	病毒病, 黄矮病, 春麦区, 冬麦区, 灰飞虱, 生长素, 间套作	N/A
179	1975	萎锈灵防治小麦锈病药效试验	贵州农业科技	CN	N/A	N/A	N/A	N/A	N/A	小麦锈病, 综合防治, 小麦田, 兴义地区, 小麦灌浆期, 防治效果	N/A
180	1975	小麦全蚀病与叶鞘枯萎病	科技简报	CN	N/A	N/A	N/A	N/A	N/A	小麦全蚀病, 枯萎病	N/A
181	1975	忻春矮小麦的选育与春小麦一年三代异地育种的探讨	中国科学	CN	N/A	N/A	N/A	N/A	N/A	春小麦品种, 春麦区, 生育期, 杂交亲本, 异地育种, 育种圃, 抗锈性, 冬麦区, 忻县地区, 育成品种, 主要性状, 春性品种	N/A
182	1975	云南省小麦条锈菌(Puccinia striiformis f.sp.tritici)生理小种类型鉴定初报	云南农业科技	CN	N/A	N/A	N/A	N/A	N/A	生理小种, 小麦条锈菌, Puccinia striiformis f.sp.tritici, 鉴别寄主, 抗锈性, 云南省	N/A
183	1975	中国栽培稻的起源及其发展	遗传学报	CN	N/A	N/A	N/A	N/A	N/A	野生稻, 云贵高原, 栽培稻, 马王堆汉墓	N/A
184	1976	赤霉病麦的检验、处理和贮藏	四川粮油科技	CN	N/A	N/A	N/A	N/A	N/A	粮食局, 打麦机, 百粒重, 中毒反应, 麦类赤霉病, 水浸泡	N/A
185	1976	关于小麦早熟育种问题的探讨	江苏农业科技	CN	N/A	N/A	N/A	N/A	N/A	春小麦品种, 早熟品种, 晚熟品种, 抽穗期, 子一代, 春性品种, 早熟性, 早熟育种	N/A
186	1976	硼肥在农业上的应用(二)	无机盐工业	CN	N/A	N/A	N/A	N/A	N/A	增产效果, 化工厂, 陕西省, 甘兰型油菜	N/A
187	1976	四川西部小麦白粉病的发生与病原菌生物学特性的观察	微生物学报	CN	四川农学院	N/A	N/A	N/A	N/A	闭囊壳, 小麦白粉病, 小麦白粉菌, 病原菌, 四川西部, 生物学特性	N/A
188	1976	微波在油菜育种方面应用的初步成果	电子技术应用	CN	四川大学无线电系,四川大学生物系	N/A	N/A	N/A	N/A	油菜育种, 无线电, 微波照射, 初步成果	N/A
189	1976	小黑麦——一个禾谷类作物的优良新种	广东农业科学	CN	N/A	N/A	N/A	N/A	N/A	染色体组, 体细胞, 小黑麦, 禾谷类作物	N/A
190	1976	小麦辐射育种初步体会	贵州农业科技	CN	N/A	N/A	N/A	N/A	N/A	毛主席, 半冬性, 肥水条件, 白粉病, 新品系, 雄性不育株, 变异率, 颖枯病, 以阶级斗争为纲, 品种(系), 育种目标	N/A
191	1976	小麦高产品种选育的体会	江苏农业科技	CN	N/A	N/A	N/A	N/A	N/A	杂交亲本, 抗锈性, 小麦高产品种	N/A
192	1976	小麦高产育种的探讨	江苏农业科技	CN	N/A	N/A	N/A	N/A	N/A	每穗粒数, 产量结构, 高产品种, 千粒重, 矮生性, 籽粒产量, 亩穗数, 小穗数, 高产育种, 大穗型, 叶面积系数, 隐性矮秆基因	N/A
193	1976	小麦良种“繁六”亩产五百五十斤	广西农业科学	CN	N/A	N/A	N/A	N/A	N/A	小麦良种, 白粉病	N/A
194	1976	小麦新品种简介	陕西农业科学	CN	N/A	N/A	N/A	N/A	N/A	小麦新品种, 千粒重, 增产潜力	N/A
195	1976	一九七六年农药文摘	陕西化工	CN	N/A	N/A	N/A	N/A	N/A	混灭威, 中间体, 青虫菌, 化工厂	N/A
196	1976	一九七五年小麦雄性不育杂种优势利用研究小结	许昌农学院科技通讯	CN	N/A	N/A	N/A	N/A	N/A	一般配合力, 单株产量, 千粒重, 特殊配合力, 杂种优势利用, 配合力测定, 恢复系, 雄性不育	N/A
197	1976	再生稻的生育特点和栽培	中山大学学报(自然科学版)	CN	N/A	N/A	N/A	N/A	N/A	再生稻, 生长和发育, 生产能力, 休眠芽, 生育特点	N/A
198	1977	搞好小麦品种布局 立足抗灾夺丰收	湖北农业科学	CN	N/A	N/A	N/A	N/A	N/A	品种布局, 夺丰收, 高产稳产, 肥力水平, 穗粒重, 播种期, 小麦品种	I/A
199	1977	关于我区小麦白秆病试验研究初报	西藏农业科技	CN	N/A	N/A	N/A	N/A	N/A	侵染途径, 徒手切片, 发生规律, 侵染源, 病原菌, 研究初报	N/A
200	1977	国内小麦育种及动向	天津农业科学	CN	N/A	N/A	N/A	N/A	N/A	小麦育种, 抗锈性, 春麦区, 籽粒蛋白质含量, 八倍体小黑麦, 硬粒小麦, 综合性状, 密穗小麦	N/A
201	1977	国外引进的春小麦品种利用情况	农林科学实验	CN	N/A	N/A	N/A	N/A	N/A	春小麦品种	N/A
202	1977	毛主席的光辉哲学思想指引我夺取三熟高产	中国科学	CN	N/A	N/A	N/A	N/A	N/A	毛主席, 科学种田, 三熟制, 一年三熟	N/A
203	1977	庆丰霉素防治小麦白粉病	微生物学通报	CN	N/A	N/A	N/A	N/A	N/A	小麦白粉病, 协作组, 万县地区, 庆丰霉素, 扬花期	N/A
204	1977	试读四川省小麦抚锈品种合理布局问题	农业科技通讯	CN	四川省农科院植保所锈病组,河南新乡植保所锈病组	N/A	N/A	N/A	N/A	条锈菌, 抗锈性, 条锈病, 四川省	N/A
205	1977	四川盆地多熟制小麦高产品种选育的一些体会	中国农业科学	CN	N/A	多熟制11月上、中旬，插种绿肥12月中、下旬；	N/A	5月中旬	四川盆地		N/A
206	1977	土壤砷污染及其防治的研究	环境科学	CN	N/A	N/A	N/A	N/A	N/A	土壤砷污染, 粘土矿物, 吸附作用, 水稻土, 允许残留量, 含砷量	N/A
207	1977	温暖少雨的三月	气象	CN	N/A	N/A	N/A	N/A	N/A	极地低压, 华北北部, 副热带高压, 环流指数, 东亚大槽, 北半球, 淮河流域, 南支槽, 台湾海峡, 江淮气旋, 泰米尔	N/A
208	1977	小黑麦介绍	农业科学实验	CN	N/A	N/A	N/A	N/A	N/A	小黑麦, 引种试验, 毛主席, 人工引变, 麦类作物, 多倍体	N/A
209	1977	小麦的生育阶段与产量	植物杂志	CN	N/A	N/A	N/A	N/A	N/A	生育阶段, 栽培管理, 春性品种, 器官建成	N/A
210	1977	小麦对温、光反应与引种、选种和异地繁育的关系	浙江农业科学	CN	N/A	N/A	N/A	N/A	N/A	春性品种, 海南岛, 黑龙江, 春小麦品种, 春化阶段, 异地繁育	N/A
211	1977	小麦辐射诱变育种	贵州农业科技	CN	N/A	N/A	N/A	N/A	N/A	杂交当代, 子二代, 大穗型, 经济性状, 半冬性品种, 抗白粉病, 出苗率, 变异率, 品种(系)	N/A
212	1977	小麦小窝点播夺高产	广西农业科学	CN	N/A	10月30日、11月7日	1	N/A	藤县	成穗率, 播种方法	N/A
213	1977	小麦育种中就地夏播加代的初步实践与认识	浙江农业科学	CN	N/A	6月22日、6月30日	N/A	10月21日成熟	临海	小麦育种, 半冬性, 实践与认识	N/A
214	1977	野燕麦化学防治的新进展	农药工业	CN	N/A	N/A	N/A	N/A	N/A	野燕麦, 除草剂, 新进展, 大麦田, 异丙隆, 化学防治	N/A
215	1977	一九七六年新农药试验示范结果汇总	湖南化工	CN	N/A	N/A	N/A	N/A	N/A	稻飞虱, 纹枯病, 稻叶蝉, 稻纵卷叶螟, 稻穗瘟, 农药厂, 小麦赤霉病	N/A
216	1977	植物的水平抗病性	天津农业科学	CN	N/A	N/A	N/A	N/A	N/A	垂直抗性, 马铃薯晚疫病, 病原菌, 晚疫病菌, 抗病育种	N/A
217	1977	注意防止小麦全蚀病的发展为害	内蒙古农业科技	CN	N/A	N/A	N/A	N/A	N/A	小麦全蚀病, 小麦全蚀病菌, 毁灭性病害	N/A
218	1977	抓好小麦抗锈品种合理布局更有效地控制锈病危害	农业科技通讯	CN	N/A	N/A	N/A	N/A	N/A	抗锈性, 条锈菌	N/A
219	1978	1956—1965、1973—1976年我国小麦秆锈菌,Puccinia graminis var.tritici生理小种区系鉴定和消长分析	沈阳农学院学报	CN	N/A	N/A	N/A	N/A	N/A	小麦秆锈菌, 小种群, 生理小种, Puccinia graminis var.tritici, 鉴别寄主, 抗锈性	N/A
220	1978	956—1965、1973—1976年我国小麦秆锈菌,Puccinia graminis var.tritici生理小种区系鉴定和消长分析	沈阳农学院学报	CN	N/A	N/A	N/A	N/A	N/A		N/A
221	1978	川西平原小麦高产途径的探讨	四川农业科技	CN	四川省农科院作物所	11月10日播种	N/A	N/A	四川省农科院农场	小麦高产, 基本苗, 成穗率, 春性品种, 单穗重, 拔节肥, 经济性状, 高产田, 无效分, 川西平原	N/A
222	1978	大种种好小麦 发展粮食生产	广西农业科学	CN	N/A	N/A	N/A	N/A	N/A	农家肥, 样板田, 小麦高产, 粮食生产, 高寒山区	N/A
223	1978	滴灌油菜、小麦和旱地育秧试验	四川农业科技	CN	资中县宋家公社,资中县水电局滴灌试验组,四川省水电局科研所	N/A	N/A	N/A	N/A	旱地育秧, 油菜品种, 毛管间距	N/A
224	1978	第八十二个春天——记小麦专家、中国农业科学院院长金善宝	农业科技通讯	CN	N/A	N/A	N/A	N/A	N/A	金善宝, 中国农业科学院	N/A
225	1978	对四川西部小麦赤霉病流行因素的分析	四川农业科技	CN	四川省农科院植保所	N/A	N/A	N/A	N/A	小麦赤霉病, 子囊壳, 带菌率, 崇庆县, 流行因素, 四川西部	N/A
226	1978	改制创新路 旱地过吨粮	四川农业科技	CN	成都市种子站	N/A	N/A	N/A	N/A	三熟制, 玉米生长期, 人畜粪	N/A
227	1978	关于经照射过的食品中产生的黄曲霉毒素	四川粮油科技	CN	四川粮科所	N/A	N/A	N/A	N/A	黄曲霉毒素	N/A
228	1978	关于小麦撬窝点播的调查	四川农业科技	CN	成都市农技站,四川省农科院作物所	N/A	N/A	N/A	N/A	成都市, 撬窝点播, 冬水田, 双流县, 金牛区, 小麦高产, 小麦产量	N/A
229	1978	国际仓库害虫工作会议消息	四川粮油科技	CN	四川粮科所	N/A	N/A	N/A	N/A	仓库害虫, 尼日利亚	N/A
230	1978	国内外玉米育种的概况及发展趋势	山东农业科学	CN	N/A	N/A	N/A	N/A	N/A	玉米育种, 不育系, 含油量, 杂交种, 矮生系, 高赖氨酸玉米	N/A
231	1978	禾谷类作物霜霉病(黄化萎缩病)的发生及其诊断	中国农业科学	CN	N/A	N/A	N/A	N/A	N/A	霜霉病菌, 禾谷类作物, 黄化萎缩病, 指疫霉	N/A
232	1978	华北地区小麦育种的回顾与展望	中国农业科学	CN	N/A	N/A	N/A	N/A	N/A	小麦育种, 农艺亲本, 抗锈性, 高产品种, 冬麦区, 杂种后代, 生理小种, 综合性状, 抗条锈病, 大穗型, 多穗型	N/A
233	1978	晋系小麦育种的经验体会	福建农业科技	CN	N/A	N/A	N/A	N/A	N/A	杂交亲本, 亲本材料, 小麦育种, 经验体会	N/A
234	1978	粮食入仓前用马拉硫磷喷雾处理防治害虫效果及其残留研究的情况	四川粮油科技	CN	四川省粮食局科研所虫药组	N/A	N/A	N/A	N/A	马拉硫磷, 防治害虫	N/A
235	1978	农作物的最优下种密度	数学的实践与认识	CN	四川南充师范学院数学系	N/A	N/A	N/A	N/A	成苗率, 千粒重, 消耗系数, 用种量, 下种量, 留苗密度, 基本苗数	N/A
236	1978	如何进一步开展小麦品种资源工作	中国农业科学	CN	N/A	N/A	N/A	N/A	N/A	小麦品种资源, 冬麦区, 春性品种, 春播小麦, 优良性状, 品种名称, 耐寒性	N/A
237	1978	三年来腐植酸类肥料肥效试验情况的报告	辽宁农业科学	CN	N/A	N/A	N/A	N/A	N/A	肥效试验, 数据统计, 增产效果	N/A
238	1978	四川小麦梭斑花叶病毒病的研究	四川农业科技	CN	四川省农科院植保所	N/A	N/A	N/A	N/A	内含体, 天全县, 传毒介体	N/A
239	1978	我省小麦锈病发生发展与气候	甘肃农业科技	CN	N/A	N/A	N/A	N/A	N/A	潜育期, 盛发期, 发生期, 旬平均气温, 锈菌侵染, 冬麦区, 小麦条锈病, 南秦岭	N/A
240	1978	小麦秆锈病防治工作中存在主要问题的商榷	沈阳农学院学报	CN	N/A	N/A	N/A	N/A	N/A	春麦区, 生理小种, 条锈病菌, 冬麦区, 抗源材料, 抗锈病, 防治工作, 存在主要问题	N/A
241	1978	小麦抗锈育种工作体会	四川农业科技	CN	宜宾地区农科所	N/A	N/A	N/A	N/A	抗锈性, 垂直抗性, 生理小种, 抗扩展, 丰产性状, 亲本材料, 工作体会	N/A
242	1978	小麦亩产600斤栽培技术总结	贵州农业科技	CN	N/A	N/A	N/A	N/A	N/A	穗粒数, 千粒重, 基本苗, 栽培技术, 有效穗	N/A
243	1978	小麦品种资源研究工作简结(1973—1977)	陕西农业科技	CN	N/A	N/A	N/A	N/A	N/A	抗条锈病, 叶锈病, 丰产性, 小麦品种资源, 雪霉叶枯病, 半冬性品种	N/A
244	1978	小麦引种用种的生态类型问题	农业科技通讯	CN	N/A	N/A	N/A	N/A	N/A	生态类型, 生态条件, 生态区域, 北部冬麦区, 小麦引种	N/A
245	1978	一九七八年聊城地区小麦根腐病发生情况调查	山东农业科学	CN	N/A	N/A	N/A	N/A	N/A	小麦根腐病, 种子消毒, 黑胚率, 小麦根腐病菌, 聊城地区, 小穗数, 亩穗数, 小麦生长, 情况调查	N/A
246	1978	一九七七年武威农业气象条件与春小麦结实小穗数的关系	甘肃农业科技	CN	N/A	N/A	N/A	N/A	N/A	小穗数, 活动积温, 春小麦, 每穗粒数, 农业气象条件	N/A
247	1978	植保上应用的直观分析正交试验方法	四川农业科技	CN	四川省农科院植保所	N/A	N/A	N/A	N/A	小穗数, 增施钾肥, 托布津, 穗腐病, 直观分析, 正交试验方法	N/A
248	1979	不同类型小麦栽培品种的籽粒发育形态与灌浆	西北农林科技大学学报(自然科学版)	CN	N/A	第一年：9月26日、10月6日、10月16日；第二年：9月23日、10月6日和16日	1	N/A	N/A	小麦栽培品种, 干物质累积量, 冬性品种, 籽粒发育, 不同类型	N/A
249	1979	大曲生产工艺	黑龙江发酵	CN	N/A	N/A	N/A	N/A	N/A	汾酒大曲, 酱香型大曲, 高温曲, 中温曲, 制曲工艺, 压曲机, 后火曲	N/A
250	1979	单子叶植物世界漫游	植物杂志	CN	N/A	N/A	N/A	N/A	N/A	椰子树, 单子叶植物, 大实椰子	N/A
251	1979	关于大幅度提高我省小麦单产的建议	四川农业科技	CN	四川省作物学会,四川省农科院作物所	N/A	N/A	N/A	N/A	小麦单产, 小麦高产	N/A
252	1979	关于玉米育种的几个问题	河南科技参考	CN	N/A	N/A	N/A	N/A	N/A	杂交种, 玉米产量, 玉米育种, 综合品种, 几个问题	N/A
253	1979	关中土传小麦花叶病研究初报	陕西农业科学	CN	N/A	N/A	N/A	N/A	N/A	发病株率, 渭河流域, 抗病性鉴定, 研究初报, 小穗数, 灰飞虱, 稻叶蝉, 小麦品种, 田间调查	N/A
254	1979	激光与一些理化因子遗传诱变效应的比较研究	中山大学学报(自然科学版)	CN	N/A	N/A	N/A	N/A	N/A	激光器, 北京市, 复合处理, 突变类型, 中国科学院, 突变率, 单脉冲能量, 激光波段, 理化因子, 比较研究	N/A
255	1979	近年来我国稻、麦主要病害研究成就简介	植物保护	CN	N/A	N/A	N/A	N/A	N/A	稻瘟病菌, 水稻黄矮病, 生理小种, 抗锈性, 专化性, 小麦丛矮病, 综合防治措施, 鉴别品种, 主要病害	N/A
256	1979	昆明地区鼠类区系组成、繁殖特点及分类研究	云南大学学报(自然科学版)	CN	N/A	N/A	N/A	N/A	N/A	曹溪寺, 昆明地区, 东洋界, 亚成体, 鼠类区系, 分类研究	N/A
257	1979	利用磷肥厂副产氟硅酸防治小麦锈病的研究	植物保护学报	CN	N/A	N/A	N/A	N/A	N/A	氟硅酸钠, 小麦锈病, 磷肥厂	N/A
258	1979	青稞抗锈育种要重视水平抗病性	西藏农业科技	CN	N/A	N/A	N/A	N/A	N/A	水平抗病性, 条锈病, 抗病育种, 生理小种	N/A
259	1979	水稻根内固氮细菌的研究	福建农业科技	CN	N/A	N/A	N/A	N/A	N/A	乙炔还原法, 固氮活性, 固氮菌属, 水稻根系	N/A
260	1979	四川、云南、贵州小麦增产关键技术措施意见	贵州农业科技	CN	N/A	N/A	N/A	N/A	N/A	关键技术措施, 高产小麦, 白粉病, 早生快发	N/A
261	1979	四川小麦主要品种系谱的初步分析	四川农业科技	CN	四川省农科院作物所小麦室	N/A	N/A	N/A	N/A	抗条锈性, 四川省农科院, 丰产性状, 抗白粉病, 亲本材料	N/A
262	1979	西藏的小麦白秆病	植物保护学报	CN	N/A	N/A	N/A	N/A	N/A	培养性状, 寄主范围, 青藏高原, 马铃薯葡萄糖琼脂培养基	N/A
263	1979	小麦病毒病及其防治	西藏农业科技	CN	N/A	N/A	N/A	N/A	N/A	传毒昆虫, 植株矮化, 病毒病, 冬麦区, 灰飞虱, 冬大麦, 冬小麦, 小麦丛矮病, 小麦土传花叶病, 传毒介体, 侵染力, 黄矮病, 颗粒体	N/A
264	1979	小麦的稀有种及其在育种中的利用	中国农业科学	CN	N/A	N/A	N/A	N/A	N/A	稀有种, 普通小麦, 八倍体, 小麦品种, 硬粒小麦, 四倍体小麦, 提莫菲维小麦, 二倍体小麦, 波斯小麦, 密穗小麦, 野生一粒小麦, 阿拉拉特小麦, 波兰小麦	N/A
265	1979	小麦高产品种选育中几个问题的初步探讨	江苏农业科学	CN	N/A	N/A	N/A	N/A	N/A	小麦高产品种, 杂交组合, 白粉病, 小穗数, 每穗粒数, 大穗型, 初步探讨	N/A
266	1979	小麦新品种介绍	湖北农业科学	CN	N/A	N/A	N/A	N/A	N/A	小麦新品种, 区域试验, 品比试验, 半冬性	N/A
267	1979	小麦性状遗传观察和标志性状的利用	甘肃农业科技	CN	N/A	N/A	N/A	N/A	N/A	性状遗传, 穗密度, 复合杂交, 密穗小麦	N/A
268	1979	小麦叶型遗传的初步研究	遗传	CN	四川农学院	N/A	N/A	N/A	N/A	披垂度, 叶面积, 广义遗传力, 叶基角, 初步研究	N/A
269	1979	小麦杂种二代早熟性分离特点的初步分析	广东农业科学	CN	N/A	N/A	N/A	N/A	N/A	子二代, 生育期, 抽穗期, 杂种后代, 曙光一号, 数量性状遗传, 广义遗传力, 早熟性, 初步分析	N/A
270	1979	新发病害——小麦白条病(暂名)调查初报	甘肃农业科技	CN	N/A	N/A	N/A	N/A	N/A	冬麦区, 小麦病害, 小麦植株, 生长后期	N/A
271	1979	选育亩产1,500斤小麦品种途径的探讨——兼谈小麦大粒育种	中国农业科学	CN	N/A	N/A	N/A	N/A	N/A	品种资源, 杂种优势, 小麦品种, 千粒重, 穗粒重, 每穗粒数	N/A
272	1979	主攻单产路子宽 条沟点播产量高——大邑县小麦单产两年猛增二百斤	四川农业科技	CN	大邑县农业局,大邑县科学技术委员会	N/A	N/A	N/A	N/A	小麦单产, 用种量, 产量高, 大邑县	N/A
273	1980	Collectivization of Chinese agricultural production, 1952–1957: A land-saving organizational change	Journal of Comparative Economics	EN	N/A	N/A	N/A	N/A	N/A		N/A
274	1980	Recent Progress in Research on Esophageal Cancer in China,	Advances in Cancer Research,	EN	N/A	N/A	N/A	N/A	N/A	Typha latifolia, Thermogravimetric study, Reaction mechanism, Bioenergy, Low-cost biomass	N/A
275	1980	迟播小麦高产栽培中肥料、密度及催芽等因素产量效应的研究	四川农业科技	CN	N/A	11月25日播种	N/A	5月20日收获	潼南县	小麦高产栽培, 产量效应	N/A
276	1980	川西平原小麦高产途径研究简报	辽宁农业科学	CN	N/A	N/A	N/A	N/A	N/A	小麦高产, 光合生产率, 研究简报, 川西平原	N/A
277	1980	稻麦辐射育种的体会	贵州农业科学	CN	N/A	N/A	N/A	N/A	N/A	变异性状, 小麦新品系, 剂量率, 成苗率, 变频率	N/A
278	1980	第一讲 种子萌发与作物育苗	今日种业	CN	N/A	N/A	N/A	N/A	N/A	种子萌发, 种子处理, 呼吸作用, 淀粉粒	N/A
279	1980	方差分析中的多重比较法(续)	四川农业科技	CN	四川农学院	N/A	N/A	N/A	N/A	多重比较, 平均数, 重复数, 组间平方和, 方差分析	N/A
280	1980	福建省小麦品种资源的鉴定和整理	福建农业科技	CN	N/A	N/A	N/A	N/A	N/A	小麦品种资源, 新品种, 叶锈病, 白粉病, 杂交亲本, 抗锈病, 丰产性, 福建省	N/A
281	1980	附:剑南春工艺操作规程(草案)	酿酒科技	CN	四川绵竹酒厂	N/A	N/A	N/A	N/A	剑南春, 混合粉碎	N/A
282	1980	甘蔗育苗移栽的理论和实践	福建农学院学报	CN	N/A	N/A	N/A	N/A	N/A	育苗移栽, 出苗率, 理论和实践	N/A
283	1980	高山角剑夜蛾研究初报	昆虫知识	CN	四川农学院、四川省宝兴县农业局	N/A	N/A	N/A	N/A	枯心苗, 研究初报	N/A
284	1980	谷物干燥机在京集中试验简介	农业机械	CN	N/A	N/A	N/A	N/A	N/A	种子干燥机, 降水率, 热耗率	N/A
285	1980	钴60-Y射线对小麦、稻谷的过氧化物酶的效应	粮食贮藏	CN	粮食部四川贮藏科学研究所	N/A	N/A	N/A	N/A	酶的活性, 酶活性, 剂量率, 同功酶	N/A
286	1980	关于公路晒粮和工业区污染对小麦中铅、镉含量影响的研究	粮食贮藏	CN	粮食部四川储藏科学研究所,粮食部谷物油脂化学研究所	N/A	N/A	N/A	N/A	污染起始值, 工业区, 含量影响, 铅, 镉	N/A
287	1980	光弱温暖多湿气候条件下小麦高产技术途径的探讨	四川农业科技	CN	N/A	N/A	N/A	N/A	N/A	小麦高产, 有效穗, 基本苗, 单穗重	N/A
288	1980	旱三熟 介绍西南丘陵旱地麦、玉、苕间套耕作制	农业科技通讯	CN	N/A	N/A	N/A	N/A	N/A	三熟制, 春玉米, 丘陵旱地	N/A
289	1980	几种化学药物诱导小麦雄性不育效应的比较研究	山东农学院学报	CN	N/A	N/A	N/A	N/A	N/A	结实率, KMS, 乙烯利, 小麦品种, 不育率, 杀雄效果, 雄性不育, 化学药物, 比较研究	N/A
290	1980	剑南春小传	酿酒科技	CN	四川绵竹酒厂	N/A	N/A	N/A	N/A	剑南春, 大曲酒, 发酵期, 低温发酵, 剑南道	N/A
291	1980	介绍一些有用的国外小麦种质	农业科技通讯	CN	N/A	N/A	N/A	N/A	N/A	小麦种质, 南斯拉夫, 罗马尼亚, 春小麦品种, 硬粒小麦, 冬小麦品种, 千粒重, 墨西哥	N/A
292	1980	科学栽培在川西平原小麦高产中的重要性——略论这一地区小麦高产更高产的途径	四川农业科技	CN	四川省农科院作物所	N/A	N/A	N/A	N/A	基本苗, 四川农业科技, 科学栽培, 穗重型, 川西平原	N/A
293	1980	粮食中挥发性羰基化合物(VCC)的组成分析与含量测定	粮食贮藏	CN	粮食部四川贮藏科学研究所	N/A	N/A	N/A	N/A	化合物, 比色测定, 二硝基苯, 稀释液, 组成分析, VCC, 含量测定	N/A
294	1980	泸州老窖特曲	商场现代化	CN	N/A	N/A	N/A	N/A	N/A	泸州老窖特曲, 回味悠长, 理化检验	N/A
295	1980	马回公社大面积麦套花生高产经验	四川农业科技	CN	南充地区农科所	N/A	N/A	N/A	N/A	麦套花生, 高产经验, 下针期	N/A
296	1980	美国洛克菲勒基金会农业科学部技术交流团访问我省	四川农业科技	CN	N/A	N/A	N/A	N/A	N/A	美国洛克菲勒基金会	N/A
297	1980	南方小麦增产的主要技术问题	江苏农业科学	CN	N/A	N/A	N/A	N/A	N/A	小麦生长, 千粒重, 主要技术问题	N/A
298	1980	全省小麦栽培科研学术交流座谈会 对实现我省小麦大面积持续增产的几点建议	甘肃农业科技	CN	N/A	N/A	N/A	N/A	N/A	持续增产, 春麦区, 增产潜力, 冬麦区, 高产田, 作物布局, 小麦栽培, 座谈会, 几点建议	N/A
299	1980	生产更多更好的单一花种蜜出口	中国养蜂	CN	N/A	N/A	N/A	N/A	N/A	紫云英	N/A
300	1980	试论氯化铵氮肥的发展前景	纯碱工业	CN	N/A	N/A	N/A	N/A	N/A	含氯肥料, 氯化铵, 发展前景	N/A
301	1980	四川土传小麦黄色花叶病的研究	植物病理学报	CN	四川农学院；四川省天全县农业局；四川大学	11月5日播种。。 1974年设置8个播期，即从 10月5日起至翌年 1月5日止 。 1975年设置6个播种期 ， 即从 10月5日起至12月20日止	1	N/A	天全县始阳公社新中一队		N/A
302	1980	探讨我国畜牧业的发展和布局——从国外畜牧业的成就谈起	西南民族学院学报(哲学社会科学版)	CN	西南民族学院学报(哲学社会科学版)	N/A	N/A	N/A	N/A	畜牧业, 种植业, 饲料基地, 精饲料	N/A
303	1980	桐梓县小麦引种的体会	贵州农业科学	CN	N/A	N/A	N/A	N/A	N/A	小麦引种, 小麦良种, 桐梓县	N/A
304	1980	土传麦类病毒病的研究概况	上海农业科技	CN	N/A	N/A	N/A	N/A	N/A	病毒病, 大麦黄花叶病毒, 禾谷类作物, 研究概况	N/A
305	1980	我国小麦品种抗条锈性丧失原因及其解决途径	中国农业科学	CN	N/A	N/A	N/A	N/A	N/A	抗条锈性, 抗锈性, 小麦品种	N/A
306	1980	我省丘陵区小麦增产的途径及其措施	四川农业科技	CN	四川省农业厅	N/A	N/A	N/A	N/A	丘陵区, 栽培技术措施, 密植栽培技术	N/A
307	1980	我省小麦抗锈品种合理布局意见	甘肃农业科技	CN	N/A	N/A	N/A	N/A	N/A	抗锈性, 高原沟壑区, 条锈病, 条锈菌	N/A
308	1980	西藏半野生小麦	遗传学报	CN	N/A	N/A	N/A	N/A	N/A	半野生小麦, 普通小麦, 云南小麦	N/A
309	1980	西藏小麦黄条花叶病的初步研究	西藏农业科技	CN	N/A	N/A	N/A	N/A	N/A	麦类作物, 侵染力, 外表皮, 小麦条纹花叶病毒, 三叶期, 测定结果, 初步研究	N/A
310	1980	小麦不同恢复系间花药大小和花粉数量的比较及其与恢复力强弱关系的探讨	武汉大学学报(自然科学版)	CN	N/A	N/A	N/A	N/A	N/A	恢复系, 恢复度, 恢复力, 强弱关系	N/A
311	1980	小麦赤霉病菌致病种的鉴定	南京农业大学学报	CN	N/A	N/A	N/A	N/A	N/A	小麦赤霉病菌, 子囊壳, 镰刀菌, 禾谷镰孢, 米饭培养基, 种的鉴定	N/A
312	1980	小麦赤霉菌有性阶段的生物学特性研究	植物保护学报	CN	四川农学院	N/A	N/A	N/A	N/A	子囊壳, 子囊孢子, 温度范围, 小麦赤霉菌, 空气湿度, 有性阶段, 生物学特性研究	N/A
313	1980	小麦高产施肥研究初报	四川农业科技	CN	四川农业科技	N/A	N/A	N/A	N/A	夹江县, 有机质, 农家肥, 川西平原, 丘陵区, 高产施肥, 研究初报	N/A
314	1980	小麦抗锈性遗传与抗锈育种	中国农业科学	CN	N/A	N/A	N/A	N/A	N/A	子二代, 传递力, 抗锈性, 抗性反应, 抗性基因, 微效基因, 隐性基因, 染色体, 显性基因, 子一代	N/A
315	1980	小麦品种矮化与结实力的研究	云南农业科技	CN	N/A	10月20日前后	N/A	6月上旬	淮北宿县	小麦品种, 结实力, 穗粒数	N/A
316	1980	小麦施钼防冻试验初报	四川农业科技	CN	蒲江县农业局,四川省农科院土肥所,温江地区农科所	N/A	N/A	N/A	蒲江县大兴公社四大队	小麦冻害, 孕穗期	N/A
317	1980	小麦梭斑花叶病毒病在我国发生的初步证实	四川农业科技	CN	四川省农科院,四川雅安地区农业局	N/A	N/A	N/A	N/A	细胞质内含体, 天全县, 禾谷多粘菌, 条纹花叶病, 黄花叶, 四川省农科院, 病毒质粒, 土壤传播	N/A
318	1980	新农药“拜米伯6447”防治小麦锈病药效试验通过鉴定验收	甘肃农业科技	CN	N/A	N/A	N/A	N/A	N/A	小麦锈病, 新农药, 沈阳化工研究院, 小麦条锈病, 鉴定验收	N/A
319	1980	学术动态	农业经济问题	CN	N/A	N/A	N/A	N/A	N/A	农村人民公社, 学术动态, 管理与核算, 中国农业经济学会	N/A
320	1980	岩溶热水灌溉	水文地质工程地质	CN	N/A	N/A	N/A	N/A	N/A	地表水体, 组分含量, 碳酸盐岩	N/A
321	1980	以碱盐焰离子鉴定器测定粮食中的辛硫磷残留	粮食贮藏	CN	粮食部四川贮藏科学研究所	N/A	N/A	N/A	N/A	鉴定器, 玉米粉, 加工品, 离子化	N/A
322	1980	永远活 着的小鸟 ——漫话 民间编织工艺	装饰	CN	N/A	N/A	N/A	N/A	N/A	编织工艺, 民间工艺美术, 民间艺术	N/A
323	1980	油菜引种应注意几个问题	云南农业科技	CN	N/A	N/A	N/A	N/A	N/A	油菜品种, 抗逆性, 生育期, 经济性状, 油菜生产, 几个问题	N/A
324	1980	有害杂草——野燕麦	植物检疫参考资料	CN	N/A	N/A	N/A	N/A	N/A	野燕麦, 有害杂草, 燕麦属	N/A
325	1980	粘虫的异地预测方法	病虫测报参考资料	CN	N/A	N/A	N/A	N/A	N/A	地理分布, 生态型, 有效积温常数, 幼虫密度, 预测方法	N/A
326	1980	作物杂种优势的利用和一些理论问题—建国三十年来关于作物杂种优势利用的成就及其前景	福建农学院学报	CN	N/A	N/A	N/A	N/A	N/A	杂种优势利用, 雄性不育系, 三十年	N/A
327	1981	“泰山1号”小麦品种抗条锈病性丧失原因的分析与预测	植物保护	CN	N/A	N/A	N/A	N/A	N/A	抗条锈病, 生理小种, 条锈菌, 小麦品种, 分析与预测	N/A
328	1981	Biomass through the ages	Biomass	EN	N/A	N/A	N/A	N/A	N/A	biomasshistoryindustrialdeveloping countries	N/A
329	1981	China's agro-ecosystem	Agro-Ecosystems	EN	N/A	N/A	N/A	N/A	N/A		N/A
330	1981	China's food: availability, requirements, composition, prospects	Food Policy	EN	N/A	N/A	N/A	N/A	N/A		N/A
331	1981	Neurosurgery in Tibet	Surgical Neurology	EN	N/A	N/A	N/A	N/A	N/A		N/A
332	1981	按经济规律办事讲求实效稳步健康地发展喷灌建设	喷灌技术	CN	四川省水电厅喷灌办公室	N/A	N/A	N/A	N/A	新津县, 生产队, 喷灌工程	N/A
333	1981	不同类型小麦品种对干热风抵抗能力的初步研究	北京农业大学学报	CN	N/A	N/A	N/A	N/A	N/A	干热风, 抗寒性, 小麦品种, 抵抗能力, 不同类型, 初步研究	N/A
334	1981	成果简介	上海农业科技	CN	N/A	N/A	N/A	N/A	N/A	深中耕, 高产生理, 牛角椒, 乙烯利, 繁殖系数, 合理密植, 大小行, 功能期, 新梢生长量, 千粒重, 河南信阳, 成果简介	N/A
335	1981	川西平原小麦雪霉病调查研究	四川农业科技	CN	温江地区农科所	N/A	N/A	N/A	N/A	春性品种, 川西平原	N/A
336	1981	春小麦大粒品种资源的生态和遗传试验	中国农业科学	CN	N/A	N/A	N/A	N/A	N/A	千粒重, 春小麦, 品种资源	N/A
337	1981	从性状相关及遗传力探讨小麦早熟性的遗传规律	中国农业科学	CN	N/A	N/A	N/A	N/A	N/A	亲本类型, 回归关系, 抽穗期, 子二代, 杂种后代, 性状相关, 早熟性	N/A
338	1981	氮、磷、钾肥和密度对小麦赤霉病影响的初步研究	植物病理学报	CN	四川农学院	N/A	N/A	N/A	N/A	小麦赤霉病, 病穗率, 氮, 磷, 钾肥, 初步研究	N/A
339	1981	地下仓低剂量磷化氢熏蒸杀虫试验	粮食加工	CN	N/A	N/A	N/A	N/A	N/A	地下仓, 储粮害虫, 磷化氢熏蒸, 低剂量	N/A
340	1981	敌鼠钠防制黑线姬鼠	兽类学报	CN	四川省卫生防疫站	N/A	N/A	N/A	N/A	黑线姬鼠, 敌鼠钠, 灭鼠率	N/A
341	1981	对几个小麦品种的不同生产水平适应力的回归分析	四川农业科技	CN	四川省农科院作物所	N/A	N/A	N/A	N/A	回归直线, 生产水平, 直线回归, 小麦品种, 剩余数, 回归分析	N/A
342	1981	对棉花抗病育种的几点看法	河北农学报	CN	N/A	N/A	N/A	N/A	N/A	枯, 黄萎病, 棉花枯萎病, 棉花育种, 育种目标, 常规育种, 抗病育种, 棉田面积	N/A
343	1981	对我省小麦加代途径的探讨	河南农林科技	CN	N/A	N/A	N/A	N/A	N/A	春化处理, 半冬性, 春性品种	N/A
344	1981	伽玛辐射对稻谷、小麦品质的影响——粮食的强辐射场辐照中间试验	粮食贮藏	CN	粮食部四川贮藏科学研究所	N/A	N/A	N/A	N/A	剂量率, 成苗率, 发芽率, 伽玛辐射, 小麦品质, 强辐射, 中间试验	N/A
345	1981	几个小麦条锈菌生理小种的致病特性	植物保护	CN	N/A	N/A	N/A	N/A	N/A	小麦条锈菌, 生理小种, 小麦品种	N/A
346	1981	粳型杂交水稻优势和配合力的初步研究	浙江农业科学	CN	N/A	N/A	N/A	N/A	N/A	配合力, 基因型, 粳型杂交水稻, 实粒数, 结实率, 每穗总粒数, 杂种优势, 单株粒重, 粳型杂交稻, 亲子相关, 不育系类型, 初步研究	N/A
347	1981	抗源累加杂交在小麦抗病育种中的应用	种子	CN	N/A	N/A	N/A	N/A	N/A	抗白粉病基因, 白粉病菌, 抗病育种, 生理小种	N/A
348	1981	郎泉牌郎酒	商场现代化	CN	四川古蔺郎酒厂	N/A	N/A	N/A	N/A	发酵期, 高温曲, 生产周期	N/A
349	1981	麦棉套作技术之初步研究	作物学报	CN	四川省农业科学院棉花研究所	N/A	N/A	N/A	N/A	小麦产量, 麦棉套作, 麦后直播, 棉花产量, 共生期, 小麦茬, 籽棉产量, 初步研究	N/A
350	1981	绵竹牌剑南春酒	商场现代化	CN	四川绵竹酒厂	N/A	N/A	N/A	N/A	剑南春酒, 混合制曲	N/A
351	1981	磨盘排种器的试验研究	农业机械学报	CN	N/A	N/A	N/A	N/A	N/A	排种器, 磨盘间隙, 结构参数, 排种量	N/A
352	1981	农机动态	农业机械	CN	N/A农机部调研窒	N/A	N/A	N/A	N/A	柴油机厂, 拖拉机厂	N/A
353	1981	啤酒讲座(三) 第二讲 原料(下)	黑龙江发酵	CN	N/A	N/A	N/A	N/A	N/A	麦芽质量, 内容物, 颗粒酒花, 发芽率, 麦汁冷却, 酒花浸膏	N/A
354	1981	气候生产力的研究之二我国小麦最高产量	农业气象	CN	N/A	N/A	N/A	N/A	N/A	日平均温度, 柴达木盆地, 光饱和点, 松辽平原, 气候生产力, 最高产量	N/A
355	1981	青羊牌全兴大曲酒	商场现代化	CN	四川成都酒厂	N/A	N/A	N/A	N/A	全兴大曲, 糖化发酵剂, 无色透明	N/A
356	1981	山竹缘蝽生物学特性及其防治方法	昆虫知识	CN	四川省万县地区林科所	N/A	N/A	N/A	N/A	山竹缘蝽, 梁平县, 防治方法, 生物学特性	N/A
357	1981	陕、甘、川三省毗邻地区小麦条锈病越夏考察纪要	植物保护	CN	N/A	N/A	N/A	N/A	N/A	小麦条锈病, 毗邻地区	N/A
358	1981	试论我省小麦锈病问题及其防治	四川农业科技	CN	四川省农科院植保所	N/A	N/A	N/A	N/A	抗锈性, 条锈菌	N/A
359	1981	水稻生物产量和收获指数与产量的相关性研究	四川农业科技	CN	绵阳地区农业科学研究所	N/A	N/A	N/A	N/A	收获指数, 相关系数, 生物产量, 杂交亲本, 相关性研究	N/A
360	1981	我国自古以来的重要农作物(中)	农业考古	CN	N/A 北京农业大学	N/A	N/A	N/A	N/A	《齐民要术》, 《植物名实图考》, 黄河流域, 《博物志》, 高粱秸	N/A
361	1981	我省小麦条锈病菌越夏规律调查	四川农业科技	CN	四川省农科院植保所	N/A	N/A	N/A	N/A	小麦条锈病菌, 条锈菌, 抗锈性	N/A
362	1981	我省有关单位对小麦新品种“2353”进行现场鉴定	四川农业科技	CN	四川农业科技	N/A	N/A	N/A	N/A	小麦新品种, 现场鉴定, 白粉病	N/A
363	1981	西德拜耳公司农药专家来我国合作进行小麦锈病药剂防治试验	植物保护	CN	N/A	N/A	N/A	N/A	N/A	小麦锈病, 防治试验, 拜耳公司	N/A
364	1981	小麦白粉病的发生与防治研究	四川农业科技	CN	万县地区农科所	N/A	N/A	N/A	N/A	白粉病, 抗病品种, 施氮肥, 月均温, 病害程度, 发生与防治	N/A
365	1981	小麦白粉病菌生理小种的鉴定方法和一些小麦品种对白粉病抗性的研究	种子	CN	N/A	N/A	N/A	N/A	N/A	生理小种, 品种抗性, 小麦品种, 小麦白粉病菌, 白粉病抗性, 鉴定方法	N/A
366	1981	小麦白秆病带病种子的检验方法	青海农林科技	CN	N/A	N/A	N/A	N/A	N/A	种子, 病菌, 植株, 繁殖器官	N/A
367	1981	小麦白秆病菌形态的研究	微生物学报	CN	N/A	N/A	N/A	N/A	N/A	分生孢子器, 无色透明, 病原菌, 最适温度	N/A
368	1981	小麦赤霉病的普遍性及有关病原菌的某些问题	上海师范学院学报(自然科学版)	CN	N/A	N/A	N/A	N/A	N/A	小麦赤霉病, 专化性, 禾谷镰刀菌, 燕麦镰刀菌, 玉蜀黍赤霉, 小麦赤霉病菌, 病原菌	N/A
369	1981	小麦的需肥特点与施肥	四川农业科技	CN	西南农学院	N/A	N/A	N/A	N/A	作物根系, 需肥特点	N/A
370	1981	小麦开花后的物质积累、籽粒相对生长率和灌浆速度在品种间的变异	中国农业科学	CN	四川农学院	N/A	N/A	N/A	濆江农场	籽粒产量, 光合产物, 灌浆持续期, 相对生长率, 物质积累, 叶面积持续期, 灌浆速度, 品种间	N/A
371	1981	小麦条锈病菌22号、23号和25号新小种致病性的研究	陕西农业科学	CN	N/A	N/A	N/A	N/A	N/A	小麦条锈病菌, 鉴别寄主, 品种资源, 生理小种鉴定, 抗锈性	N/A
372	1981	小麦雪腐叶枯病调查报告	贵州农业科学	CN	N/A	N/A	N/A	N/A	N/A	小麦雪腐叶枯病, 子囊壳, 子囊孢子	N/A
373	1981	小麦雪霉病	农业科技通讯	CN	四川省雅安地区农业局植保站	N/A	N/A	N/A	N/A	多菌灵, 防治效果, 托布津, 小麦品种, 粉锈宁	N/A
374	1981	要提高书籍装帧艺术水平	美术	CN	N/A	N/A	N/A	N/A	N/A	书籍装帧艺术	N/A
375	1981	引种墨西哥小麦的初步研究——关于墨西哥小麦适应地区的分析	作物学报	CN	N/A	N/A	N/A	N/A	N/A	千粒重, 小麦生育期, 墨西哥, 初步研究	N/A
376	1981	玉米亩产800斤的叶片指标研究初报	四川农业科技	CN	N/A	N/A	N/A	N/A	N/A	穗位叶, 产量形成, 单株叶面积, 单株生产力, 叶面积系数, 中单二号, 研究初报	N/A
377	1981	怎样观测当前的货币流通状况	金融研究	CN	N/A	N/A	N/A	N/A	N/A	重工业, 国民经济, 基建投资, 消费品, 集市贸易, 信用膨胀, 物价上涨, 全民所有制, 流通量, 农产品收购, 成套设备, 现金流通	N/A
378	1981	粘虫的迁飞发生区及其分布的数学模型	生态学报	CN	N/A	N/A	N/A	N/A	N/A	太阳高度角, 期望值, 数学模型, 海拔高度	N/A
379	1981	中国小麦分区及其评价	农业区划	CN	N/A	N/A	N/A	N/A	N/A	气候要素, 青海高原, 高产稳产, 小麦生育期, 小麦单产, 日照时数, 小麦生长, 主要粮食作物, 晚霜冻害, 千粒重	N/A
380	1982	5HZ—3.2型谷物种子干燥机	农业机械	CN	N/A5HZ—3.2型谷物种子干燥机联合研制组	N/A	N/A	N/A	N/A	种子干燥机, 热风室	N/A
381	1982	7312-3及其抗白粉病性遗传	贵州农业科学	CN	N/A	N/A	N/A	N/A	N/A	抗白粉病, 抗赤霉病性	N/A
382	1982	Bayleton及Baytan防治小麦条锈病多点试验小结	植物保护	CN	N/A	N/A	N/A	N/A	N/A	小麦条锈病, Bayleton, Baytan, 多点试验	N/A
383	1982	Evaluation of the performance of two rural biogas units of Indian and Chinese design	Energy in Agriculture	EN	N/A	N/A	N/A	N/A	N/A		N/A
384	1982	保护利用天敌 大有可为—全国天敌资源调查座谈会摘要	植物保护	CN	N/A	N/A	N/A	N/A	N/A	害虫天敌, 经济作物, 座谈会, 寄生率, 水稻害虫, 主要害虫, 天敌资源	N/A
385	1982	不同生态型小麦品种植株结构性状初步研究	云南农业科技	CN	N/A	N/A	N/A	N/A	N/A	千粒重, 小麦品种, 收获指数, 源库关系, 不同生态型, 初步研究	N/A
386	1982	产品畜的出栏率、产品率和商品率的计算与分析	财经科学	CN	N/A	N/A	N/A	N/A	N/A	存栏头数, 出栏率, 肉产量, 商品率	N/A
387	1982	地下库采用低剂量杀虫试验报告	粮食加工	CN	N/A	N/A	N/A	N/A	N/A	锯谷盗, 地下仓, 低剂量	N/A
388	1982	粉锈宁防治小麦白粉病试验初报	贵州农业科学	CN	N/A	N/A	N/A	N/A	N/A	粉锈宁, 保产效果, 小麦白粉病, 抽穗期	N/A
389	1982	辐射粮食的品质	粮食贮藏	CN	商业部四川粮食贮藏科学研究所	N/A	N/A	N/A	N/A	面包体积, 氨基酸, 麦胶蛋白, 生长素	N/A
390	1982	谷物保护剂仓贮磷和甲基毒死蜱	粮食贮藏	CN	商业部四川粮食贮藏研究所	N/A	N/A	N/A	N/A	马拉硫磷, 拟谷盗, 甲基毒死蜱, 仓库害虫, 保护剂, 抗性害虫, 允许残留量	N/A
391	1982	谷物品质及其指标	粮食贮藏	CN	粮食部四川贮藏科学研究所	N/A	N/A	N/A	N/A	淀粉含量, 食用品质, 极性脂, 粘度值, 烘焙品质, 糊化温度, 不饱和脂肪酸, 淀粉酶活性, 游离脂肪酸	N/A
392	1982	关于小麦育种的动向与策略问题	福建农业科技	CN	N/A	N/A	N/A	N/A	N/A	小麦育种, 春麦区, 策略问题	N/A
393	1982	光呼吸抑制剂亚硫酸氢钠对小麦籽粒灌浆的效应	安徽农业科学	CN	N/A	N/A	N/A	N/A	N/A	亚硫酸氢钠, 不同浓度, 千粒重, 光呼吸抑制剂, 籽粒灌浆	N/A
394	1982	国外农业科技	四川农业科技	CN	四川农业科技	N/A	N/A	N/A	N/A	国外农业, 亚热带气候	N/A
395	1982	汉中地区小麦条锈病的调查报告	陕西农业科学	CN	N/A	N/A	N/A	N/A	N/A	小麦条锈病, 小麦秋苗, 小麦播种期, 汉中地区	I/A
396	1982	华南地区发展小麦的前景	农业科技通讯	CN	N/A	N/A	N/A	N/A	N/A	小麦生产, 小麦单产, 变化幅度, 总产量, 作物布局, 地区发展	N/A
397	1982	几个小麦品种主要性状表现和系谱分析	福建农业科技	CN	N/A	N/A	N/A	N/A	N/A	小麦品种, 区域试验, 系谱分析, 抗锈性, 亲本材料, 叶锈病, 丰产性, 性状表现	N/A
398	1982	甲基异柳磷防治土壤害虫试验示范总结	华中师院学报(自然科学版)	CN	N/A	N/A	N/A	N/A	N/A	甲基异柳磷, 对硫磷, 示范总结	N/A
399	1982	进一步提高南方小麦产量的技术关键	农业科技通讯	CN	N/A	N/A	N/A	N/A	N/A	小麦产量, 冬麦区, 作物布局, 亩穗数, 每穗粒数, 增产措施, 麦棉两熟, 白粉病	N/A
400	1982	利用小黑麦与普通小麦杂交获得白粉病新抗源的研究	贵州农业科学	CN	N/A	N/A	N/A	N/A	N/A	小黑麦, 普通小麦, 新抗源	N/A
401	1982	陇南小麦品种抗条锈性丧失问题及其防治实践	甘肃农业科技	CN	N/A	N/A	N/A	N/A	N/A	抗条锈性, 抗锈性, 条锈菌, 李振岐, 生理小种, 抗源品种, 小麦品种, 防治实践	N/A
402	1982	麦病常发、小种易变地区小麦品种的选育与利用	贵州农业科学	CN	N/A	11月8日、11月10日播种	1	N/A	四川农学院农场	小麦品种, 黔西南州, 白粉病菌, 小麦新品种, 生理小种, 叶锈病, 小麦病害	N/A
403	1982	麦类作物夏播栽培研究简介	河北农学报	CN	N/A	N/A	N/A	N/A	N/A	夏播栽培, 夏播小麦, 麦类作物	N/A
404	1982	棉花花药及功能叶中游离氨基酸分析初报	湖南农学院学报	CN	N/A	N/A	N/A	N/A	N/A	功能叶, 现蕾期, 游离氨基酸	N/A
405	1982	普通小麦与球茎大麦的可杂交性及其遗传的初步研究	作物学报	CN	四川农学院	N/A	N/A	N/A	濆江农场	可杂交性, 普通小麦, 球茎大麦, 小麦品种, 初步研究	N/A
406	1982	全国植物辐射遗传育种研究进展	核农学报	CN	N/A	N/A	N/A	N/A	N/A	协作研究, 突变体, 黄早四, 突变系, 吸收剂, 育种研究	N/A
407	1982	三唑酮(粉锈宁)拌种控制小麦条锈病流行的初步研究	植物保护学报	CN	N/A	N/A	N/A	N/A	N/A	小麦条锈病, 粉锈宁, 拌种处理, 三唑酮, 初步研究	N/A
408	1982	四川盆地玉米种植的农业气象问题及合理布局的分析	四川农业科技	CN	四川省气象科学研究所	N/A	N/A	N/A	N/A	玉米抽雄, 玉米种植, 春玉米, 农业气象问题, 高温干旱, 四川盆地, 合理布局	N/A
409	1982	四川省辐射育种情况简报	核农学报	CN	N/A	N/A	N/A	N/A	N/A	抗病突变体, 四川省农科院, 白叶枯病	N/A
410	1982	四川省粮食厅召开“沼气防治贮粮害虫技术”鉴定会	粮食贮藏	CN	四川省粮食厅	N/A	N/A	N/A	N/A	四川省	N/A
411	1982	四川省粮食厅召开挂面安全贮藏技术鉴定会	粮食贮藏	CN	N/A	N/A	N/A	N/A	N/A	四川省, 安全贮藏	N/A
412	1982	文摘选录	农业科技通讯	CN	N/A	N/A	N/A	N/A	N/A	夏播春小麦, 高产栽培, 小麦花粉, 山东农学院, 露地苗床, 种子寿命, 仔猪黄痢	N/A
413	1982	我国大麦条纹花叶病毒的研究Ⅰ.用ELISA方法检测麦种中的大麦条纹花叶病毒	植物病理学报	CN	N/A	N/A	N/A	N/A	N/A	大麦条纹花叶病毒, 电镜观察, ELISA, 微量沉淀法	N/A
414	1982	我国几种小麦的主要营养成份及蛋白质的品质	粮食贮藏	CN	N/A	N/A	N/A	N/A	N/A	必需氨基酸, 粗脂肪, 粗蛋白质, 氨基酸自动分析仪	N/A
415	1982	我国某些主要土壤类型中硼的地球化学特征	土壤	CN	N/A	N/A	N/A	N/A	N/A	有效性硼, 成土母质, 土壤剖面, 亚高山灌丛草甸土, 红壤地区, 片麻岩, 水稻土, 土壤类型, 地球化学特征	N/A
416	1982	我国小麦大粒品种资源的调查分析	中国农业科学	CN	N/A	N/A	N/A	N/A	N/A	千粒重, 系谱分析	N/A
417	1982	我国小麦品种资源的利用和发展	作物品种资源	CN	N/A	N/A	N/A	N/A	N/A	小麦品种资源	N/A
418	1982	显微检出中成药代用药材和混入药材	中成药研究	CN	成都市药品检验所	N/A	N/A	N/A	N/A	大麦麦芽, 中成药	N/A
419	1982	小黑麦与普通小麦杂交的研究	遗传	CN	四川省北川县农科所	N/A	N/A	N/A	N/A	小黑麦, 六倍体, 结实率, 杂交当代, 杂种后代, 普通小麦, 抗白粉病	N/A
420	1982	小麦的种和品种对白粉病抗性的初步研究	植物病理学报	CN	四川农学院	N/A	N/A	N/A	N/A	细胞死亡, 附着胞形成, 白粉病抗性, 初步研究	N/A
421	1982	小麦密窝点播试验小结	耕作与栽培	CN	N/A	N/A	N/A	N/A	N/A	有效穗, 基本苗, 干物重, 肥水条件, 成穗率, 叶面积系数	N/A
422	1982	小麦亩产八百斤以上施肥技术研究简报	四川农业科技	CN	四川省衣科院土肥所,广汉县土肥公司,广汉县连山农科站	N/A	N/A	N/A	N/A	氮肥用量, 施肥技术, 氮肥品种, 水稻土, 研究简报	N/A
423	1982	小麦品种籽粒灌浆研究	作物学报	CN	四川农学院小麦研究室	N/A	N/A	N/A	N/A	籽粒充实, 持续期, 灌浆期, 小麦品种, 千粒重, 籽粒灌浆	N/A
424	1982	小麦霜霉病的观察	植物保护	CN	四川农学院	N/A	N/A	N/A	N/A	小麦霜霉病, 抗病性鉴定	N/A
425	1982	小麦育种的历史发展	新疆农业科学	CN	四川农学院	N/A	N/A	N/A	N/A	小麦育种, 双二倍体, 小麦族	N/A
426	1982	小麦杂种优势与提型细胞质遗传效应的探讨	安徽农学院学报	CN	N/A	N/A	N/A	N/A	N/A	一般配合力, 杂种优势, 特殊配合力, 每穗粒数, 配合力效应, 干物重, 单株穗数, 细胞质遗传	N/A
427	1982	锌肥的施用及效果	无机盐工业	CN	N/A	N/A	N/A	N/A	N/A	增产效果, 含锌量, 硫酸锌溶液	N/A
428	1982	新疆小麦线条花叶病毒(WSMV)的研究	植物病理学报	CN	N/A	N/A	N/A	N/A	N/A	小麦线条花叶病毒, 体外存活期, 稀释限点, 大麦条纹花叶病毒	N/A
429	1982	学术讨论会	四川农业科技	CN	四川农业科技	N/A	N/A	N/A	N/A	学术讨论会, 再生稻, 王恒立	N/A
430	1982	一次罕见的干热风天气过程分析	陕西气象	CN	N/A	N/A	N/A	N/A	N/A	干热风, 天气过程分析, 青藏高原北部	N/A
431	1982	引种国外小麦的表现特点及其适应地区	农业科技通讯	CN	N/A	N/A	N/A	N/A	N/A	小麦品种, 小麦矮化育种, 春麦区, 抗锈性, 弱冬性, 冬麦区, 黄淮麦区, 抗锈病	N/A
432	1982	应用粉锈宁、拌种双拌种防治小麦散黑穗病研究总结	黑龙江农业科学	CN	N/A	N/A	N/A	N/A	N/A	粉锈宁, 小麦散黑穗病, 拌种双, 研究总结	N/A
433	1982	应用稀土元素的极谱络合吸附波测定植物中微量稀土总量	北京大学学报(自然科学版)	CN	N/A	N/A	N/A	N/A	N/A	极谱络合吸附波, 稀土总量, 稀土元素, 磺基水杨酸, 微量稀土	N/A
434	1982	永远活着的小鸟——漫话民间编织工艺	装饰	CN	N/A	N/A	N/A	N/A	N/A	编织工艺, 民间工艺美术, 民间艺术	N/A
435	1982	玉蜀黍赤霉对小麦品种致病力的测定方法和致病力的分化	植物病理学报	CN	N/A	N/A	N/A	N/A	N/A	小麦品种, 同宗配合, 抗扩展, 玉蜀黍赤霉, 小穗轴, 测定方法	N/A
436	1982	栽培大麦和野生大麦染色体N-带的研究	遗传学报	CN	N/A	N/A	N/A	N/A	N/A	栽培大麦, 着丝点, 野生六棱大麦, 野生瓶形大麦, 染色体	N/A
437	1982	重庆地区酸性土类小麦“死苗”原因初探	四川农业科技	CN	四川农业科技	N/A	N/A	N/A	N/A	氮磷钾, 酸性土壤, 钙镁磷肥, 氯化钾, 磷钾肥	N/A
438	1982	抓好一改二增三早 小麦亩产净增超百斤	四川农业科技	CN	N/A	N/A	N/A	N/A	N/A	宽幅条播, 有效穗, 成穗率, 千粒重, 小麦单产, 撬窝点播, 白粉病, 用种量	N/A
439	1983	“绵阳11号”和“绵阳12号”高产群体结构探讨	四川农业科技	CN	新都县种子公司	N/A	N/A	N/A	N/A	成穗率, 五叶期, 高产群体结构, 有效穗数	N/A
440	1983	Current Status and Future Prospects for Breeding Hybrid Rice and Wheat	Advances in Agronomy	EN	N/A	N/A	N/A	N/A	N/A		N/A
441	1983	Household energy consumption in the People's Republic of China	Energy	EN	N/A	N/A	N/A	N/A	N/A		N/A
442	1983	Our views on the resolution of China's rural energy requirements	Biomass	EN	N/A	N/A	N/A	N/A	N/A		N/A
443	1983	Radiation processing in China	Radiation Physics and Chemistry (1977)	EN	N/A	N/A	N/A	N/A	N/A		N/A
444	1983	Summary abstracts of contributed papers on the first chinese national conference on radiation research and radiation processing,	Radiation Physics and Chemistry (1977),	EN	N/A	N/A	N/A	N/A	N/A		N/A
445	1983	The dictionary of human geography: R. J. Johnston (Ed.), (Oxford: Basil Blackwell. New York: Free Press, 1982. Pp. xxiii + 411. £19·50 and $40·00),	Journal of Historical Geography,	EN	N/A	N/A	N/A	N/A	N/A		N/A
446	1983	The dynamics of agricultural change: The historical experience: David Grigg, (London: Hutchinson, 1982. Pp. 260. £12·00 and £5·95 softback),	Journal of Historical Geography,	EN	N/A	N/A	N/A	N/A	N/A		N/A
447	1983	北京主要农业土壤和作物中铬的背景值	北京农业大学学报	CN	N/A	N/A	N/A	N/A	N/A	背景值, 算术平均值, 标准差, 农业土壤	N/A
448	1983	测定小麦种子饱满度的新方法	作物学报	CN	四川农学院	11月1日播种	N/A	N/A	四川农学院农场	鲜籽粒, 灌浆期, 小麦品种	N/A
449	1983	春小麦灌浆速度对粒重的影响	黑龙江农业科学	CN	N/A	N/A	N/A	N/A	N/A	春小麦, 中早熟品种, 不同熟期, 灌浆速度	N/A
450	1983	从广安县大豆生产的盛衰谈振兴我省大豆生产的必要性	四川农业科技	CN	四川省农科院作物所	N/A	N/A	N/A	N/A	大豆生产, 恢复和发展, 总产量, 种植面积, 种植形式, 大豆品种, 作物布局, 广安县	N/A
451	1983	当前小麦条锈病防治的一些问题	植物保护	CN	N/A	N/A	N/A	N/A	N/A	小麦条锈病, 条锈菌, 品种抗性	N/A
452	1983	稻茬麦田草害和人工、化学除草效果	四川农业科技	CN	四川省农科院作物所	N/A	N/A	N/A	N/A	稻茬麦田, 除草效果, 人工除草, 对照区, 成穗率, 猪秧秧, 化学除草	N/A
453	1983	稻麦花药培养研究总结	福建稻麦科技	CN	N/A	N/A	N/A	N/A	N/A	组合数, 愈伤率, 水稻花药培养, 绿苗分化率, 基本培养基, 小麦花粉, 愈伤组织诱导率, 研究总结	N/A
454	1983	地下仓低剂量磷化氢熏蒸杀虫试验报告	粮食储藏	CN	N/A	N/A	N/A	N/A	N/A	磷化氢熏蒸, 地下仓, 低剂量	N/A
455	1983	淀粉生产的现状	粮油加工与食品机械	CN	N/A	N/A	N/A	N/A	N/A	淀粉生产, 磨碎机	N/A
456	1983	杜甫与哥舒翰	贵州社会科学	CN	N/A	N/A	N/A	N/A	N/A	《资治通鉴》, 王忠嗣, 石堡城, 陇右道, 新唐书·吐蕃传	N/A
457	1983	对乐至县小麦布局的初步探索	四川农业科技	CN	乐至县农业局	N/A	N/A	N/A	N/A	全年粮食总产, 乐至县, 小麦种植面积, 年产量, 提高单产, 初步探索	N/A
458	1983	对我国小麦白粉病和抗病育种的几点意见	种子	CN	N/A	N/A	N/A	N/A	N/A	小麦白粉病, 抗白粉病, 白粉病菌, 抗病育种, 生理小种	N/A
459	1983	粉锈宁防治小麦白粉、条锈、赤霉病试验及示范	四川农业科技	CN	四川省农科院植保所麦病组,涪陵、宜宾地区农科所,甘孜州农科所,珙县、天全县农业局植保站	N/A	N/A	N/A	N/A	粉锈宁, 托布津, 条锈病, 白粉病	N/A
460	1983	粉锈宁防治小麦白粉病的优异性	江苏农业科学	CN	N/A	N/A	N/A	N/A	N/A	粉锈宁, 多菌灵, 小麦白粉病, 硫磺胶悬剂	N/A
461	1983	氟硅酸钠食物中毒	中华预防医学杂志	CN	四川泸县卫生防疫站	N/A	N/A	N/A	N/A		N/A
462	1983	福繁16、17小麦良种的选育与示范推广	福建稻麦科技	CN	N/A	N/A	N/A	N/A	N/A	小麦良种, 区域试验, 示范推广, 田间鉴定, 拔节肥, 白粉病, 南安官桥, 同安县, 次生根, 叶锈病, 全生育期, 小麦品种	N/A
463	1983	关于中国小麦的起源问题	农业考古	CN	N/A	N/A	N/A	N/A	N/A	小麦草, 野生小麦, 密穗小麦, 中国小麦	N/A
464	1983	广汉县小麦绵阳11号在不同产量水平下穗数穗重的作用	四川农学院学报	CN	四川农学院农学系 、四川省农科院作物所	N/A	N/A	N/A	N/A	穗粒数, 千粒重, 产量水平, 广汉县	N/A
465	1983	技术承包出新事 农工奖励农艺师	新疆农垦科技	CN	N/A	N/A	N/A	N/A	N/A	生产科	N/A
466	1983	技术服务向专业化发展	农业机械	CN	N/A农业机械	N/A	N/A	N/A	N/A	种子仓库, 农业生产责任制, 种子筛选机, 专业化发展	N/A
467	1983	接触潮湿土壤引起钩端螺旋体病暴发	中华预防医学杂志	CN	1. 四川涪陵地区卫生防疫站2. 四川涪陵县卫生防疫站	1979年10月中旬	N/A	N/A	涪陵县		N/A
468	1983	金膜电极阳极溶出伏安法测定作物中的痕量碲	环境化学	CN	N/A	N/A	N/A	N/A	N/A	阳极溶出伏安法, 玻碳电极, 金膜电极	N/A
469	1983	进一步提高我县小麦产量的途径和措施	四川农业科技	CN	营山县农科所	N/A	N/A	N/A	N/A	小麦产量, 小麦单产, 小麦高产	N/A
470	1983	看图识虫——常见鞘翅目贮粮害虫的识别 第二讲:锯谷盗,玉米象,谷象	粮食储藏	CN	商业部四川粮食贮藏科学研究所	N/A	N/A	N/A	N/A	玉米象, 锯谷盗, 鞘翅目	N/A
471	1983	看图识虫—常见鞘翅目贮粮害虫的识别——五、赤拟谷盗,杂拟谷盗,长角扁谷盗,锈赤扁谷盗,裸蛛甲	粮食储藏	CN	商业部四川粮食贮藏科学研究所	N/A	N/A	N/A	N/A	拟谷盗, 形态特征, 长角扁谷盗, 鞘翅目	N/A
472	1983	抗小麦梭斑花叶病的新品系	四川农业科技	CN	四川省农科院植保所	N/A	N/A	N/A	N/A	抗病品系, 天全县, 发病率, 抗病品种, 小麦土传花叶病, 小麦品种, 区域适应性, 新品系	N/A
473	1983	利用普通小麦×天兰偃麦草杂种强优势第一代无性繁殖系生产冬、春季青绿饲料的研究	华东师范大学学报(自然科学版)	CN	N/A	N/A	N/A	N/A	N/A	普通小麦, 小黑麦, 青绿饲料, 偃麦草, 无性繁殖系, 第一代	N/A
474	1983	沥青中的3,4-苯并蓖对粮食污染及防止技术的研究已通过鉴定	粮食储藏	CN	N/A	N/A	N/A	N/A	N/A	沥青公路	N/A
475	1983	陇南地区小麦品种布局与条锈病流行关系的分析	植物保护	CN	N/A	N/A	N/A	N/A	N/A	条锈病菌, 抗锈性, 陇南地区, 品种布局	N/A
476	1983	论粘虫迁飞与大气的水平运动	甘肃气象	CN	N/A	N/A	N/A	N/A	N/A	飞行高度, 回收试验, 高原地区, 始见期, 空气相对湿度, 水平运动	N/A
477	1983	论著文摘	种子世界	CN	N/A	N/A	N/A	N/A	N/A	增产灵, 磷酸二氢钾, 耐冷性, 配合力效应, 数量性状, 株型性状	N/A
478	1983	麦棉套种地膜覆盖棉花的增产效果及主要栽培技术的研究	河南农学院学报	CN	N/A	N/A	N/A	N/A	N/A	地膜棉花, 麦套棉, 地膜覆盖, 增产效果, 栽培技术	N/A
479	1983	麦套花生产量高	四川农业科技	CN	南充地区农科所	N/A	N/A	N/A	N/A	麦套花生, 高产栽培技术, 产量高	N/A
480	1983	美国犹它大学道格拉斯、杜威博士和加拿大曼尼托巴大学载威廉教授应邀来我院进行学术交流	四川农学院学报	CN	四川农学院教务处师资科	N/A	N/A	N/A	N/A	曼尼托巴大学, 学术交流, 加拿大	N/A
481	1983	农田野燕麦(Avena fatua L.)的发生与防除	青海农林科技	CN	N/A	N/A	N/A	N/A	N/A	野燕麦, 作物产量, 成穗数, 防除策略, Avena fatua L	N/A
482	1983	农用抗生素“11874”产生菌的鉴定	微生物学报	CN	四川抗菌素工业研究所	N/A	N/A	N/A	N/A	察氏琼脂, 链霉菌属, 江西省, 农用抗生素, 产生菌, 新变种, 井冈山地区, 不吸水链霉菌	N/A
483	1983	喷灌与能源	中国水利	CN	N/A	N/A	N/A	N/A	N/A	天然水头, 上海市, 灌水方式, 地面灌溉, 高扬程灌区	N/A
484	1983	普通小麦(Tr.aestivum L.)不同品种酯酶同工酶酶谱分析的初步研究	武汉植物学研究	CN	N/A	N/A	N/A	N/A	N/A	普通小麦, 千粒重, Tr.aestivum L, 白粉病, 酶谱分析, 酯酶同工酶, 初步研究	N/A
485	1983	全国小麦条锈病水平抗性研究总结鉴定座谈会在兰召开	甘肃农业科技	CN	N/A	N/A	N/A	N/A	N/A	小麦条锈病, 抗性研究, 北京农业大学, 座谈会	N/A
486	1983	銫—137γ辐射场中作物种子吸收剂量的計算	安徽农学院学报	CN	N/A	N/A	N/A	N/A	N/A	作物种子, 吸收系数, 照射量, γ辐射场, 吸收剂量	N/A
487	1983	山东崂山地区小麦花叶病的病原鉴定——我国的土传小麦花叶病毒(SBWMV)	植物病理学报	CN	N/A	N/A	N/A	N/A	N/A	土传小麦花叶病毒, TMV, 大麦条纹花叶病毒, SBWMV, 病原鉴定	N/A
488	1983	陕、甘、川三省毗邻地区小麦秋苗条锈菌源考察	植物保护	CN	四川省农科院植保所	N/A	N/A	N/A	N/A	条锈菌, 米仓山, 小麦秋苗, 病叶率, 毗邻地区	N/A
489	1983	实现种子质量标准化应该抓什么	种子通讯	CN	N/A	N/A	N/A	N/A	N/A	种子标准化, 种子质量标准化, 杂交种子, 田间检验, 种子经营, 小麦种子, 发芽率, 检验制度, 生产队	N/A
490	1983	试论川中丘陵区小麦稳产高产栽培的技术途径	四川农业科技	CN	内江地区农科所	N/A	N/A	N/A	N/A	川中丘陵区, 高产栽培, 稳产高产, 千粒重, 技术途径	N/A
491	1983	水稻垄作对土壤肥力的影响	土壤肥料	CN	中国科学院成都分院土壤室	N/A	N/A	N/A	N/A	冬水田, 水稻产量, 水稻垄作, 土壤肥力	N/A
492	1983	四川农学院科研成果获奖项目简报	四川农学院学报	CN	四川农学院教务处科研科	N/A	N/A	N/A	N/A	水产资源, 科技成果奖, 科研成果, 杂交水稻, 新亚种, 农学院	N/A
493	1983	四川省化肥试验研究总结(上)	四川农业科技	CN	四川省农科院土肥所化肥室	N/A	N/A	N/A	N/A	增产效果, 氮磷钾, 肥料试验, 氮肥肥效, 协作组, 盆栽试验, 化肥用量, 四川省农科院, 研究总结	N/A
494	1983	四川省玉米加工前景初探	农业技术经济	CN	四川省农业机械研究所	N/A	N/A	N/A	N/A	玉米资源, 玉米淀粉, 四川省	N/A
495	1983	提高粮食产量要更新作物品种	新农业	CN	N/A	N/A	N/A	N/A	N/A	玉米单交种, 品种整理, 双交种, 作物品种, 粮食产量	N/A
496	1983	推广“早熟三号”大麦 发展我省大麦生产	四川农业科技	CN	渠县科委	N/A	N/A	N/A	N/A	用种量, 下湿田	N/A
497	1983	豌豆套种花生的优越性和栽培技术	四川农业科技	CN	南充县农业局	N/A	N/A	N/A	N/A	分枝数, 开花期, 种植密度	N/A
498	1983	微波辐射诱发小麦变异的报告	四川大学学报(自然科学版)	CN	四川大学学报(自然科学版)	N/A	N/A	N/A	N/A	微波辐射, 微波源, 育种手段, 微波辐照, 功率计, 变异率	N/A
499	1983	温、湿度对黑拟谷盗卵孵化率及其发育的影响	粮食储藏	CN	商业部四川粮食储藏科学研究所	N/A	N/A	N/A	N/A	杂拟谷盗, 个体与群体, 死亡率, 卵孵化率, 化蛹率, 幼虫期	N/A
500	1983	我国发展硝酸磷肥生产的分析	化肥工业	CN	N/A	N/A	N/A	N/A	N/A	硝酸磷肥生产, 混酸法, 硫酸盐法, 喷浆造粒, 双轴造粒, HNO, 冷冻法, 硫酸钾, 水溶性磷, 干燥窑	N/A
501	1983	我国丰富多采的农作物品种资源(二)	种子世界	CN	N/A	N/A	N/A	N/A	N/A	小麦品种资源, 野生大麦, 六棱大麦, 农作物品种	N/A
502	1983	我国化学除草的发展与现况	植物保护	CN	N/A	N/A	N/A	N/A	N/A	除草剂, 氟乐灵, 化学除草	N/A
503	1983	我国小地老虎越冬气候区划	病虫测报	CN	N/A	N/A	N/A	N/A	N/A	小地老虎, 老熟幼虫, 等温线, 气候区划, 发育起点温度	N/A
504	1983	我国小麦气候生产力的地理分布	南京大学学报(自然科学版)	CN	N/A	N/A	N/A	N/A	N/A	气候生产力, 气候产量, 小麦生长, 地理分布, 温度和降水	N/A
505	1983	我国小麦生长期气候资源及其合理利用	农业气象	CN	N/A	N/A	N/A	N/A	N/A	海洋性气候, 气候资源, 需水量, 小麦生育期, 气温年较差, 合理利用, 生长期	N/A
506	1983	我院大邑县农业现代化试验基地工作全面展开	四川农学院学报	CN	四川农学院教务处科研科	N/A	N/A	N/A	N/A	大邑县, 畜禽疫病防治	N/A
507	1983	屋顶种植 一举数得	建筑知识	CN	N/A	N/A	N/A	N/A	N/A	屋盖结构, 平屋顶, 无土栽培, 外表面温度, 刚性防水, 防水层, 外围护结构	N/A
508	1983	小麦白粉病春季发生规律中几个问题的观察	河南农学院学报	CN	N/A	N/A	N/A	N/A	N/A	小麦白粉病, 病叶率, 病株率, 穗粒数, 千粒重, 发生规律	N/A
509	1983	小麦白粉病的研究概况	湖北农业科学	CN	N/A	N/A	N/A	N/A	N/A	小麦白粉病, 白粉病菌, 子囊孢子形成, 研究概况	N/A
510	1983	小麦白粉病菌生理小种鉴定结果初报	植物病理学报	CN	N/A	N/A	N/A	N/A	N/A	生理小种鉴定, 小麦白粉病菌, 鉴别寄主, 无性世代	N/A
511	1983	小麦白粉病药剂防治研究	百泉农专学报	CN	N/A	N/A	N/A	N/A	N/A	小麦白粉病, 种子药剂处理, 粉锈灵, 防治研究	N/A
512	1983	小麦白粉菌生理小种研究初报	植物病理学报	CN	N/A	N/A	N/A	N/A	N/A	小麦白粉菌, 生理小种, 鉴别品种, 研究初报	N/A
513	1983	小麦白粉菌无性阶段生物学特性研究初报	植物病理学报	CN	N/A	N/A	N/A	N/A	N/A	小麦白粉菌, 分生孢子萌发, 无性阶段, 生物学特性, 研究初报	N/A
514	1983	小麦的叶面积、穗粒重和谷叶比的基因效应	作物学报	CN	四川农学院 四川雅安	N/A	N/A	N/A	N/A	叶面积指数, 显性效应, 加性效应, 单穗粒重, 上位性效应, 基因效应	N/A
515	1983	小麦黄花叶病的初步研究	湖北农业科学	CN	N/A	N/A	N/A	N/A	N/A	小麦黄花叶病, 罗田县, 休眠孢子堆, 土传小麦花叶病毒, 初步研究	N/A
516	1983	小麦抗病新品系——黔花号	贵州农业科学	CN	N/A	N/A	N/A	N/A	N/A	品比试验, 参试品种, 抗病性鉴定, 白粉病, 抗赤霉病性, 丰产性, 中等肥力, 第一名, 新品系, 抗病力, 一粒小麦	N/A
517	1983	小麦品种抗叶锈性遗传研究	河南农林科技	CN	N/A	N/A	N/A	N/A	N/A	抗病基因, 阿芙乐尔, 反应型, 抗锈性, 完全显性, 小麦品种, 高加索	N/A
518	1983	小麦品种旗叶和穗下节间的生理特性及其与籽粒充实的关系	四川农学院学报	CN	四川农学院农学系	10月31日播种	N/A	N/A	濆江农场	穗下节间, 小麦品种, 籽粒充实, 生理特性	N/A
519	1983	小麦品种资源白粉病抗性鉴定	作物品种资源	CN	N/A	N/A	N/A	N/A	N/A	白粉病抗性, 小麦品种资源, 抗白粉病基因, 成株期, 接种鉴定, 矮秆小麦品种, 二粒小麦, 六倍体小麦, 小麦属	N/A
520	1983	小麦品种资源的整理与分析	作物品种资源	CN	N/A	N/A	N/A	N/A	N/A	小麦品种资源, 小麦地方品种, 耐湿性, 育成品种, 抗白粉病, 春性品种, 冬麦区, 小穗数, 冬性品种, 每穗粒数	N/A
521	1983	小麦品种资源抗白粉病的鉴定与筛选	江苏农业科学	CN	N/A	N/A	N/A	N/A	N/A	小麦品种资源, 抗白粉病, 成株期	N/A
522	1983	小麦叶锈菌生理小种研究 (1981—1982)(续报八)	河北农业大学学报	CN	N/A	N/A	N/A	N/A	N/A	小麦叶锈菌, 小麦品种, 生理小种, 鉴别寄主	N/A
523	1983	小麦育种与远缘杂交	世界农业	CN	N/A	N/A	N/A	N/A	N/A	小麦育种, 染色体组	N/A
524	1983	小窝密植在小麦高产中的作用	中国农业科学	CN	四川省农业科学院作物所四川省崇庆县农业局 ,四川省大邑县农业局	N/A	N/A	N/A	成都	窄行条播, 小麦高产, 次生根数	N/A
525	1983	选育广泛适应性小麦品种的探讨	种子	CN	N/A	N/A	N/A	N/A	N/A	小麦品种, 长江流域, 小麦品系, 白粉病	N/A
526	1983	应用拌种双粉锈宁防治小麦散黑穗病试验总结	黑龙江农业科学	CN	N/A	4月10日播种	N/A	N/A	N/A	粉锈宁, 小麦散黑穗病, 拌种双	N/A
527	1983	油菜的春化作用和光周期反应	贵州农业科学	CN	N/A	N/A	N/A	N/A	N/A	春化作用, 冬性品种, 冬油菜, 油菜品种, 光周期反应	N/A
528	1983	怎样种雪山大豆	四川农业科技	CN	甘孜州农业局	N/A	N/A	N/A	N/A	雪山大豆, 不孕花, 栽培技术	N/A
529	1983	长江下游地区小麦品种产量稳定性的初步探讨	作物学报	CN	N/A	N/A	N/A	N/A	N/A	小麦品种, 平均产量, 产量稳定性, 参试品种, 每穗粒数, 区域试验, 稳产性, 千粒重, 亩穗数, 长江下游地区, 初步探讨	N/A
530	1983	长江中下游暴雨频繁 初台风强度弱形成晚	气象	CN	N/A	N/A	N/A	N/A	N/A	高原槽, 静止锋, 台风强度, 切变线, 长江中下游地区, 高纬地区, 太平洋副高, 阻塞高压, 江淮气旋, 副高脊线, 热带低压, 暖平流, 中下游	N/A
531	1983	中国农业气候区划再论	地理学报	CN	N/A	N/A	N/A	N/A	N/A	干旱区域, 气候带, 垂直地带性, 亚热带, 气候区划, 海拔高度, 热带作物, 喜温作物, 四川盆地	N/A
532	1983	中国为害稻麦的毛眼水蝇属二新种(双翅目:水蝇科)	昆虫分类学报	CN	N/A	N/A	N/A	N/A	N/A	侧尾叶, 双翅目, 阳基侧突, 稻叶毛眼水蝇, 水蝇科	N/A
533	1983	皱异跗萤叶甲的发生及防治	昆虫知识	CN	四川省阿坝藏族自治州农科所	N/A	N/A	N/A	N/A	发生及防治, 受害率, 前胸背板, 六六粉	N/A
534	1984	1982、1983年我国小麦条锈菌生理小种鉴定结果简报	植物保护	CN	N/A	N/A	N/A	N/A	N/A	小麦条锈菌, 生理小种鉴定	N/A
535	1984	76-23654小麦的特点和栽培技术的探讨	华北农学报	CN	N/A	10月10日、10月25日、11月8日播种	1	6月8日、6月9日、成熟	正定县小马村、石家庄、邢台、邯郸	晚茬麦, 栽培技术, 亩穗数	N/A
536	1984	An Overview of the Present State of Controlled Atmosphere Storage of Grain in China	Developments in Agricultural Engineering	EN	N/A	N/A	N/A	N/A	N/A		N/A
537	1984	Giant Panda Conservation and Bamboo Forest Destruction	The Biosphere: Problems and Solutions	EN	N/A	N/A	N/A	N/A	N/A		N/A
538	1984	LYX型携带式粮食硬度计	粮油食品科技	CN	N/A	N/A	N/A	N/A	N/A	硬度计, 硬度值, 小麦硬度, LYX, 携带式	N/A
539	1984	驰誉中外稻谷香	新农业	CN	N/A	N/A	N/A	N/A	N/A	水稻品种, 稻谷产量, 全世界	N/A
540	1984	滴灌技术在甜橙上的应用试验初报	四川果树科技	CN	四川省农业科学院果树研究所	N/A	N/A	N/A	N/A	滴灌技术, 柑桔生产, 滴灌系统, 应用试验	N/A
541	1984	第六届国际小麦遗传讨论会有关学术研究进展的报告	麦类作物学报	CN	四川农学院	N/A	N/A	N/A	N/A	野生二粒小麦, 四倍体小麦, 拟斯卑尔脱山羊草, 高大山羊草, 密穗小麦, 小麦育种, 代换系, 斯卑尔脱小麦, 染色体组, 核质杂种, 抗穗发芽, 硬粒小麦, 六倍体小麦	N/A
542	1984	冬春性小麦早熟阶段分析研究	四川大学学报(自然科学版)	CN	四川大学学报(自然科学版)	N/A	N/A	N/A	成都	春性小麦, 抽穗期, 冬春性, 春化阶段, 光照阶段, 开花期, 阶段分析	N/A
543	1984	冬水田的水厢小麦栽培法	农业科技通讯	CN	四川省自然资源研究所	N/A	N/A	N/A	N/A	冬水田, 栽培法	N/A
544	1984	对氨基苯磺酸钠提高小麦抗锈性的诱变作用	植物病理学报	CN	N/A	N/A	N/A	N/A	N/A	抗锈性, 磺酸钠, 小麦叶锈病, 条锈病	N/A
545	1984	对运城地区夏播玉米品种的探讨	种子通讯	CN	N/A	N/A	N/A	N/A	N/A	夏播玉米, 生育期, 玉米面积, 玉米生产, 玉米杂交组合, 大穗型, 区域试验	N/A
546	1984	二化螟防治策略研究	四川农业科技	CN	四川农业科技	N/A	N/A	N/A	N/A	二化螟, 第一代, 三化螟, 防治策略	N/A
547	1984	发酵法制造L-赖氨酸700升罐中试技术总结(摘要)	江苏食品与发酵	CN	N/A	N/A	N/A	N/A	N/A	玉米浆, 毛发水解液, 种子罐, 发酵法, 技术总结	N/A
548	1984	粉锈宁拌种防治小麦条锈病试验示范简结	湖北农业科学	CN	N/A	N/A	N/A	N/A	N/A	粉锈宁, 小麦条锈病, 小麦秋苗	N/A
549	1984	氟硅脲防治小麦条锈病试验简结	甘肃农业科技	CN	N/A	N/A	N/A	N/A	N/A	小麦条锈病, 粉锈宁	N/A
550	1984	辐射诱变育奇葩	新农业	CN	N/A	N/A	N/A	N/A	N/A	农作物	N/A
551	1984	高脂膜防治小麦白粉病试验	四川农业科技	CN	N/A	N/A	N/A	N/A	重庆市北碚区	高脂膜, 防治效果, 小麦白粉病, 石硫合剂	N/A
552	1984	关于遗传传递力的数量表达问题	湖南农学院学报	CN	N/A	N/A	N/A	N/A	N/A	杂交亲本, 杂种优势, 杂交育种, 传递力, 数量性状, 亲本材料, 数量表达	N/A
553	1984	光合利用有效太阳辐射的气候分析	农业气象	CN	N/A	N/A	N/A	N/A	N/A	光饱和点, 太阳辐射资源, 总辐射, 光合作用强度, 高光强, 有效太阳辐射, 日变化, 光合强度, 分布图, 光呼吸, 气候分析	N/A
554	1984	广东省小麦引种规律的研究	广东农业科学	CN	N/A	N/A	N/A	N/A	N/A	冬麦区, 长江中下游, 长江上游, 品种表现, 小麦引种, 光温反应, 春性品种, 广东省	N/A
555	1984	贵州省油菜种植区划	耕作与栽培	CN	N/A	N/A	N/A	N/A	N/A	油菜产量, 油菜生育期, 活动积温, 月均温, 夏收作物, 油菜籽, 甘蓝型油菜, 油菜生产, 种植区划	N/A
556	1984	汉中地区麦鞘水蝇早春虫源的探讨	陕西农业科学	CN	N/A	N/A	N/A	N/A	N/A	卵巢发育, 有效积温法则, 发育起点温度	N/A
557	1984	湖北省小麦品种蛋白质含量的测定与分布概况	湖北农业科学	CN	N/A	N/A	N/A	N/A	N/A	小麦品种, 湖北省, 分布概况	N/A
558	1984	华北石灰性土壤发现小麦缺锰症	土壤肥料	CN	N/A	N/A	N/A	N/A	N/A	石灰性土壤, 缺锰症	N/A
559	1984	华南麦区主要育成小麦品种的系谱分析	福建农业科技	CN	N/A	N/A	N/A	N/A	N/A	小麦品种, 墨西哥, 系谱分析, 抗锈病, 福建省农科院	N/A
560	1984	黄泥巴土壤综合改良利用效果好	农业科技通讯	CN	N/A	N/A	N/A	N/A	N/A	改良利用, 钵苗移栽, 间作套种, 效果好	N/A
561	1984	今年夏粮丰收以后怎么办?——商业部副部长季铭答本刊记者问	瞭望周刊	CN	N/A	N/A	N/A	N/A	N/A	饲料工业, 商品粮生产基地, 丰收以后, 商业部	N/A
562	1984	晋麦20号	山西农业科学	CN	N/A	N/A	N/A	N/A	N/A	推广品种, 小麦玉米, 品种审定, 冬小麦, 抗逆性	N/A
563	1984	肯贵阿1号	农业科技通讯	CN	N/A	N/A	N/A	N/A	N/A	区试, 籽粒, 绵阳	N/A
564	1984	洛夫林小麦抗条锈性变异的研究	中国农业科学	CN	N/A	N/A	N/A	N/A	N/A	抗条锈性, 小麦品种, 陇南地区, 抗锈性, 条锈菌	N/A
565	1984	氯化铵对小麦氮磷钾营养影响的分析	纯碱工业	CN	N/A	N/A	N/A	N/A	N/A	尿素处理, 紫泥土, 吸氮量, 小麦产量, 含氯量, 氮磷钾营养	N/A
566	1984	氯化铵对作物营养和产量品质效用的研究Ⅱ——氯化铵与尿素对小麦氮磷钾营养和品质的影响	西南农学院学报	CN	N/A	N/A	N/A	N/A	N/A	小麦产量, 供氮水平, 尿素处理, 吸磷量, 氯化铁, 含氯量, 作物营养, 氮磷钾营养	N/A
567	1984	麦播防病事半功倍	农业科技通讯	CN	N/A	N/A	N/A	N/A	N/A	小麦条锈病, 红矮病, 叶枯病, 纹枯病, 小麦全蚀病, 小麦黄矮病, 小麦腥黑穗病, 丛矮病	N/A
568	1984	麦鞘毛眼水蝇的产卵习性与综合防治	四川农业科技	CN	N/A	N/A	N/A	N/A	N/A	麦鞘毛眼水蝇, 产卵习性, 小麦生育期, 综合防治	N/A
569	1984	棉花高抗枯萎病抗原品种“52-128”、“57-681”	四川农业科技	CN	四川省农科院植保所,四川省农科院棉花所	N/A	N/A	N/A	N/A	高抗枯萎病, 植保所, 农牧渔业部, 四川省	N/A
570	1984	苹果树锌营养的磷锌比指标	中国果树	CN	N/A	N/A	N/A	N/A	N/A	磷锌比, 锌营养, 小叶病	N/A
571	1984	浅谈钾盐找矿工作中的几个问题	中国地质	CN	N/A	N/A	N/A	N/A	N/A	图幅范围, 分幅编号, 钾盐矿床, 地质图件, 图廓点, 国家基本比例尺地图, 基本比例尺, 钾盐找矿, 接图表, 几个问题	N/A
572	1984	三江平原土壤中的锌及锌肥效应研究	地理科学	CN	N/A	N/A	N/A	N/A	N/A	沼泽土, 硫酸锌, 白浆土, 三江平原, 增产率, 有效态锌, 效应研究	N/A
573	1984	三十年来山西省农作物优良品种的选育、推广概况和体会	种子通讯	CN	N/A	N/A	N/A	N/A	N/A	作物品种, 增产效果, 播种面积, 山西省, 优良品种	N/A
574	1984	山西省又审定了一批农作物新品种	种子通讯	CN	N/A	N/A	N/A	N/A	N/A	农作物新品种, 区域试验, 穗位高, 出籽率, 晋东南地区, 大斑病, 丝黑穗病, 栽培要点, 油菜茬, 山西省	N/A
575	1984	世界上有不经过量变的质变吗?	中学政治课教学	CN	N/A四川重庆六中	N/A	N/A	N/A	N/A	基因突变	N/A
576	1984	释照知助人为乐	法音	CN	N/A	N/A	N/A	N/A	N/A	圣寿寺	N/A
577	1984	四川盆地丘陵区建立稻田旱作生态经济平衡系统之我见	耕作与栽培	CN	四川省南充地区农业科学研究所	N/A	N/A	N/A	N/A	水稻产量, 持续增产, 四川盆地, 土壤生态环境, 单产潜力, 精饲料, 生态经济平衡, 丘陵区, 之我见	N/A
578	1984	四川省化肥试验研究总结(续)	四川农业科技	CN	四川省农科院土肥所	N/A	N/A	N/A	N/A	肥料试验, 作物吸收, 盆栽试验, 持续增产, 增产效果, 四川省, 研究总结	N/A
579	1984	四年来小麦丰产栽培试验的浅析	耕作与栽培	CN	N/A	N/A	N/A	N/A	N/A	光合生产率, 孕穗期, 丰产栽培试验, 小麦群体, 叶面积指数, 丰产田, 干物质积累	N/A
580	1984	我国赤霉病麦毒素的研究——赤霉病麦毒素的分离、纯化、结构鉴定以及测定方法	粮食储藏	CN	N/A	N/A	N/A	N/A	N/A	CBD, 正己烷, 洗脱溶剂, 镰刀菌毒素, 类毒素, 化学测定方法, 分子离子, 重结晶, 分子式, 水解产物, 吸收峰, 结构鉴定	N/A
581	1984	我国磷肥肥效的演变及调整氮磷钾养分比例	化肥工业	CN	N/A	N/A	N/A	N/A	N/A	磷肥肥效, 增产效果, 化肥用量, 施肥量	N/A
582	1984	我国小麦赤霉病穗部镰刀菌种类、分布及致病性	上海师范学院学报(自然科学版)	CN	N/A	N/A	N/A	N/A	N/A	小麦赤霉病, 平板培养, 镰刀菌属, 黄色镰刀菌, 禾谷镰刀菌, 子囊壳, 燕麦镰刀菌	N/A
583	1984	我国小麦皮下菌丝密度的分布	粮食储藏	CN	N/A	N/A	N/A	N/A	N/A	冬小麦, 密度值	N/A
584	1984	小麦白粉病初次侵染来源的研究	湖北农业科学	CN	N/A	N/A	N/A	N/A	N/A	闭囊壳, 小麦白粉病菌, 子囊孢子形成, 病叶率	N/A
585	1984	小麦白粉病的发生及防治	河北农业科技	CN	N/A	N/A	N/A	N/A	N/A	小麦白粉病, 发生及防治, 粉锈宁	N/A
586	1984	小麦病害及综合防治	山西农业科学	CN	N/A	N/A	N/A	N/A	N/A	春麦区, 病残组织, 小麦全蚀病, 子囊壳, 小麦病害, 小麦散黑穗病, 条锈菌, 小麦腥黑穗病, 种子量, 综合防治	N/A
587	1984	小麦赤霉病抗源品种筛选研究	福建农学院学报	CN	N/A	N/A	N/A	N/A	N/A	抗性鉴定, 品种类型, 小麦品种, 小麦赤霉病, 抗源品种, 筛选研究	N/A
588	1984	小麦醇溶蛋白的薄层凝胶等电聚焦图谱的比较及在品种鉴定上的应用	粮食储藏	CN	商业部四川粮食储藏科学研究所	N/A	N/A	N/A	N/A	电聚焦, 聚丙烯酞胺凝胶电泳, 醇溶性蛋白, 品种鉴定, 小麦醇溶蛋白	N/A
589	1984	小麦的近缘植物及其在育种上的利用	上海农学院学报	CN	N/A	N/A	N/A	N/A	N/A	双二倍体, 普通小麦, 簇毛麦, 异代换系, 易位系, 顶芒山羊草, 小麦属, 四倍体小麦, 硬粒小麦, 山羊草属	N/A
590	1984	小麦的收获指数和几个生理特性的遗传	中国农业科学	CN	四川农学院	N/A	N/A	N/A	濆江农场	收获指数, 小麦品种, 籽粒产量, LAD, 生理特性	N/A
591	1984	小麦辐射育种的新进展	核农学报	CN	N/A	N/A	N/A	N/A	N/A	突变频率, 新进展, 雄配子, 原子能, 育成品种, 突变系	N/A
592	1984	小麦高产栽培新进展——“长江中下游小麦高产栽培技术与推广”项目三年总结的几点主要经验	江西农业科技	CN	N/A	N/A	N/A	N/A	N/A	小麦高产栽培, 栽培技术, 长江中下游, 高产田, 主要经验	N/A
593	1984	小麦抗赤霉病基因库的建拓	作物学报	CN	N/A	N/A	N/A	N/A	N/A	杂交亲本, 混合选择, 冬麦区, 长江中下游, 不育株, 抗赤霉病	N/A
594	1984	小麦粒重粒饱的品种间变异及其与若干性状的相关	种子	CN	四川农学院农学系小麦室	N/A	N/A	N/A	N/A	千粒重, 小麦品种, 品种间, 饱满度, 穗密度, 粒密度, 小穗数	N/A
595	1984	小麦良种绵阳11号	农业科技通讯	CN	四川省绵阳地区农科所	11月1-11日	N/A	N/A	N/A	小麦良种, 播种期	I/A
596	1984	小麦品种对土传花叶病抗性鉴定	安徽农业科学	CN	N/A	10月22日播种	N/A	N/A	寿县农科所	土传花叶病, 小麦品种, 抗性鉴定	N/A
597	1984	小麦品种资源的早熟性鉴定初报	作物品种资源	CN	N/A	N/A	N/A	N/A	N/A	小麦品种资源, 饱满度, 中度感染, 春性品种, 弱冬性, 早熟性, 早熟品种, 叶锈病, 千粒重	N/A
598	1984	小麦品种资源抗赤霉病性鉴定研究	作物品种资源	CN	N/A	N/A	N/A	N/A	N/A	小麦品种资源, 抗赤霉病性, 植保所, 鉴定研究	N/A
599	1984	新疆谷类作物的野生近缘植物	八一农学院学报	CN	N/A	N/A	N/A	N/A	N/A	小穗轴, 小麦族, 鹅观草属, 丛生禾草, 南北疆, 山地草原, 多年生禾草, 染色体, 根状茎, 野生近缘植物	N/A
600	1984	新疆伊犁节节麦(Aegilops tauschii Cosson)的发现和分布	八一农学院学报	CN	N/A	N/A	N/A	N/A	N/A	巩乃斯河谷, 巴基斯坦, 克什米尔, 海拔高度, Aegilops tauschii Cosson, 伊犁地区, 特克斯河, 外高加索, 野果林, 新疆鼠尾草, 绣线菊, 塔城盆地, 新疆伊犁	N/A
601	1984	新型植物生长调节剂——三十烷醇	新农业	CN	N/A	N/A	N/A	N/A	N/A	三十烷醇, 植物生长调节剂	N/A
602	1984	要重视硬粒小麦的研究和开发利用	农业科技通讯	CN	N/A	N/A	N/A	N/A	N/A	硬粒小麦, 普通小麦, 意大利, 研究和开发	N/A
603	1984	应用科技成果指导生产获高产	四川农业科技	CN	平昌县坦溪公社大蜡六队	N/A	N/A	N/A	N/A	水稻	N/A
604	1984	诱导小麦孤雌生殖及其在育种上的应用	农业现代化研究	CN	N/A	N/A	N/A	N/A	N/A	孤雌生殖, 二倍体, 化学药剂, 品种间杂种, 延迟授粉, 结实率	N/A
605	1984	预留行间作绿肥培肥地力增产效果的研究	土壤肥料	CN	四川南充地区农科所	N/A	N/A	N/A	N/A	预留行, 增产效果, 培肥地力	N/A
606	1984	张家口坝下地区夏播小麦病害问题考察报告	华北农学报	CN	N/A	N/A	N/A	N/A	N/A	夏播小麦, 收获期, 冬小麦条锈病, 秋播小麦, 考察报告, 张家口	N/A
607	1984	珍贵小麦资源——中国春的鉴定	作物品种资源	CN	N/A	N/A	N/A	N/A	N/A	中国春, 小麦品种, 结实率	N/A
608	1984	直接面团制作面包方法的改进	粮油食品科技	CN	商业部四川粮食储藏科学研究所	N/A	N/A	N/A	N/A	面包体积, 大豆粉, 面包制作, 抗坏血酸	N/A
609	1984	中江县小麦产量翻番的技术经验	四川农业科技	CN	中江县农技推广中心	N/A	N/A	N/A	N/A	小麦产量, 稻麦两熟制, 持续增产, 中江县, 技术经验	N/A
610	1984	种子的地下贮藏	种子	CN	N/A	N/A	N/A	N/A	N/A	地下仓, 平均粮温, 地下粮仓, 地下贮藏, 锯谷盗	N/A
611	1984	贮粮害虫防治基础知识讲座(五)——第三讲 我国常见的主要贮粮害虫	郑州粮食学院学报	CN	N/A	N/A	N/A	N/A	N/A	前胸背板, 鞘翅目, 害虫防治, 烟草甲, 幼虫越冬, 知识讲座	N/A
612	1984	著名老专家畅谈中国农业成就	世界农业	CN	N/A	N/A	N/A	N/A	N/A	植物病害防治, 兽疫防治, 农业科学院, 植物病原微生物, 猪瘟兔化弱毒	N/A
613	1985	~(14)C示踪研究不同小麦品种开花、灌浆期的光合效率及同化物的运转与分配	四川农业大学学报	CN	四川农业大学	N/A	N/A	N/A	N/A	WHEAT(49EJ, 61DA)小麦(xiaomai), PHOTOSYNTHESIS(45ND)光合作用(Guanghezuoyong), TRACEMETHODS(83AB, 92G)示踪法(Shizongfa)	N/A
614	1985	~(60)钴辐射灭菌在中药制剂中的应用	中成药研究	CN	N/A	N/A	N/A	N/A	N/A	杂菌数, 中成药, 剂量率, 中药制剂	N/A
615	1985	1984年甘肃省小麦条锈菌生理小种鉴定结果简报	甘肃农业科技	CN	N/A	N/A	N/A	N/A	N/A	小麦条锈菌, 生理小种鉴定, 鉴别寄主, 甘肃省	N/A
616	1985	1984年全国旱情及抗旱斗争情况	中国水利	CN	N/A	N/A	N/A	N/A	N/A	受旱地区	N/A
617	1985	5TF-40型风扇式多用脱粒机	粮油加工与食品机械	CN	N/A	N/A	N/A	N/A	N/A		N/A
618	1985	Chapter 1 Antitumor Alkaloids	The Alkaloids: Chemistry and Pharmacology	EN	N/A	N/A	N/A	N/A	N/A		N/A
619	1985	SYG·100×1移动式高速振动筛	粮油仓储科技通讯	CN	四川省内江粮机厂	N/A	N/A	N/A	N/A	高速振动筛, SYG, 粮油加工	N/A
620	1985	包装小麦磷化铝熏蒸加防虫磷外围防护的效果	粮食储藏	CN	N/A	N/A	N/A	N/A	N/A	防虫磷, 防护效果, 磷化铝熏蒸, 土耳其扁谷盗	N/A
621	1985	报刊文摘	河北农业科技	CN	N/A	N/A	N/A	N/A	N/A	显性雄性核不育, 胡洪凯, 报刊文摘, 水貂病毒性肠炎	N/A
622	1985	不同类型冬小麦品种的生育期、发育时期与积温的研究	西北农林科技大学学报(自然科学版)	CN	N/A	9月26日播种冬性品种、10月6日播种半冬性品种，10月16日春性品种	1	N/A	武功头道源西北农学院农作一站	冬小麦品种, 不同类型, 半冬性品种, 生育期, 发育时期	N/A
623	1985	不同小麦品种叶片结构与 CO_2同化力的比较观察	植物学通报	CN	N/A	N/A	N/A	N/A	N/A	小麦品种, 气孔保卫细胞, 气孔密度, 叶片结构, 比较观察, 同化力	N/A
624	1985	仓储磷处理储粮的残留研究	粮食储藏	CN	高业部四川粮食储藏科学研究所	N/A	N/A	N/A	N/A	加工品, 残留动态, 储藏期	N/A
625	1985	仓储磷处理贮粮防治害虫的生产试验	粮食储藏	CN	商业部四川粮食储藏科研所	N/A	N/A	N/A	N/A	防治害虫, 防护剂, 杂拟谷盗, 生产试验	N/A
626	1985	仓贮磷对谷蠢、玉米象和杂拟谷盗的毒力	粮食储藏	CN	N/A	N/A	N/A	N/A	N/A	杂拟谷盗, 玉米象	N/A
627	1985	雏鸡饲粮蛋氨酸水平对硒生物效能的影响	四川农业大学学报	CN	四川农业大学	N/A	N/A	N/A	N/A	CHICK(49ME)雏鸡(Chuji), SELENIUM(34D, 65AB)硒(xi), DOMESTIC FOWL(49MF)鸡(Ji)	N/A
628	1985	川西北啤酒大麦的开发利用——走科研、生产、加工协作的途径	大麦通讯	CN	四川省绵阳地区农科所	N/A	N/A	N/A	N/A	啤酒大麦, 川西北, 联合体, 开发利用	N/A
629	1985	川西平原麦田杂草的分布及防除	云南师范大学学报(自然科学版)	CN	N/A	N/A	N/A	N/A	N/A	麦田杂草, 早熟禾, 看麦娘, 猪殃殃, 川西平原, 杂草种子, 敌草隆, 棒头草	N/A
630	1985	春小麦对水分反应特性的研究	吉林农业科学	CN	N/A	N/A	N/A	N/A	N/A	水分敏感指数, 千粒重, 春小麦品种, 穗粒数, 水分生态型, 收获指数, 反应特性	N/A
631	1985	从酱油原料的选择谈发展大豆生产的必要性	中国调味品	CN	N/A	N/A	N/A	N/A	N/A	香气成分, 全氮利用率, 大豆生产	N/A
632	1985	从四川省云阳县小春时段的气候特点谈板田种植的必要性和可能性	农业气象	CN	四川省云阳县科学技术委员会	N/A	N/A	N/A	N/A	土壤容重, 孔隙度, 云阳县, 必要性和可能性, 气候特点, 四川省	N/A
633	1985	当前农副产品收购“付现难”问题与对策	农村经济	CN	N/A	N/A	N/A	N/A	N/A	农副产品收购, 信用社, 现金支付, 农村产业结构, 应急措施, 合同定购, 问题与对策	N/A
634	1985	地下害虫发生动态与防治意见	昆虫知识	CN	N/A	N/A	N/A	N/A	N/A	地下害虫, 防治工作, 防治意见, 金针虫, 发生动态	N/A
635	1985	冬小麦产量与旗叶节以上性状的通径分析	新疆农业科学	CN	N/A	N/A	N/A	N/A	N/A	籽粒产量, 冬小麦产量	N/A
636	1985	防落素	甘肃农业科技	CN	N/A	N/A	N/A	N/A	N/A	防落素, 作物产量	N/A
637	1985	粉锈宁早春铲除越冬菌源控制小麦白粉病流行的研究报告	河北农学报	CN	N/A	N/A	N/A	N/A	N/A	粉锈宁, 千粒重, 小麦白粉病, 广济县	N/A
638	1985	福建省小麦育种的述评	福建农业科技	CN	N/A	N/A	N/A	N/A	N/A	小麦育种, 复合杂交, 红芒麦, 福建省	N/A
639	1985	改善酱油风味的途径—多菌种酿制新工艺	中国酿造	CN	N/A	N/A	N/A	N/A	N/A	微生物, 全氮利用率, 乳酸菌, 多菌种, 低盐固态发酵工艺	N/A
640	1985	高产优质小麦品种——绵阳11号	山西农业科学	CN	四川省锦阳地区农科所	N/A	N/A	N/A	N/A	小麦品种, 小麦良种, 四川省农科院	N/A
641	1985	古代的食醋酿造技术(下)	食品科学	CN	N/A	N/A	N/A	N/A	N/A	醋酸菌发酵, 居家必用事类全集	N/A
642	1985	关于提高川东地区小麦种植的技术经济效益探讨——万县市种植小麦农户的典型调查	技术经济	CN	西南农学院农经系	N/A	N/A	N/A	N/A	川东地区, 农艺技术, 小麦种植, 万县市, 典型调查	N/A
643	1985	贵州中低产由土改良刍议	耕作与栽培	CN	N/A	N/A	N/A	N/A	N/A	中低产田土, 土壤肥力, 望天田, 农耕地, 冬绿肥, 毕节县, 耕地面积, 作物布局, 粮食产量	N/A
644	1985	国内小麦抗白粉病工作的进展	河南农林科技	CN	N/A	N/A	N/A	N/A	N/A	抗白粉病, 植保所, 河南省农科院, 小麦白粉菌, 小麦品种, 抗源品种, 生理小种, 毒力频率, 抗白粉基因	N/A
645	1985	国内小麦品种资源的研究——介绍若干不同类型优异材料	作物品种资源	CN	N/A	N/A	N/A	N/A	N/A	白粉病, 小麦品种资源, 千粒重, 不同类型	N/A
646	1985	河南小麦品种亲缘关系与生态环境的聚类分析	百泉农专学报	CN	N/A	N/A	N/A	N/A	N/A	小麦品种, 亩穗数, 亲缘关系, 千粒重, 主成分分析, 穗粒数, 聚类分析, 生态环境	N/A
647	1985	华南麦区小麦品种演变及主要育成品种的系谱分析	福建稻麦科技	CN	N/A	N/A	N/A	N/A	N/A	小麦品种, 白粉病, 系谱分析, 育成品种, 品种演变, 抗锈性	N/A
648	1985	华西秋雨连绵 华南台风频袭	气象	CN	N/A	N/A	N/A	N/A	N/A	中纬度, 亚洲中部, 中部槽, 太平洋, 环流形势, 台风中心, 亚洲东部, 低气压, 黄河下游, 北半球, 华西秋雨	N/A
649	1985	化学工业在国民经济中的地位和作用	湖北化工	CN	N/A	N/A	N/A	N/A	N/A	化学工业, 农业增产, 国民经济, 石油化工, 地位和作用	N/A
650	1985	黄淮平原自然资源评价与开发	自然资源	CN	N/A	N/A	N/A	N/A	N/A	黄淮平原, 黄淮海平原, 耕地面积, 玉米带, 鲁西南, 徐淮地区	N/A
651	1985	徽县冬小麦良种布局的策略	甘肃农业科技	CN	N/A	N/A	N/A	N/A	N/A	小麦良种, 抗锈性, 条锈菌, 小麦条锈病	N/A
652	1985	晋系小麦育种工作的回顾与展望	中国农业科学	CN	N/A	N/A	N/A	N/A	N/A	杂交亲本, 亲本材料, 杂种后代, 小麦育种	N/A
653	1985	抗旱优质小麦新品种——晋麦22号	中国农学通报	CN	N/A	N/A	N/A	N/A	N/A	小麦新品种, 山西省	N/A
654	1985	科技动态	河北农业科技	CN	N/A	N/A	N/A	N/A	N/A	小麦生产, 医疗器械	N/A
655	1985	科技文摘	陕西农业科学	CN	N/A	N/A	N/A	N/A	N/A	科技文摘, 磨粉品质, 根际土壤线虫, 出粉率, 发酵初乳, 抗旱性, 面筋含量, 乙烯利, 中国樱桃, 出苗率, 叶片含水量, 穗分化期, 促菌生, 品种(系)	N/A
656	1985	肯贵阿1号抗白粉病性遗传的研究	贵州农学院学报	CN	N/A	N/A	N/A	N/A	N/A	抗白粉病, 显性基因, 小麦品种, 白粉病菌	N/A
657	1985	利用模糊数学术隶属度法作小麦白粉病的气象预报的初步研究	农业气象	CN	川南小麦白粉病研究协作组	N/A	N/A	N/A	N/A	小麦白粉病, 协作组, 模糊数学, 月均温, 气象预报, 隶属度法, 初步研究	N/A
658	1985	楼兰出土糜子、大麦及珍贵的小麦花	农业考古	CN	N/A	N/A	N/A	N/A	N/A	小麦花, 粮食作物	N/A
659	1985	洛夫林10和山前麦等品种抗条锈性研究	中国农业科学	CN	N/A	N/A	N/A	N/A	N/A	抗条锈性, 关中地区, 条锈菌, 抗源品种, 抗锈性	N/A
660	1985	马铃薯史话	世界农业	CN	N/A	N/A	N/A	N/A	N/A	马铃薯, 马铃薯块茎	N/A
661	1985	麦鞘毛眼水蝇卵空间分布型的调查	植物保护	CN	四川武胜县植保站	N/A	N/A	N/A	N/A	麦鞘毛眼水蝇, 空间分布型, 取样数量	N/A
662	1985	麦长管蚜种群数量变动因素和预测的研究	山东农业科学	CN	N/A	N/A	N/A	N/A	N/A	麦长管蚜, 抽穗期, 数量变动, 种群数量, 大发生, 济南地区, 控制作用, 小麦秋苗	N/A
663	1985	美国农场储粮管理概况	粮油仓储科技通讯	CN	商业部四川粮食储藏科学研究所	N/A	N/A	N/A	N/A	储粮害虫, 立筒仓, 储粮管理	N/A
664	1985	南阳地区小麦品种更换规律的探讨	种子	CN	N/A	N/A	N/A	N/A	N/A	农家品种, 推广品种, 抗条锈, 生态性状, 育成品种, 穗粒数, 气候生态区	N/A
665	1985	平菇生产中的几项技术改进措施	中国食用菌	CN	四川渡口市农科所,四川渡口市农科所	N/A	N/A	N/A	N/A	生物转化率, 杂菌污染, 技术改进	N/A
666	1985	七种农作物种子的中子注量——比释动能换算系数	四川大学学报(自然科学版)	CN	N/A	N/A	N/A	N/A	N/A	换算系数, 中子注量, 农作物种子, 比释动能	N/A
667	1985	气象条件对小麦籽粒灌浆影响的研究	农业气象	CN	N/A	N/A	N/A	6月10日前后	山东省农科院	籽粒灌浆, 日平均气温, 灌浆速度, 千粒重, 气象条件	N/A
668	1985	勤奋的育种家——冯达仕	种子世界	CN	N/A	N/A	N/A	N/A	N/A	小麦良种, 育种家	N/A
669	1985	三十烷醇配合氮磷钾肥对小麦叶面喷施效果测定	湖北农学院学报	CN	N/A	N/A	N/A	N/A	N/A	千粒重, 氮, 磷, 钾肥, 硝酸还原酶活性, 三十烷醇, 叶绿素含量, 叶面喷施, 功能叶, 氮磷钾肥, 效果测定	N/A
670	1985	试办乡村配合饲料厂经验点滴	草与畜杂志	CN	四川省巴中县饲草饲料工作站	N/A	N/A	N/A	N/A	饲料厂, 配合饲料, 饲料生产	N/A
671	1985	四川白玉和九龙地区牛皮蝇的调查	中国兽医科技	CN	N/A	N/A	N/A	N/A	N/A	牛皮蝇, 中华皮蝇, 纹皮蝇	N/A
672	1985	四川农业生产中的氮肥及其效应的研究	农业科学导报	CN	四川省农科院土肥所	N/A	N/A	N/A	N/A	施氮量, 农家肥	N/A
673	1985	四川省粮食生产形势和我们的看法	农业经济丛刊	CN	N/A	N/A	N/A	N/A	N/A	粮食播种面积, 粮食生产, 总产量, 种植业结构, 四川省, 合同定购, 提高单产	N/A
674	1985	四川省小麦白粉病菌毒力监测结果和实用意义	西南农业大学学报	CN	N/A	N/A	N/A	N/A	N/A	毒力频率, 高加索, 小麦白粉菌, 抗性基因, 小麦白粉病菌, 四川省, 实用意义, 监测结果	N/A
675	1985	谈谈对日本扩大出口问题	国际贸易	CN	N/A	N/A	N/A	N/A	N/A	消费者, 扩大出口, 综合商社	N/A
676	1985	谈谈小麦品质育种	黑龙江农业科学	CN	N/A	N/A	N/A	N/A	N/A	单基因突变, 染色体, 小麦品质育种, 基因控制, 显性基因, 氨基酸含量	N/A
677	1985	土传小麦黄色花叶病对小麦植株的影响及产量损失估计	四川农学院学报	CN	四川农学院农学系	N/A	N/A	N/A	N/A	WHEAT 小麦 Xiaomai(49EJ.61DA), PLANT DISEASE Zhiwu Binghai(49LB), VIROSISOF PLANT Zhiwu Bingdubing(49LB), MOSAIC, Huayebing, SOIL-BORNE, Turang Chuanbu, LOSSES 损失 Sunshi	N/A
678	1985	微型泵电机有了新用途	农业机械	CN	1四川永川县农机所	N/A	N/A	N/A	N/A	微型泵	N/A
679	1985	温江引进卡基、康贝鸭的生产性能调查	四川畜牧兽医	CN	N/A	N/A	N/A	N/A	N/A	康贝尔鸭, 饲养条件, 受精蛋孵化率, 受精率, 四川麻鸭, 养鸭专业户, 饲料报酬, 生产性能	N/A
680	1985	我国对粉锈宁的应用研究	中国农学通报	CN	N/A	N/A	N/A	N/A	N/A	粉锈宁, 植保所, 防治对象, 小麦白粉病, 小麦条锈病	N/A
681	1985	我国九省、自治区一些优良品种小麦的品质分析	郑州粮食学院学报	CN	N/A	N/A	N/A	N/A	N/A	面筋含量, 工艺品质, 食用品质, 优良品种, 出粉率, 小麦籽粒, 小麦育种, 物理特性, 小麦品种, 烘焙面包, 推广种植, 粉质仪, 流变学特性, 宁夏自治区, 食品工业, 品质分析	N/A
682	1985	我国小麦生产发展的预测	作物杂志	CN	N/A	N/A	N/A	N/A	N/A	小麦单产, 增产经验, 工业用粮	N/A
683	1985	我国主要粮食作物品质育种进展	河北农学报	CN	N/A	N/A	N/A	N/A	N/A	品质育种, 籽粒产量, 主要粮食作物, 高赖氨酸玉米, 出粉率	N/A
684	1985	向您简介部分产品和技术服务项目	四川农业科技	CN	N/A	N/A	N/A	N/A	N/A	四川省农科院, 配合饲料, 栽培技术, 电子灭鼠器, 杂交稻制种, 高产低耗, 食荚大菜豌, 饲料厂, 成都市	N/A
685	1985	小麦“川辐一号”栽培技术简结	四川农业科技	CN	四川省农科院原子能所	10月底至11月10日	N/A	N/A	德阳、夹江	最佳播种期, 千粒重, 栽培技术, 高产栽培, 穗粒数, 有效穗, 平坝区	I/A
686	1985	小麦白粉病发生规律研究及其在测报上的应用	山东农业科学	CN	N/A	N/A	N/A	N/A	N/A	小麦白粉病, 发生程度, 气象因素	N/A
687	1985	小麦白粉病菌有性阶段生物学特性研究初报	植物病理学报	CN	N/A	N/A	N/A	N/A	N/A	闭囊壳, 子囊孢子, 小麦白粉病菌, 有性阶段, 研究初报, 生物学特性	N/A
688	1985	小麦白粉菌对几种禾本科植物侵染的观察	四川农业大学学报	CN	四川农业大学农学系	N/A	N/A	N/A	N/A	POWDERY MILDEW(49LB)白粉病(Baifenbing), WHEAT(49FJ.61DA)小麦(Xiaomai), BARLEY(45CJ, 79EJ)大麦(Damai)	N/A
689	1985	小麦白粉菌有性阶段传病作用的进一步研究	百泉农专学报	CN	N/A	N/A	N/A	N/A	N/A	闭囊果, 平原地区, 海拔高度, 接种试验, 小麦白粉菌, 有性阶段	N/A
690	1985	小麦品种的白粉病抗性鉴定与抗源筛选	浙江农业科学	CN	N/A	N/A	N/A	N/A	N/A	白粉病抗性, 高加索, 新品系, 小麦品种, 抗白粉病, 抗源筛选	N/A
691	1985	小麦品种对白粉病慢发性抗病性的因素分析	植物保护学报	CN	N/A	N/A	N/A	N/A	N/A	小麦品种, 白粉病菌, 品种抗病性, 高感品种, 小麦白粉病, 因素分析	N/A
692	1985	小麦品种源庫生态规律的研究(续)——我国小麦高产育种若干问题的探讨	安徽农学院学报	CN	N/A	N/A	N/A	N/A	N/A	小麦品种, 经济系数, 库源比, 光合生产力, 生态规律, 高产育种	N/A
693	1985	小麦品种源庫生态规律的研究——我国小麦高产育种若干问题的探讨	安徽农学院学报	CN	N/A	N/A	N/A	N/A	N/A	小麦品种, 小麦高产品种, 灌浆期, 千粒重, 籽粒产量, 小麦育种, 生态规律, 高产育种	N/A
694	1985	小麦品种主茎叶龄变异及其与光温的关系	云南农业科技	CN	N/A	N/A	N/A	N/A	N/A	主茎叶片, 日照总时数, 生育期, 半冬性品种, 小麦品种	N/A
695	1985	小麦梭条花叶病及其防治途径	江苏农业科学	CN	N/A	N/A	N/A	N/A	N/A	小麦梭条花叶病, 禾谷多粘菌, 小麦品种, 防治途径	N/A
696	1985	小麦条锈病菌生理小种鉴定简报	陕西农业科学	CN	N/A	N/A	N/A	N/A	N/A	小麦条锈病菌, 反应型, 生理小种鉴定, 鉴别寄主, 抗锈性	N/A
697	1985	小麦叶锈病抗源的抗性分析	河北农学报	CN	N/A	N/A	N/A	N/A	N/A	小麦叶锈病, 阿芙乐尔, 高加索, 抗性分析	N/A
698	1985	小麦异源种属细胞质核代换杂种优势选育的研究	黑龙江农业科学	CN	N/A	N/A	N/A	N/A	N/A	细胞质基因, 细胞器, 叶绿体, 核质杂种, 染色体组, 杂种优势, 核代换	N/A
699	1985	锌在土壤中的含量及其应用	河南科学	CN	N/A	N/A	N/A	N/A	N/A	土壤微量元素	N/A
700	1985	锈粉宁、托布津低量混用防治小麦白粉病和赤霉病	植物保护	CN	四川涪陵地区农科	N/A	N/A	N/A	N/A	托布津, 粉锈宁, 小麦白粉病	N/A
701	1985	延迟授以黑麦花粉和化学药剂诱导冬小麦孤雌生殖的研究续报	河北农学报	CN	N/A	N/A	N/A	N/A	N/A	孤雌生殖, 二倍体, 冬小麦, 化学药剂	N/A
702	1985	应用卫星云分析图浅析4月28日大风冰雹天气过程	气象科学	CN	N/A	N/A	N/A	N/A	N/A	云分析图, 地面气旋, 正涡度平流, 冰雹天气, 应用卫星	N/A
703	1985	硬粒小麦的研究与利用	麦类作物学报	CN	N/A	N/A	N/A	N/A	N/A	硬粒小麦, 普通小麦, 意大利, 研究与利用	N/A
704	1985	用淀粉观察布朗运动	物理实验	CN	四川新都师范学校	N/A	N/A	N/A	N/A	布朗运动	N/A
705	1985	玉米的综合利用	河南农林科技	CN	N/A	N/A	N/A	N/A	N/A	深加工, 总产量, 基础原料, 玉米淀粉, 玉米油	N/A
706	1985	玉米品质改良与高赖氨酸育种	种子通讯	CN	N/A	N/A	N/A	N/A	N/A	高赖氨酸玉米, 普通玉米, 杂交种, 酸含量, 籽粒产量, 胚乳突变体, 品质改良	N/A
707	1985	张家口坝下地区夏播小麦病害问题考察	作物杂志	CN	N/A	N/A	N/A	N/A	N/A	夏播小麦, 收获期, 秋播小麦, 条锈病, 张家口	N/A
708	1985	贮粮知识讲座(二)——第二讲 防虫磷的性能及应用	粮食加工	CN	N/A	N/A	N/A	N/A	N/A	防虫磷, 储粮害虫, 知识讲座, 性能及应用	N/A
709	1986	1951～1983年我国小麦品种抗条诱性变异分析	植物保护学报	CN	N/A	N/A	N/A	N/A	N/A	抗条锈性, 条锈菌, 生理小种, 小麦品种, 变异分析	N/A
710	1986	1975—1984年我国小麦条锈菌生理专化研究	植物病理学报	CN	N/A	N/A	N/A	N/A	N/A	小麦条锈菌, 鉴别寄主, 生理小种鉴定, 小麦条锈病, 小种群	N/A
711	1986	1984年全国小麦秆锈菌生理小种区系分析及寄主离体叶培养鉴定法的应用	沈阳农业大学学报	CN	N/A	N/A	N/A	N/A	N/A	生理小种, 小麦秆锈菌, 鉴别寄主, 区系分析, 培养鉴定法	N/A
712	1986	2 - SELENIUM IN THE ENVIRONMENT	The Role of Selenium in Nutrition	EN	N/A	N/A	N/A	N/A	N/A		N/A
713	1986	5TRZ—720型脱粒抽水多用机研制成功	农村实用工程技术(农业工程)	CN	N/A	N/A	N/A	N/A	N/A	多用机	N/A
714	1986	83-1防除麦田杂草示范初报	甘肃农业科技	CN	N/A	N/A	N/A	N/A	N/A	除草剂, 麦田杂草, 猪秧秧	N/A
715	1986	Epidemiology and Early Diagnosis of Primary Liver Cancer in China	Advances in Cancer Research	EN	N/A	N/A	N/A	N/A	N/A		N/A
716	1986	Geochemical characteristics of land and its effect on human heart and cancer death rates in the United States and China	Applied Geochemistry	EN	N/A	N/A	N/A	N/A	N/A		N/A
717	1986	Rare earth element geochemistry of South Atlantic deep sea sediments: Ce anomaly change at ~54 My	Geochimica et Cosmochimica Acta	EN	N/A	N/A	N/A	N/A	N/A		N/A
718	1986	Resources management in India and China — an overview	Journal of Rural Studies	EN	N/A	N/A	N/A	N/A	N/A		N/A
719	1986	Rice-Based Cropping Systems and Their Development in China,	Advances in Agronomy,	EN	N/A	N/A	N/A	N/A	N/A		N/A
720	1986	The climatic resources for wheat production in China	Agricultural and Forest Meteorology	EN	N/A	N/A	N/A	N/A	N/A		N/A
721	1986	The geochemical availability of soil Zn and Mo in relation to stomach and esophageal cancer in the People's Republic of China and U.S.A	Applied Geochemistry	EN	N/A	N/A	N/A	N/A	N/A		N/A
722	1986	World Health Organization special programme of research, development and research training in human reproduction: The first fifteen years: A review	Contraception	EN	N/A	N/A	N/A	N/A	N/A		N/A
723	1986	安徽省小麦白粉菌毒性频率分析	安徽农学院学报	CN	N/A	N/A	N/A	N/A	N/A	小麦白粉病, 毒性频率, 抗性基因, 抗源	N/A
724	1986	安康猪品种资源调查	陕西农业科学	CN	N/A	N/A	N/A	N/A	N/A	猪品种, 平均日增重, 巴克夏, 内江猪, 初生重	N/A
725	1986	半旱式耕作制的土壤物理状况研究	西南农业大学学报	CN	N/A	N/A	N/A	N/A	N/A	冬水田, 耕作制, 水稻生长期, 土壤物理	N/A
726	1986	半旱式小麦耕作中的一个重要关键——免耕	中国农业科学	CN	西南农学院 ,四川省自然资源研究所	N/A	N/A	N/A	N/A	饱和水	N/A
727	1986	本区新见小麦病害——雪腐叶枯病	宁夏农业科技	CN	N/A	N/A	N/A	N/A	N/A	小麦病害, 叶枯病, 病株率	N/A
728	1986	不同农药及不同喷药次数 防治小麦赤霉病的试验研究	河南科技	CN	N/A	N/A	N/A	N/A	N/A	粉锈宁, 多菌灵, 可湿性粉剂, 小麦赤霉病, 胶悬剂, 甲基托布津	N/A
729	1986	仓虫群落生态的初步研究 Ⅰ、仓虫群落的一般特征	粮食储藏	CN	商业部四川粮食储藏科研所,西南农业大学	N/A	N/A	N/A	N/A	玉米象, 群落生态, 初步研究, 一般特征	N/A
730	1986	常规麸皮与新工艺麸皮作为猪鸡饲料营养价值的比较	粮食与饲料工业	CN	N/A	N/A	N/A	N/A	N/A	代谢能值, 饲料营养价值, 粗纤维含量, 饲料成分, 可利用率, 消化能, 氨基酸含量, 维生素含量	N/A
731	1986	成都平原不同耕作制的定位研究	农业科学导报	CN	四川省农科院土肥所	N/A	N/A	N/A	N/A	耕作制, 主要因子, 复种方式, 双季稻区, 水旱轮作, 二熟制, 成都平原, 土壤有机质, 紫云英, 定位研究	N/A
732	1986	出售产品及赠送技术资料	四川农业科技	CN	N/A	N/A	N/A	N/A	N/A	崇庆县, 技术资料, 黑麦草	N/A
733	1986	储藏对小麦面筋蛋白质的影响	郑州粮食学院学报	CN	N/A	N/A	N/A	N/A	N/A	面筋蛋白质, 高温储藏, 生物化学变化, 流变学特性	N/A
734	1986	次粉的营养成份及其开发利用的途径	粮油仓储科技通讯	CN	商业部四川粮食储藏研究所	N/A	N/A	N/A	N/A	食物纤维, 淀粉含量, 维生素, 饲料工业, 烘焙面包	N/A
735	1986	氮素肥料对土传小麦黄色花叶病的影响	四川农业大学学报	CN	四川农业大学农学系	N/A	N/A	N/A	N/A	氮肥用量, 发病率, 病情指数, 氮素肥料	N/A
736	1986	对重庆市储粮虫蚀损耗的调查及评价	粮油仓储科技通讯	CN	N/A	10月30日播种	N/A	N/A	N/A	锯谷盗, 印度谷螟, 粉斑螟, 主要害虫	N/A
737	1986	多样化的旱三熟	农业科技通讯	CN	四川省南充地区农科所	N/A	N/A	N/A	N/A	旱三熟, 分带轮作, 带状套作	N/A
738	1986	鄂西北山区小麦的生态型与引种和品种布局的关系	湖北农业科学	CN	N/A	N/A	N/A	N/A	N/A	品种布局, 鄂西北山区, 冬性品种, 生态型	N/A
739	1986	发生在我国的小麦黄花叶病毒病	植物保护学报	CN	N/A	N/A	N/A	N/A	N/A	浸取液, 禾谷类, 小麦黄花叶病毒, 病毒颗粒, 大麦黄花叶病毒, 游动孢子, 叶表皮细胞, 内含体, 小麦土传花叶病毒, 山东荣成	N/A
740	1986	粉锈宁等药剂防治小麦白粉病的试验	浙江农业科学	CN	N/A	N/A	N/A	N/A	浙江省农科院农场	粉锈宁, 小麦白粉病, 剑叶病	N/A
741	1986	甘肃省河东地区主要耕作土壤中钾素状况及钾肥肥效的研究	甘肃农大学报	CN	N/A	N/A	N/A	N/A	N/A	钾肥肥效, 耕作土壤, 物理性, 河东地区, 小麦幼苗, 黄绵土, 增产效果, 土壤有效钾, 甘肃省	N/A
742	1986	高水份粮食中防霉剂正丁醇,二氯代甲烷残留量的气相色谱法	粮食储藏	CN	N/A	N/A	N/A	N/A	N/A	气相色谱法, 氯代甲烷, 残留量, 氢火焰离子化检测器, 正丁醇, 防霉剂	N/A
743	1986	关于提高我省一九八七年小麦产量的几项建议	四川农业科技	CN	四川省农科院作物所	N/A	N/A	N/A	N/A	小麦产量, 小麦单产, 春性品种, 川西平原, 增产措施, 高产田	N/A
744	1986	贵州小麦纹枯病病原丝核菌的初步研究	贵州农学院学报	CN	N/A	N/A	N/A	N/A	N/A	小麦纹枯病, 丝核菌, 分离物, 初步研究	N/A
745	1986	禾谷类作物細菌性褐条病病原菌的鉴定	植物病理学报	CN	N/A	N/A	N/A	N/A	N/A	细菌性褐条病, DNA, 禾谷类作物, 看麦娘, 病原细菌, 病原菌, 细菌学	N/A
746	1986	河南省常用小麦品种资源主要特征特性和籽粒蛋白质含量的鉴定研究	河南农业大学学报	CN	N/A	N/A	N/A	N/A	N/A	小穗数, 籽粒蛋白质含量, 小麦品种资源, 白粉病, 千粒重, 粗蛋白质含量, 抗条锈, 特征特性, 河南省, 鉴定研究	N/A
747	1986	湖北土传小麦黄花叶病的研究	华中农业大学学报	CN	N/A	N/A	N/A	N/A	N/A	小麦, 土传黄花叶病, 发生规律	N/A
748	1986	黄河中、下游农家小麦品种资源抗条锈病的研究	中国农业科学	CN	陕西省农业科学院植物保护研究所	N/A	N/A	N/A	N/A	农家品种, 改良品种, 曾士迈, 反应型, 抗锈性, 小种鉴定, 抗性反应, 条锈菌, 小麦品种资源	N/A
749	1986	黄淮海地区作物布局调整与商品基地选建	农业区划	CN	N/A	N/A	N/A	N/A	N/A	黄淮海地区, 黄海平原, 黄淮平原, 作物布局, 商品基地	N/A
750	1986	黄淮海平原土壤肥力状况和合理施肥	土壤	CN	中国科学院南京土壤研究所	N/A	N/A	N/A	N/A	黄淮海平原, 肥力状况, 河南省, 封丘县, 土壤生产力, 土壤肥力, 合理施肥	N/A
751	1986	黄壤性水稻土的磷素特征及供磷能力的相关研究	土壤学报	CN	四川省农业科学院土肥所	N/A	N/A	N/A	夹江县	黄壤性水稻土, 供磷能力, 无机磷形态, 相关研究	N/A
752	1986	节节麦—乌拉尔图小麦双二倍体及其在遗传育种上的主要利用途径	农业科学导报	CN	四川农业大学小麦研究所	N/A	N/A	N/A	N/A	双二倍体, 普通小麦, 减数分裂, 乌拉尔图小麦, 利用途径	N/A
753	1986	介绍几种脱粒机	农业机械	CN	N/A农业机械	N/A	N/A	N/A	N/A	公斤/小时, 配套动力, 纹杆滚筒, 清洁率, 破碎率, 参考价格	N/A
754	1986	精细播种确保小麦高产	四川农业科技	CN	四川省农科院情报所	N/A	N/A	N/A	N/A	小麦高产, 田间出苗率	N/A
755	1986	开展综合防治 提高经济效益——徽县小麦条锈病防治取得成功经验	甘肃农业科技	CN	N/A	N/A	N/A	N/A	N/A	小麦条锈病, 综合防治	N/A
756	1986	抗收获前发芽小麦品种的初步研究	四川农业大学学报	CN	四川农业大学小麦研究所	N/A	N/A	N/A	N/A	WHEAT(49FJ.61DA)小麦(Xiaomai), PLANT BREEDING(49DD)植物育种(Zhiwu Yuzhong), DORMANCY(45AA)休眠(Xiumian), NATIVE VARIETIES地方品种(Difangpinzhong), BREEDING育种(Yuzhong), PREHARVEST SPROUTING收获前发芽(ShouhuoqiaIl Faya)	N/A
757	1986	克山病病区儿童钼代射	地方病通报	CN	N/A	N/A	N/A	N/A	N/A	钼代谢, 克山病, 钼矿区, 病区, 非病区, 钼摄入, 排出, 平衡, 失调, 缺乏	N/A
758	1986	立筒仓储粮施用保护剂防虫试验	粮食储藏	CN	商业部四川粮食储藏研究所	N/A	N/A	N/A	N/A	立筒仓, 系统配套, 气密性, 防虫磷, 保护剂	N/A
759	1986	麦鞘毛眼水蝇生活史及发生规律研究初报	甘肃农业科技	CN	N/A	N/A	N/A	N/A	N/A	麦鞘毛眼水蝇, 作物叶片, 生活史, 研究初报, 发生规律	N/A
760	1986	模糊聚类分析在小麦生态型分类上的应用	耕作与栽培	CN	N/A	N/A	N/A	N/A	N/A	模糊聚类分析, 抽穗率, 叶片数, 生态型, 春化阶段, 鉴别品种	N/A
761	1986	南方麦区新一代抗源筛选的研究报告	湖北农学院学报	CN	N/A	N/A	N/A	N/A	N/A	抗白粉病, 抗源筛选, 二粒小麦, 三芒山羊草, 柱穗山羊草, 农艺亲本	N/A
762	1986	农作物的祖籍	甘肃农业科技	CN	N/A	N/A	N/A	N/A	N/A	南美洲, 农作物, 十六世纪	N/A
763	1986	普通小麦与某些杂草黑麦和野生黑麦的可杂交性研究	四川农业大学学报	CN	四川农业大学小麦研究所	N/A	N/A	N/A	N/A	WHEAT(49FJ.91DA)小麦(Xiaomai), RYE(45CJ. 49EJ)黑麦(Heimai), CROSSING(45CC. 49DB)杂交(Zajiao), WEEDY RYE杂草黑麦(Zacao Heimai), WILD RYE野生黑麦(Yesheng Heimai), SECALE MONTANUM山地黑麦(Shandi Heimai)	N/A
764	1986	浅析我省小麦条锈病的发生特点及防治策略	湖北农业科学	CN	N/A	N/A	N/A	N/A	N/A	小麦条锈病, 粉锈宁, 防治策略, 发生特点	N/A
765	1986	青藏高原小麦白秆病病原菌——小麦壳月孢的研究	真菌学报	CN	四川省甘孜藏族自治州农业科学研究所	N/A	N/A	N/A	N/A	壳月孢属, 小麦壳月孢, 小麦白秆病病原菌, 假壳针孢属	N/A
766	1986	青藏高原作物(小麦)活动面温度的特征	气象学报	CN	N/A	N/A	N/A	N/A	N/A	东部地区, 东部平原, 平原地区	N/A
767	1986	全国二十三个省、自治区小麦秆锈菌生理小种区系消长研究	辽宁农业科学	CN	N/A	N/A	N/A	N/A	N/A	生理小种, 小麦秆锈菌, 鉴别品种, 鉴别寄主, 单基因系	N/A
768	1986	人工合成的种质资源——节节麦×乌拉尔图小麦的双二倍体	作物品种资源	CN	四川农业大学小麦研究所	N/A	N/A	N/A	N/A	双二倍体, 乌拉尔图小麦, 种质资源, 人工合成	N/A
769	1986	试论我省青稞生产的现状及其发展前景	青海农林科技	CN	N/A	N/A	N/A	N/A	N/A	东部农业区, 柴达木盆地	N/A
770	1986	四川硫磷铝锶矿的煅烧效应及其农业评价	土壤学报	CN	N/A	N/A	N/A	N/A	N/A	磷酸铝, 无定形, 硫磷铝锶矿, 酸和碱, 两合土, HCI, 马肝土, 非晶态物质, 农业评价	N/A
771	1986	四川绵阳地区小麦条锈病流行规律研究	植物保护学报	CN	N/A	N/A	N/A	N/A	N/A	小麦条锈病, 大流行, 绵阳地区	N/A
772	1986	四川盆地作物多熟带状种植的主要类型	农业科学导报	CN	西南农业大学农学系	N/A	N/A	N/A	N/A	耕作制度, 多熟制, 带状种植, 四川盆地	N/A
773	1986	四川主要土壤供钾能力	西南农业大学学报	CN	西南农业大学土化系	N/A	N/A	N/A	N/A	供钾能力, 作物种植, 增产率, 吸钾量, 杂交水稻, 矿子黄泥, 土壤缓效钾	N/A
774	1986	饲料硒利用率测定研究——雏鸡血浆谷胱甘肽过氧化物酶活性评定法	四川农业大学学报	CN	四川农业大学	N/A	N/A	N/A	N/A	CHICK(49ME)雏鸡(CHuji), SELENIUM(34D.65AB)硒(Xi), GLUTATHIONE(45EB)谷胱甘肽(Guguang Gantai), GLUTATHIONE PEROXIDASE谷胱甘肽过氧化物酶(Guguang Gantai Guoyanghuawumei)	N/A
775	1986	我国带田农业气候研究概述	气象科技	CN	N/A	N/A	N/A	N/A	N/A	净同化率, 共生期, 玉米产量, 农业气候研究	N/A
776	1986	我国各麦区小麦锈病发生概况	植物保护	CN	N/A	N/A	N/A	N/A	N/A	小麦条锈病, 发生概况	N/A
777	1986	我国小麦纹枯病病原学的初步研究	植物保护学报	CN	N/A	N/A	N/A	N/A	N/A	小麦纹枯病, 病原物, 病原学研究, CAG, 丝核菌, 分离物, 初步研究	N/A
778	1986	我省小麦品质改良与加工研讨	河南农业科学	CN	N/A	N/A	N/A	N/A	N/A	小麦品质育种, 出粉率, 品质改良, 河南省农业科学院	N/A
779	1986	西藏作物病害发生特点之分析	西藏农业科技	CN	N/A	N/A	N/A	N/A	N/A	作物病害, 热带亚热带, 三江流域, 病原物, 白粉病菌, 横断山脉, 条锈菌, 发生特点	N/A
780	1986	小黑麦与普通小麦杂交育种的研究	农业科学导报	CN	N/A	N/A	N/A	N/A	N/A	小黑麦, 条锈病, 八倍体, 六倍体, 普通小麦, 白粉病, 结实率, 杂交育种	N/A
781	1986	小麦、花生、甘薯分带轮作制效益初析	花生科技	CN	四川省南充地区农科所	N/A	N/A	N/A	N/A	甘薯藤, 坡耕地, 分带轮作, 带状套作	N/A
782	1986	小麦白粉菌有性时期的寿命、成熟和作用	西北农林科技大学学报(自然科学版)	CN	N/A	N/A	N/A	6月上旬	N/A	小麦白粉菌, 闭囊壳	N/A
783	1986	小麦灌浆及其与其它器官关系的研究	湖北农学院学报	CN	N/A	N/A	N/A	N/A	N/A	千粒重, 正相关, 籽粒产量, 灌浆持续期, 叶面积持续期, 含水率, 灌浆速度, 充实度, 干物质积累	N/A
784	1986	小麦近缘种属及其衍生种对白粉病的抗性和利用评价	中国农业科学	CN	N/A	N/A	N/A	N/A	N/A	小麦近缘种, 六倍体小麦, 白粉病, 抗白粉病基因, 四倍体小麦, 染色体组, 波斯小麦, 小麦属, 黑麦属, 利用评价	N/A
785	1986	小麦品种(系)抗赤霉病性鉴定研究	植物保护	CN	四川省涪陵地区农科所N/A	N/A	N/A	N/A	N/A	小麦品种(系), 分期播种, 抗赤霉病性, 人工接种, 病粒率, 差异显著性, 品种抗性, 品种间, 鉴定研究	N/A
786	1986	小麦品种对土传小麦黄色花叶病毒病抗性遗传的初步研究	四川农业大学学报	CN	四川农业大学农学系,四川农业大学农学系,四川农业大学农学系,四川农业大学农学系	10月23-27日	N/A	5月18-22日	N/A	WHEAT(49FJ.61DA)小麦(Xiaomai), VIROSISOF PLANT(49LB)植物病毒病(Zhiwu Bingdubing), PLANT DISEASE(49LB)植物病害(Zhiwu Binghai)RESISTANT INHERITANCE抗性遗传(Kangxing Yichuan), MOSAIC花叶病(Huayebing), WHEAT VIRUS DISEASE麦病毒病(Xiaomai Bingdubing)	N/A
787	1986	小麦品种源庫生态规律的研究(续完)——我国小麦高产育种若干问题的探讨	安徽农学院学报	CN	N/A	N/A	N/A	N/A	N/A	小麦品种, 基础模型, 生态区, 小麦高产品种, 生态规律, 高产育种	N/A
788	1986	小麦容重定等刍议	粮食加工	CN	N/A	N/A	N/A	N/A	N/A	小麦品质, 湿面筋	N/A
789	1986	小麦属各个种简介(二)	作物品种资源	CN	N/A	N/A	N/A	N/A	N/A	硬粒小麦, 普通小麦, 四倍体, 小麦属, 籽粒蛋白质含量, 染色体组型, 白粉病, 体细胞染色体数, 散黑穗病, 波斯小麦	N/A
790	1986	小麦属—人工新种	西北植物学报	CN	四川农业大学,中国科学院成都生物研究所	N/A	N/A	N/A	N/A	小麦属, 乌拉尔图小麦	N/A
791	1986	小麦双高矮源——综抗矮2号	贵州农学院学报	CN	N/A	N/A	N/A	N/A	N/A	高蛋白, 小麦种质资源, 白粉病菌, 抗白粉病, 高赖氨酸, 穗粒数, 千粒重, 复合杂交	N/A
792	1986	小麦条锈菌生理小种变异动态研究简结	四川农业科技	CN	四川省农科院植保所麦病组	N/A	N/A	N/A	N/A	小麦条锈菌, 生理小种, 鉴别寄主, 动态研究	N/A
793	1986	小麦锈病的预测预报	湖北农学院学报	CN	N/A	N/A	N/A	N/A	N/A	小麦条锈病, 乳熟期, 产量损失, 损失估计, 防治指标, 严重度, 植保所, 流行预测, 积分指数, 品种布局	N/A
794	1986	小麦雪霉病菌的生物学特性研究	西南农业大学学报	CN	西南农业大学植保系	N/A	N/A	N/A	N/A	子囊壳, 发育进度, 黑光灯, 黑暗培养, 生物学特性研究	N/A
795	1986	小麦杂种F_1、F_2籽粒灌浆10个性状杂种优势和遗传力的初步分析	遗传	CN	四川农学院	N/A	N/A	N/A	N/A	杂种优势, F_1, F_2, 籽粒灌浆, 初步分析	N/A
796	1986	小云斑鳃金龟发生规律及其防治研究初报(一)	甘肃农业科技	CN	N/A	N/A	N/A	N/A	N/A	小云斑鳃金龟, 二龄幼虫, 发生规律, 幼虫越冬, 气门板, 研究初报	N/A
797	1986	信息与动态	农业科技通讯	CN	N/A	N/A	N/A	N/A	N/A	农田化学除草, 种子千粒重, 除草剂, 器官移植, 八十年代	N/A
798	1986	一心扑在苎麻上——记苎麻专家李宗道教授	湖南省作物学会会刊	CN	N/A	N/A	N/A	N/A	N/A	李宗道, 农学院, 品种区域化, 经济作物	N/A
799	1986	硬粒小麦种子萌发生理初报	种子	CN	四川西昌农业专科学校	N/A	N/A	N/A	N/A	硬粒小麦, 普通小麦, 出苗率, 种子萌发	N/A
800	1986	用~(75)Se示踪研究蛋氨酸水平对雏鸡硒代谢的影响	四川农业大学学报	CN	四川农业大学	N/A	N/A	N/A	N/A	CHICK(49ME)雏鸡(Chuji), SELENIUM(34D, 65AB)硒(Xi), TRACE METHODS(83AB, 92G)示踪法(Shizongfa)METHIONINE 蛋氨酸 (Danansuan), SELENIUM METABOLISM硒代谢(Xidaixie)EFFECT影响(Yingxiang)	N/A
801	1986	优质小麦品种资源的研究	作物品种资源	CN	N/A	N/A	N/A	N/A	N/A	小麦品种资源, 优质小麦, 加工品质, 品质育种	N/A
802	1986	油菜花药培养技术在育种中的初步应用	中国油料	CN	N/A	N/A	N/A	N/A	N/A	胚状体诱导, 分步培养, 单倍体植株, 油菜花, 初步应用	N/A
803	1986	玉米的开发与综合利用	湖北农学院学报	CN	N/A	N/A	N/A	N/A	N/A	湖北农学院学报, 杂种优势, 饲料单位, 玉米籽粒	N/A
804	1986	云南纳家营访问记	中国穆斯林	CN	N/A	N/A	N/A	N/A	N/A	纳家营, 清真寺	N/A
805	1986	云南省小麦条锈菌越夏规律的调查研究	中国农业科学	CN	N/A	N/A	N/A	N/A	N/A	官渡区, 小麦条锈菌, 高寒山区, 云南省	N/A
806	1986	运用议论的几种情况	新闻爱好者	CN	N/A	N/A	N/A	N/A	N/A	新闻写作	N/A
807	1986	怎样防止脱粒机滚筒堵塞	农业机械	CN	1四川自贡市水电农机局	N/A	N/A	N/A	N/A	双滚筒脱粒机	N/A
808	1986	中国小麦之最(二)	种子世界	CN	N/A	N/A	N/A	N/A	N/A	穗下节, 小麦品种, 休眠期, 高产田, 冬麦区, 出粉率, 春麦区	N/A
809	1986	中国小麦之最(一)	种子世界	CN	N/A	N/A	N/A	N/A	N/A	密穗小麦, 普通小麦, 小麦品种, 云南小麦, 小麦栽培, 波兰小麦, 新疆小麦, 实粒数, 农业科学研究所, 种植表现	N/A
810	1986	最小方差在农业类型(或农业区)划分中的应用——以我国粮食作物结构类型划分为例	经济地理	CN	N/A	N/A	N/A	N/A	N/A	结构类型, 播种面积, 最小方差, 稻谷生产, 类型划分	N/A
811	1987	“二峨”成名之后	酿酒	CN	N/A	N/A	N/A	N/A	N/A	二峨, 曲酒, 白酒	N/A
812	1987	1985、1986年小麦条锈菌生理小种鉴定结果简报	植物保护	CN	N/A	N/A	N/A	N/A	N/A	小麦条锈菌, 生理小种鉴定, 鉴别寄主	N/A
813	1987	A climatic classification for rice production in China	Agricultural and Forest Meteorology	EN	N/A	N/A	N/A	N/A	N/A		N/A
814	1987	Effects of N + ion implantation on wheat growth	Nuclear Instruments and Methods in Physics Research Section B: Beam Interactions with Materials and Atoms	EN	Institute of Nuclear Science and Technology, Sichuan University	N/A	N/A	N/A	N/A		N/A
815	1987	半机械化农机具集锦	农村实用工程技术(农业工程)	CN	N/A	N/A	N/A	N/A	N/A	主要技术参数, 农机化, 农机具, 剥壳机, 地膜覆盖机, 开沟器	N/A
816	1987	不同播期大麦、小麦、小黑麦产量结构的变异	四川农业大学学报	CN	四川农业大学农学系	10月15-11月24共五期	1	N/A	雅安	大麦(45CJ, 49FJ), 小麦(49FJ, 60DA), 产量(83AB)小黑麦, 播期, 产量构成因素	I/A
817	1987	不同地区小麦在乌鲁木齐种植籽粒蛋白质含量的变化	新疆农业科学	CN	N/A	10月8号、9月23号	N/A	N/A	新疆	籽粒蛋白质含量, 不同播期, 春性品种, 乌鲁木齐	I/A
818	1987	不同黑麦种合成的八倍体小黑麦的结实率和种子饱满度的初步研究	中国农业科学	CN	四川农业大学	N/A	N/A	N/A	N/A	八倍体小黑麦, 饱满度, 结实率, 初步研究	N/A
819	1987	不同生态类型小麦品种生长锥分化与温光的关系	四川农业大学学报	CN	万县地区农科所、万县地区气象局,万县地区气象局、四川农业大学农学系77级学生	N/A	N/A	N/A	N/A	小麦(45CJ, 49FJ), 生态学(45AF), 生长锥, 日平均温度, 平均日长	N/A
820	1987	川西平原冲积性水稻田作物对铜锌锰元素的吸收和土壤含量及环境因子的关系分析	四川师范大学学报(自然科学版)	CN	四川师范大学学报(自然科学版)	N/A	N/A	N/A	N/A	有效态, 显著相关, 土壤背景值, 锰元素, 锰含量, 元素背景值, 环境因子, 作物吸收, 差异显著性测定, 川西平原, 水稻田	N/A
821	1987	川西平原农业经济自然区冲积性水稻土及粮食作物(小麦、大米)中十一种化学元素背景值的研究	四川师范大学学报(自然科学版)	CN	四川师范大学学报(自然科学版)	N/A	N/A	N/A	N/A	水稻土, 元素浓度, 元素背景值, 川西平原	N/A
822	1987	川西平原小麦高产高效简化栽培技术初探	四川农业科技	CN	四川省农科院作物所	N/A	N/A	N/A	N/A	小麦高产, 成穗率, 简化栽培技术, 川西平原	N/A
823	1987	大力推行“自然免耕”技术在经济上和科学上的重大意义	西南农业大学学报	CN	N/A	N/A	N/A	N/A	N/A	免耕, 技术, 经济效果, 意义	N/A
824	1987	当前我国化肥农药紧缺的原因及改革化肥农药价格的设想	价格月刊	CN	N/A	N/A	N/A	N/A	N/A	化肥厂, 农药厂, 原材料, 化肥价格, 农药生产企业, 化肥生产, 化肥农药	N/A
825	1987	稻秆潜蝇的发生及防治	中国农学通报	CN	N/A	N/A	N/A	N/A	N/A	稻秆潜蝇, 发生及防治, 单季晚稻	N/A
826	1987	防护剂杀螟硫磷处理储粮的药效研究	粮食储藏	CN	商业部四川粮食储藏科学研究所	N/A	N/A	N/A	N/A	杀螟硫磷, 生物测定, 防虫效果, 防虫磷, 防护剂	N/A
827	1987	防治毒麦	河南农业科学	CN	N/A	N/A	N/A	N/A	N/A	小麦种子	N/A
828	1987	粉锈宁及其代谢物羟锈宁在小麦和土壤中的消解动态	农业环境科学学报	CN	N/A	N/A	N/A	N/A	N/A	粉锈宁, 可湿性粉剂, 残留量, 消解动态, 施药次数, 羟锈宁, 代谢物	N/A
829	1987	高水分粮防霉技术的研究	中国粮油学报	CN	商业部四川粮食储藏科研所防霉去毒組,商业部四川粮食储藏科研所防霉去毒組,商业部四川粮食储藏科研所防霉去毒組,商业部四川粮食储藏科研所气調組,商业部四川粮食储藏科研所气調組,商业部四川粮食储藏科研所气調組,商业部四川粮食储藏科研所分析組,商业部四川粮食储藏科研所分析組,四川医学院卫生系营养与食品卫生教研室,四川医学院卫生系营养与食品卫生教研室,四川医学院卫生系营养与食品卫生教研室,四川医学院卫生系营养与食品卫生教研室,四川医学院卫生系营养与食品卫生教研室,四川医学院卫生系营养与食品卫生教研室,四川医学院卫生系营养与食品卫生教研室,四川医学院卫生系毒理教研室	N/A	N/A	N/A	N/A	高水分粮, 防霉剂, 防霉效果, 黄曲霉菌, 正丁醇, 防霉技术	N/A
830	1987	高效液相色谱法测定绿黄隆	农药	CN	N/A	N/A	N/A	N/A	N/A	绿黄隆, 甲氧基, 高效液相色谱法, 内标法	N/A
831	1987	公路晒粮 得不偿失	四川农业科技	CN	四川粮食储藏科研所	N/A	N/A	N/A	N/A	碾压, 锻造, 害虫, 沥青	N/A
832	1987	谷类及食用豆类之起源与早期栽培	农业考古	CN	N/A	N/A	N/A	N/A	N/A	甲骨文, 稻作生产, 野生稻, 中部平原, 食用豆类	N/A
833	1987	国内外小麦品种资源在新疆和田地区引种初探	作物品种资源	CN	N/A	N/A	N/A	N/A	N/A	小麦品种资源, 新疆和田地区	N/A
834	1987	河南麦田蚜茧蜂研究初报	河南农业大学学报	CN	N/A	N/A	N/A	N/A	N/A	麦蚜, 蚜茧蜂, 寄生率	N/A
835	1987	河南省小麦种质资源研究现状与展望	河南农业科学	CN	N/A	N/A	N/A	N/A	N/A	小麦种质资源, 硬粒小麦, 抗白粉病, 河南省, 研究现状与展望	N/A
836	1987	湖北省小麦条锈菌越夏的初步研究	植物病理学报	CN	N/A	N/A	N/A	N/A	N/A	小麦条锈菌, 条锈病, 湖北省, 初步研究	N/A
837	1987	华中和华南的苜蓿与南苜蓿的生产	草与畜杂志	CN	N/A	N/A	N/A	N/A	N/A	栽培面积, 南苜蓿	N/A
838	1987	黄壤性水稻土的供钾能力及其相关-校验研究	土壤通报	CN	四川省农科院土肥所	N/A	N/A	N/A	N/A	黄壤性水稻土, 土壤钾素, 缓效钾, 供钾能力	N/A
839	1987	黄壤性水稻土的磷素肥力评价及稻麦施肥模式	四川农业学报	CN	四川省农业科学院土肥所	N/A	N/A	N/A	N/A	黄壤性水稻土, 磷肥施用模式, 有效磷, 磷肥评价, 磷肥反应模式	N/A
840	1987	甲基对硫磷的示波极谱测定	四川环境	CN	四川大学化学系	N/A	N/A	N/A	N/A	甲基对硫磷, 峰电流, 示波极谱	N/A
841	1987	钾盐资源战略分析	中国地质	CN	N/A	N/A	N/A	N/A	N/A	钾盐资源, 钾盐矿床, 钾肥厂	N/A
842	1987	介绍几个具有优异性状的小麦种质资源	河南农业科学	CN	N/A	N/A	N/A	N/A	N/A	条锈病, 小麦种质资源, 白粉病, 千粒重, 优异性状	N/A
843	1987	具有优异性状的小麦种质资源的观察与评价	作物品种资源	CN	N/A	N/A	N/A	N/A	N/A	小麦种质资源, 农学院, 优异性状, 一般配合力	N/A
844	1987	粮食中铅的测定方法比较和四川省粮食中铅的本底值调查	华西预防医学	CN	N/A	N/A	N/A	N/A	N/A	GFAAS, 本底值, 铅含量, 原子吸收仪, 四川省, 氰化钾溶液, 铅的测定, 方法比较	N/A
845	1987	绵阳11号小麦品种分蘖成穗规律的初步研究	耕作与栽培	CN	四川绵阳农业专科学校	10月24日、11月2日、11月11日播种	1	N/A	三台县刘云农场	成穗规律, 幼穗分化, 小穗数, 分蘖成穗, 小麦品种, 分化期, 初步研究	N/A
846	1987	免耕麦田化学除草试验	四川农业科技	CN	四川省农牧厅植保站、成都市金牛区植保站,成都市植保站	N/A	N/A	N/A	N/A	克芜踪, 除草效果, 丁草胺, 化学除草试验	N/A
847	1987	宁夏小麦烘焙品质和蒸煮品质的研究	粮食储藏	CN	商业部四川粮食储藏科学研究所	N/A	N/A	N/A	N/A	烘焙品质, 拉伸仪, 各项指标, 粉质仪, 面筋含量	N/A
848	1987	农村改革应立抗灾观念 作物调整须有应变能力	农村经济	CN	四川省人大常委会	N/A	N/A	N/A	N/A	目标管理责任制, 应变能力, 人畜饮水, 水利工程, 南部县	N/A
849	1987	农业文摘	山西农业科学	CN	N/A	N/A	N/A	N/A	N/A	旱地小麦, 家畜粪便, 二氧化硫气体, 地膜覆盖, 小麦分蘖期, 乙烯利, 抗旱保墒	N/A
850	1987	农作物的品质育种	天津农业科学	CN	N/A	N/A	N/A	N/A	N/A	品质育种, 食味品质, 胶稠度, 糊化温度, 农作物, 加工品质	N/A
851	1987	坡耕地多熟轮作少耕技术	农业科技通讯	CN	四川省南充地区农科所	N/A	N/A	N/A	N/A	坡耕地	N/A
852	1987	气候因子对不同生态类型小麦品种粒重、粒数的效应	四川农业学报	CN	N/A	10月上旬、11月上旬、11月中旬末、12月上旬、2月上旬、3月上旬、4月上旬	1	N/A	万县	小麦品种, 千粒重, 穗粒数, 气候因子	N/A
853	1987	乾隆年间江北数省行禁跴曲烧酒史料	历史档案	CN	N/A	N/A	N/A	N/A	N/A	乾隆年间, 河南巡抚, 吏部尚书, 尹会一, 孙嘉淦, 人口增加	N/A
854	1987	浅谈小麦夜灌	农业科技通讯	CN	N/A	N/A	N/A	N/A	N/A	籽粒产量, 面筋含量, 面包体积	N/A
855	1987	三唑酮拌种可促进小麦增产	农药	CN	N/A	N/A	N/A	N/A	绵阳	三唑酮拌种, 拌种处理, 小麦品种	N/A
856	1987	杀螟松防治麦蚜的研究	植物保护学报	CN	N/A	N/A	N/A	N/A	N/A	农药品种, 沉积量, 杀螟松, 有机磷杀虫剂	N/A
857	1987	生物技术基础知识 第五讲 花药培养技术	新疆农业科学	CN	N/A	N/A	N/A	N/A	N/A	再生植株, 细胞融合技术, 原生质体, 染色体加倍, 单倍体植株, 作物育种, 目的基因, 育种进程, 体细胞杂交, 单倍体育种, 细胞壁	N/A
858	1987	试论我国马铃薯实生种子(薯)的利用及其生产发展的前景	中国马铃薯	CN	N/A	N/A	N/A	N/A	N/A	马铃薯实生种子, 实生薯, 二季作区	N/A
859	1987	水田自然免耕技术综合研究报告	西南农业大学学报	CN	N/A	N/A	N/A	N/A	N/A	水稻土, 免耕, 半旱地, 栽培	N/A
860	1987	水田自然免耕研究工作报告	西南农业大学学报	CN	N/A	N/A	N/A	N/A	N/A	水稻土, 免耕, 半早地, 栽培, 研究	N/A
861	1987	水厢小麦的宜种性研究	西南农业大学学报	CN	N/A	N/A	N/A	N/A	N/A	小麦, 种植, 适应性, (水厢栽培)	N/A
862	1987	水蝇冬前调查预测翌年麦田实际发生量	植物保护	CN	四川达县地区农科所	N/A	N/A	N/A	N/A	发生量	N/A
863	1987	四川稻区纹枯病五年发生趋势及防治意见	四川农业科技	CN	四川省农牧厅植保站	N/A	N/A	N/A	N/A	纹枯病, 防治意见, 发生趋势	N/A
864	1987	四川盆地小麦白粉病测报模型	西南农业大学学报	CN	西南农业大学植保系	N/A	N/A	N/A	N/A	小麦, 白粉病, 预测, 四川, 盆地	N/A
865	1987	四川盆地小麦品种的稳产性分析	四川农业学报	CN	四川省农科院作物所	N/A	N/A	N/A	N/A	小麦, 品种区域试验, 稳产性参数分析	N/A
866	1987	四川审定推广一批新品种	种子世界	CN	四川省种子公司种子管理科	N/A	N/A	N/A	N/A	农作物品种审定委员会, 杂交种, 全生育期, 四川省农科院, 千粒重, 用种量, 新品种	N/A
867	1987	饲粮补硒补蛋氨酸对雏鸡的影响	四川农业大学学报	CN	四川农业大学动物营养研究所	N/A	N/A	N/A	N/A	雏鸡(49ME), 硒(34D, 65AB), 补加, 影响, 蛋氨酸	N/A
868	1987	孙仲逸作物栽培育种学家	种子世界	CN	N/A	N/A	N/A	N/A	N/A	广西农学院, 农学系, 孙仲逸, 作物栽培, 育种学家	N/A
869	1987	谈谈宁夏小麦品质	种子世界	CN	N/A	N/A	N/A	N/A	N/A	小麦品质, 小麦品种, 红芒麦, 湿面筋含量	N/A
870	1987	谈谈硬粒小麦在新疆的发展前景	新疆农垦科技	CN	N/A	N/A	N/A	N/A	N/A	硬粒小麦, 黑穗病, 塔城盆地	N/A
871	1987	套种的气候生态适应性研究	北京农业大学学报	CN	N/A	N/A	N/A	N/A	N/A	气候生态适应性, 麦套玉米, 生育期, 套种玉米, 共生期, 玉米幼苗, 黄淮海平原	N/A
872	1987	提高川西平原小麦单产的技术对策	四川农业科技	CN	四川省农科院作物所	N/A	N/A	N/A	N/A	小麦单产, 川西平原, 拔节肥, 白粉病, 技术对策	N/A
873	1987	微波诱发小麦变异及莫利用	四川大学学报(自然科学版)	CN	四川大学学报(自然科学版)	N/A	N/A	N/A	N/A	微波辐射, 微波能, 变异率	N/A
874	1987	我国农田野燕麦杂草防除现状	天津农业科学	CN	N/A	N/A	N/A	N/A	N/A	野燕麦, 杂草防除, 防除措施	N/A
875	1987	我国农作物病虫综合防治的进展	植物保护	CN	N/A	N/A	N/A	N/A	N/A	综合防治, 配套技术, 农作物病虫, 综防技术	N/A
876	1987	稀土增产效果与施用条件和使用技术的关系	四川农业科技	CN	N/A	N/A	N/A	N/A	N/A	增产效果, 土壤有效磷	N/A
877	1987	襄樊市大面积小麦高产经验总结	湖北农业科学	CN	N/A	N/A	N/A	N/A	N/A	小麦高产, 小麦单产, 冷浸田, 麦蜘蛛, 条锈病, 经验总结	N/A
878	1987	小麦半旱栽培体系中土壤水热状况与植株生长的关系	西南农业大学学报	CN	N/A	11月10日播种	N/A	N/A	宜宾	小麦, 半旱地, 栽培, 土壤物理性质, 植株生长	N/A
879	1987	小麦不同品种灌浆特性的比较	山东农业科学	CN	N/A	N/A	N/A	N/A	N/A	灌浆特性, 品种(系), 品种间, 决定系数, 相关系数, 灌浆速度, 干物质积累, 千粒重, 三点法, 不同品种	N/A
880	1987	小麦粉烘焙品质的简易判别法	粮油仓储科技通讯	CN	商业部四川粮食储藏科学研究所	N/A	N/A	N/A	N/A	烘焙品质, SDS, 分散剂, 面筋质量, 全麦粉, 面包体积, 判别法	N/A
881	1987	小麦抗白粉病基因在四川的有效性研究	西南农业大学学报	CN	西南农业大学植保系	N/A	N/A	N/A	N/A	小麦, 抗病性, 白粉病, 基因, 四川	N/A
882	1987	小麦抗源品种抗叶锈性的变化情况	植物保护	CN	N/A	N/A	N/A	N/A	N/A	抗源品种	N/A
883	1987	小麦品质劣变指标的选择与评定	粮食储藏	CN	N/A	N/A	N/A	N/A	N/A	小麦品质, 流变学特性, 品质劣变, 劣变指标, 小麦种子活力	N/A
884	1987	小麦品种(系)对赤霉病抗性鉴定简报	福建稻麦科技	CN	N/A	N/A	N/A	N/A	N/A	小麦品种(系), 抗性鉴定, 高代品系	N/A
885	1987	小麦品种产量的稳定性分析	豫西农专学报	CN	N/A	N/A	N/A	N/A	洛阳市农科所、宜阳县白杨、洛阳市郊区、嵩县、洛宁、灵宝、临汝、宜阳县南留	小麦品种, 品种稳定性, 回归系数, 小麦新品种, 稳定性分析	N/A
886	1987	小麦品种花后的物质积累与分配的关系	四川农业大学学报	CN	四川农业大学农学系	N/A	N/A	N/A	N/A	小麦(49EJ), 生理(45DH), 种子(49NB)	N/A
887	1987	小麦品种资源主要特征特性的鉴定研究和应用	河南科技	CN	N/A	N/A	N/A	N/A	河南农大农场试验站	小麦品种资源, 半冬性, 特征特性, 叶锈病, 穗粒数, 粗蛋白质含量, 抗条锈, 千粒重, 研究和应用	N/A
888	1987	小麦生育与气象条件	四川农业科技	CN	成都市气象局	N/A	N/A	N/A	N/A	田间持水量, 土壤水分, 气象条件	N/A
889	1987	小麦属各个种简介(四)	作物品种资源	CN	N/A	N/A	N/A	N/A	N/A	小麦属, 白粉病, 印度圆粒小麦, 穗密度, 散黑穗病, 密穗小麦, 斯卑尔脱小麦	N/A
890	1987	小麦条锈病长期发生趋势估计	病虫测报	CN	N/A	N/A	N/A	N/A	N/A	小麦条锈病, 小麦品种, 毒性小种, 抗锈性, 条锈菌, 发生趋势	N/A
891	1987	小麦吸浆虫预测预报和防治措施	甘肃农业科技	CN	泾川县农技站	N/A	N/A	N/A	N/A	小麦吸浆虫, 防治措施, 分布范围	N/A
892	1987	小麦新品种——07802	甘肃农业科技	CN	N/A	N/A	N/A	N/A	N/A	小麦新品种, 临夏州	N/A
893	1987	小麦优异资源筛选和籽粒蛋白质含量的鉴定研究初报	作物品种资源	CN	N/A	N/A	N/A	N/A	N/A	籽粒蛋白质含量, 抗条锈, 穗粒数, 优异资源, 粗蛋白质含量, 半冬性, 千粒重, 叶锈病, 农艺性状, 白粉病, 研究初报	N/A
894	1987	小麦在光周期诱导过程中过氧化物酶的变化	四川师范大学学报(自然科学版)	CN	四川师范大学生物系	N/A	N/A	N/A	N/A	叶过氧化物酶, 同工酶, 阴离子过氧化物酶, 春性小麦, 光周期敏感性, 光周期诱导, 小麦品种, 比活性	N/A
895	1987	小麦早熟良种龙溪35的选育及早熟育种的探讨	福建省农科院学报	CN	N/A	N/A	N/A	N/A	N/A	小麦品种, 区域试验, 福建省, 早熟育种, 半矮秆, 籽粒形成, 早熟品种, 小麦良种, 千粒重, 小麦育种, 日照时数	N/A
896	1987	小麦组织和细胞培养 Ⅱ.小麦花药培养(上)	青海农林科技	CN	N/A	N/A	N/A	N/A	N/A	小麦花粉, 愈伤组织形成, 单倍体植株, 小麦花药培养, 绿苗分化率, 离体培养, 减数分裂, 四分体时期, 游离核, 亲本组合, 生长素, 杂交组合, 组织和细胞培养	N/A
897	1987	新疆小麦栽培历史梗概	新疆农业科学	CN	N/A	N/A	N/A	N/A	N/A	小麦栽培	N/A
898	1987	新型储粮保护剂甲嘧硫磷防治储粮害虫的应用试验	郑州粮食学院学报	CN	N/A	N/A	N/A	N/A	N/A	甲嘧硫磷, 粮食储藏, 害虫	N/A
899	1987	信息窗	新农业	CN	N/A	N/A	N/A	N/A	N/A	玉米价格, 大豆价格, 粮食贷款, 合同订购, 分装机, 小麦千粒重, 化肥价格, 人工饲养, 高中教师, 农牧渔业部, 沈阳农业大学, 纯收入	N/A
900	1987	一种新型微肥——优康锌	中国农学通报	CN	四川省农科院科技处	N/A	N/A	N/A	N/A	硫酸锌	N/A
901	1987	优质抗赤霉病春小麦新品种介绍	作物品种资源	CN	N/A	N/A	N/A	N/A	N/A	春小麦, 抗赤霉病, 抗穗发芽, 品种介绍, 生育后期	N/A
902	1987	杂交小麦研究取得突破性进展	耕作与栽培	CN	N/A	N/A	N/A	N/A	N/A	恢复系, 杂交小麦, 三系配套, 突破性进展	N/A
903	1987	再论小麦长期贮藏品质劣变生化指标	郑州粮食学院学报	CN	N/A	N/A	N/A	N/A	N/A	小麦品质, 储藏, 劣变指标, 回归曲线	N/A
904	1987	中国二十年间小麦秆锈菌生理小种鉴定和消长分析	沈阳农业大学学报	CN	N/A	N/A	N/A	N/A	N/A	小麦, 秆锈病, 生理小种	N/A
905	1987	中国小麦之最(一)	福建农业科技	CN	N/A	N/A	N/A	N/A	N/A	小麦品种, 春小麦, 实粒数	N/A
906	1988	Aspects of proteins in chinese and British common (hexaploid) wheats related to quality of white and yellow chinese noodles	Journal of Cereal Science	EN	N/A	N/A	N/A	N/A	N/A		N/A
907	1988	Cerium: A chemical tracer for paleo-oceanic redox conditions	Geochimica et Cosmochimica Acta	EN	N/A	N/A	N/A	N/A	N/A		N/A
908	1988	Geochemistry of sediments on the Rio Grande Rise and the redox evolution of the South Atlantic Ocean	Geochimica et Cosmochimica Acta	EN	N/A	N/A	N/A	N/A	N/A		N/A
909	1988	Liquid column chromatography	Journal of Chromatography A	EN	N/A	N/A	N/A	N/A	N/A		N/A
910	1988	Preliminary report into the effects of nitrogen ion bombardment treatment on mustard seeds	Vacuum	EN	N/A	N/A	N/A	N/A	N/A		N/A
911	1988	Safety evaluation studies of SGF gum—a potential food additive from the seed of Sesbania cannabina	Food and Chemical Toxicology	EN	N/A	N/A	N/A	N/A	N/A		N/A
912	1988	Selenium in Foods	Advances in Food Research	EN	N/A	N/A	N/A	N/A	N/A		N/A
913	1988	T型杂交小麦恢复力适应性及主要经济性状研究	种子	CN	四川万县地区农科所	N/A	N/A	N/A	N/A	杂交小麦, 主要经济性状, 结实率, 恢复力	N/A
914	1988	阿坝州小麦条锈病发生规律的研究	植物保护学报	CN	N/A	N/A	N/A	N/A	N/A	小麦条锈病, 条锈菌, 条锈病菌, 发生规律, 阿坝州	N/A
915	1988	阿坝州小麦条锈病秋季菌源控制的初步研究	植物保护学报	CN	N/A	N/A	N/A	N/A	N/A	小麦条锈病, 粉锈宁, 阿坝州, 初步研究	N/A
916	1988	不同插期小麦、大麦、小黑麦花后源库性状的研究	四川农业大学学报	CN	四川农业大学农学系 四川省农科院	10月15日、10月25日、11月5日、11月15日、11月25日	1	N/A	濆江农场	小麦[49EJ], 大麦[45CJ, 79EJ], 源[31FA]	N/A
917	1988	不同严重度分级方法下小麦赤霉病病情指数的比较	植物保护学报	CN	四川涪陵地区农科所	N/A	N/A	N/A	N/A	病情指数, 实际值, 分级方法, 严重度分级, 小麦赤霉病	N/A
918	1988	产品介绍	农业机械	CN	N/A农业机械	N/A	N/A	N/A	N/A	联合收割机, 参考价格, 夹江县	N/A
919	1988	沉降试验与小麦食用工艺品质的关系	中国粮油学报	CN	N/A	N/A	N/A	N/A	N/A	面筋含量, 沉降值, 小麦籽粒, 小麦品种, 吸水率, 沉降试验, 工艺品质	N/A
920	1988	川南耕作业的自然条件评价	铁道师院学报	CN	N/A	N/A	N/A	N/A	N/A	耕作业, 单要素分析, 综合评价。	N/A
921	1988	春小麦品种甘630	作物品种资源	CN	N/A	N/A	N/A	N/A	N/A	春小麦品种	N/A
922	1988	稻茬麦免耕栽培	四川农业科技	CN	四川省农牧厅粮油处,四川省农科院作物所	N/A	N/A	N/A	N/A	免耕栽培, 稻茬麦	N/A
923	1988	稻茬少、免耕小麦吸肥特性研究	北京农学院学报	CN	N/A	N/A	N/A	N/A	江苏沐阳县	小麦, 少耕, 免耕, 吸肥量	N/A
924	1988	稻种名析	中国农史	CN	N/A	N/A	N/A	N/A	N/A	稻种资源, 杂交选育	N/A
925	1988	冬小麦灌浆过程中籽粒蛋白质的积累	北京农业大学学报	CN	N/A	N/A	N/A	N/A	N/A	形成期, 干物重, 灌浆期, 籽粒蛋白质, 冬小麦	N/A
926	1988	动态与信息	种子世界	CN	N/A	N/A	N/A	N/A	N/A	种子协会, 合同定购, 原种生产	N/A
927	1988	发挥山区优势开发饲料大麦生产、促进畜禽发展	大麦科学	CN	雅安地区农科所	N/A	N/A	N/A	N/A	优质饲料	N/A
928	1988	番茄花菜与水稻轮作 菜粮双丰收	长江蔬菜	CN	四川绵阳市蔬菜办	N/A	N/A	N/A	N/A	番茄花	N/A
929	1988	防护剂杀螟硫磷在谷物中的残留试验	粮食储藏	CN	商业部四川粮食储藏科学研究所	N/A	N/A	N/A	N/A	杀螟硫磷, 防虫磷, 杀螟松, 防护剂, 残留试验	N/A
930	1988	防护剂杀螟松防治储粮害虫的研究	粮食储藏	CN	商业部四川粮科所	N/A	N/A	N/A	N/A	防虫磷, 杀螟松, 储粮害虫, 防护剂	N/A
931	1988	粉锈宁拌种技术及其在防病上的应用	农业科技通讯	CN	N/A	N/A	N/A	N/A	N/A	粉锈宁, 土传病害, 小麦条锈病, 小麦白粉病, 气传病害	N/A
932	1988	涪、沱江流域玉米干旱分异规律及最佳播期的探讨	四川农业科技	CN	四川省气象科学研究所	N/A	N/A	N/A	N/A	需水关键期, 降水保证率, 分异规律, 沱江流域	N/A
933	1988	甘肃省叶蝉种类及其所传病害的初步研究(三)	甘肃农业科技	CN	N/A	N/A	N/A	N/A	N/A	寄主植物, 初步研究, 甘肃省	N/A
934	1988	关于联产制粉出品率及吨粉电耗换算的讨论	粮食与饲料工业	CN	四川省雅安面粉厂	N/A	N/A	N/A	N/A	出品率	N/A
935	1988	关于链格孢的毒性及其产毒条件的研究	真菌学报	CN	N/A	N/A	N/A	N/A	N/A	链格孢, 半数致死量, 致突变性, 程序外 DNA 合成, DNA 合成抑制	N/A
936	1988	光周期对小麦和谷子叶内α-淀粉酶活性的影响	四川师范大学学报(自然科学版)	CN	四川师范大学生物系	N/A	N/A	N/A	N/A	光周期, 小麦, 谷子, α-淀粉酶活性	N/A
937	1988	光周期和温度对小麦(Triticum eastivum L.)酯酶、α-淀粉酶同工酶的影响	武汉植物学研究	CN	四川师范大学生物系	N/A	N/A	N/A	N/A	舂小麦, 光周期, 酯酶同工酶, α-淀粉酶同工酶	N/A
938	1988	合理利用小麦“绵阳19号”的高产潜力	西南科技大学学报(哲学社会科学版)	CN	N/A	N/A	N/A	N/A	N/A	高产潜力, 亩产量, 亩穗数, 千粒重, 每穗粒数, 合理利用	N/A
939	1988	河北省小麦的烘焙品质和蒸煮品质的研究	中国粮油学报	CN	商业部四川粮食贮藏科学研究所	N/A	N/A	N/A	N/A	烘焙品质, 小麦品种, 粉质仪, 拉伸仪, 河北省	N/A
940	1988	河南省小麦白粉菌生理专化的研究	河南农业大学学报	CN	N/A	N/A	N/A	N/A	N/A	小麦白粉菌, 生理专化, 鉴别寄主, 限定性基因型	N/A
941	1988	环境条件对小麦蛋白质含量的影响	科技通报	CN	N/A	11月5日、11月15日、11月25日播种	1	N/A	杭州、临安天目山上溪、宁夏永宁、温州、嘉兴	天目山, 籽粒蛋白质含量, 小麦蛋白质, 肥料处理, 播种期, 小麦品种, 小麦品质, 标准差, 加工品质	I/A
942	1988	简述沙甸伊斯兰教	中国穆斯林	CN	N/A	N/A	N/A	N/A	N/A	清真寺, 穆斯林, 伊斯兰教, 经堂教育, 滇越铁路, 马联元, 宗教活动	N/A
943	1988	近代小麦良种选育	中国农史	CN	N/A	N/A	N/A	N/A	N/A	小麦良种, 纯系选种, 作物育种	N/A
944	1988	近几年我国小麦吸浆虫发生分布及发生特点	病虫测报	CN	N/A	N/A	N/A	N/A	N/A	小麦吸浆虫, 发生面积, 发生分布, 发生特点	N/A
945	1988	科海涛头“弄潮儿”——记湖北省宜城县种子公司经理汪必汉	种子世界	CN	N/A	N/A	N/A	N/A	N/A	杂交中稻, 杂交稻制种, 宜城县, 杂交水稻制种, 湖北省, 公司经理	N/A
946	1988	克山病重病区居民口粮中必需氨基酸和微量元素Mn、Se的含量及其与发病关系初探	中国地方病学杂志	CN	N/A	N/A	N/A	N/A	N/A	克山病, 氨基酸, 微量元素, 逐步判别分析	N/A
947	1988	苦皮藤提取物对玉米象种群的控制作用及机理	粮食储藏	CN	N/A	N/A	N/A	N/A	N/A	苦皮藤, 玉米象, 麻醉作用	N/A
948	1988	礼县冬小麦主要生态特点及品种的合理布局	甘肃农业科技	CN	N/A	9月中下旬播种	N/A	7月中下旬收获	礼县	冬小麦品种, 生态特点, 冬性品种, 抗早性, 合理布局, 多穗型, 农家品种, 稳产性, 耐锈性, 冬麦区	N/A
949	1988	利用麦、玉、薯空带增种蔬菜效益高	耕作与栽培	CN	四川仪陇县农业局	N/A	N/A	N/A	仪陇	玉米秆, 效益高	N/A
950	1988	利用生态指标划分小麦生态类型的研究	中国农业科学	CN	N/A	N/A	N/A	N/A	N/A	生态类型, 生态指标, 聚类分析	N/A
951	1988	两湖秋涝重稻棉受害 北国光热足秋熟得益	气象	CN	N/A	N/A	N/A	N/A	N/A	北方冬麦区, 洞庭湖	N/A
952	1988	麦鞘毛眼水蝇迁飞规律的初步研究	昆虫知识	CN	N/A	N/A	N/A	N/A	N/A	麦鞘毛眼水蝇, 成虫羽化期, 卵巢发育, 始见期, 卵巢解剖, 北部地区, 初步研究	N/A
953	1988	麦田猪殃殃的发生危害及化除技术的进展	杂草科学	CN	N/A	N/A	N/A	N/A	N/A	猪殃殃, 鲜重防效, 百草敌, 化除技术, 发生危害	N/A
954	1988	麦长管蚜的抗药性研究	昆虫学报	CN	N/A	N/A	N/A	N/A	N/A	麦长管蚜, 抗药性, 氧化乐果, 点滴法, 杀螟松	N/A
955	1988	钼矿克山病区和非病区水、土、粮中钼的含量分析	地方病通报	CN	N/A	N/A	N/A	N/A	N/A	钼矿, 克山病区, 非病区, 钼含量, 水, 土, 粮	N/A
956	1988	拟斯卑尔脱山羊草×非洲黑麦属间杂种的形态和减数分裂的研究	遗传	CN	四川农业大学农学系	N/A	N/A	N/A	N/A	拟斯卑尔脱山羊草, 可杂交性, 属间杂种, 减数分裂	N/A
957	1988	黔型小麦雄性不育系和保持系	种子	CN	N/A	N/A	N/A	N/A	N/A	雄性不育系, 反交组合, 普通小麦, 保持系, 提莫菲维小麦, 野生燕麦, 不育株, 小麦品种(系), 结实率, 尾状山羊草	N/A
958	1988	浅谈我省粮食情况与畜牧业发展	贵州畜牧兽医	CN	N/A	N/A	N/A	N/A	N/A	畜牧业发展, 饲用价值, 饲料资源, 人均占有粮食, 畜禽病, 饲料粮, 配合饲料	N/A
959	1988	强寒潮影响城乡交通 雨雪多有利小麦越冬	气象	CN	N/A	N/A	N/A	N/A	N/A	强寒潮, 冰冻天气, 城乡交通	N/A
960	1988	认清小麦减产原因 明确1989年增产途径	四川农业科技	CN	四川省农科院作物所	N/A	N/A	N/A	N/A	减产原因, 增产途径, 春性品种	N/A
961	1988	陕西种子业概况	种子世界	CN	N/A	N/A	N/A	N/A	N/A	种子生产基地, 种子业	N/A
962	1988	商品生产顾问	农业科技通讯	CN	N/A	N/A	N/A	N/A	N/A	合同定购, 商品生产, 价外补贴	N/A
963	1988	四倍体小麦人工新种——圆柱小麦	中国农业科学	CN	四川农业大学农学系	N/A	N/A	N/A	N/A	四倍体小麦, 硬粒小麦, 乌拉尔图小麦	N/A
964	1988	四川盆地套作小麦亩产250公斤净作小麦亩产350公斤栽培技术要点	四川农业科技	CN	四川省农牧厅粮油处	N/A	N/A	N/A	N/A	套作小麦, 栽培技术要点, 春性品种, 晚茬麦, 早茬麦, 土壤肥力, 四川盆地, 穗重型, 拔节肥, 半冬性, 黄熟期	N/A
965	1988	四川丘陵区棉田几种粮棉两熟种植方式的比较	四川农业学报	CN	四川省农科院棉花研究所、井研县农业局	N/A	N/A	N/A	简阳、井研	耕作制度, 粮棉两熟, 棉花, 四川	N/A
966	1988	四川省粮食中铅的本底分布	预防医学情报杂志	CN	N/A	N/A	N/A	N/A	N/A	四川省, 铅含量, 采样点	N/A
967	1988	四川省粮食作物主要病虫发生趋势与防治对策	四川农业科技	CN	四川省农牧厅植保站	N/A	N/A	N/A	N/A	一季中稻, 防治对策, 稻飞虱, 病虫发生, 稻瘟病, 穗颈瘟, 粉锈灵, 纹枯病, 水稻病虫, 发生面积, 农田鼠害, 四川省	N/A
968	1988	四川省农科院1987年度获奖科研成果简介	四川农业科技	CN	四川省农科院科技处	N/A	N/A	N/A	N/A	云南大叶茶, 四川省农科院, 杂交种, 传毒昆虫, 低产茶园, 抗稻瘟病	N/A
969	1988	四川省种子工作概况	种子世界	CN	N/A	N/A	N/A	N/A	N/A	种子加工厂, 种子商品化, 杂交玉米种子, 种子公司, 四川省	N/A
970	1988	万县地区马铃薯生产发展的途径	中国马铃薯	CN	四川省城口县科委	N/A	N/A	N/A	N/A	马铃薯生产, 春马铃薯, 种薯生产, 万县地区	N/A
971	1988	我国热带亚热带地区土壤中的固定态铵	土壤	CN	N/A	N/A	N/A	N/A	N/A	亚热带地区, 固定态铵, 泥质灰岩, 高岭石, 砖红壤, 红色粘土, 粘土矿物, 热带亚热带	N/A
972	1988	我国小麦生产现状和发展前景	种子世界	CN	N/A	N/A	N/A	N/A	N/A	小麦生产, 小麦单产, 高产田, 小麦生长, 现状和发展	N/A
973	1988	我国小麦条锈病防治研究的进展	中国农业科学	CN	N/A	N/A	N/A	N/A	N/A	流行, 生理专化, 抗锈品种	N/A
974	1988	我国植物检疫文献资料概述	植物检疫	CN	N/A	N/A	N/A	N/A	N/A	植物检疫, 参考资料, 中国植物保护学会, 农业部植物检疫实验所, 出版物, 文献资料	N/A
975	1988	我省优质小麦品质的测试及分析	甘肃农业科技	CN	N/A	N/A	N/A	N/A	N/A	小麦品质, 拉伸曲线, 春小麦品种, 面筋含量, 出粉率, 沉淀值, 小麦籽粒	N/A
976	1988	无芒披碱草染色体核型分析及其在分类地位上的探讨	西南民族学院学报(畜牧兽医版)	CN	N/A	N/A	N/A	N/A	N/A	染色体核型分析, 小麦族, 多倍体, 染色体组型, 披碱草属, 染色体数目, 着丝点, 优良牧草, 雌配子, 细胞学, 分类地位	N/A
977	1988	西瓜花粉植株的诱导及其后代初步观察	遗传	CN	N/A	N/A	N/A	N/A	N/A	愈伤组织诱导率, 三十烷醇, 生根培养基, 初步观察	N/A
978	1988	小麦、花生、甘薯多熟分带轮作栽培技术研究	耕作与栽培	CN	四川南充地区农科所	N/A	N/A	N/A	N/A	分带轮作, 栽培技术研究	N/A
979	1988	小麦赤霉病最优抗源——苏麦3号	江苏农业科学	CN	N/A	N/A	N/A	N/A	N/A	小麦赤霉病	N/A
980	1988	小麦品系81—7241抗白粉遗传的初步研究	植物病理学报	CN	N/A	N/A	N/A	N/A	N/A	小麦品系, 小麦品种(系), 抗白粉病基因, 初步研究	N/A
981	1988	小麦品种抗麦红吸浆虫特性的初步观察	陕西农业科学	CN	N/A	N/A	N/A	N/A	N/A	小麦, 红吸浆虫, 抗虫性	N/A
982	1988	小麦如何才能做到科学施肥	耕作与栽培	CN	四川县温江农校	N/A	N/A	N/A	N/A	科学施肥, 小麦施肥	N/A
983	1988	小麦属与簇毛麦属的可杂交性研究	四川农业大学学报	CN	四川农业大学农学系	N/A	N/A	N/A	N/A	小麦属(45NL), 杂交(45CC 49DB), 可杂交性(45CC 45CD), 簇毛麦, 多年生簇毛麦	N/A
984	1988	小麦属与黑麦属的可杂交性研究	四川农业大学学报	CN	四川农业大学农学系	N/A	N/A	N/A	N/A	小麦(49EJ 61DA), 杂交(45CC, 49DB), 可杂交性(45CC, 45OD)	N/A
985	1988	小麦条锈菌生理小种29号急骤上升	种子通讯	CN	N/A	N/A	N/A	N/A	N/A	小麦条锈菌, 生理小种	N/A
986	1988	小麦诱发突变品质育种的探讨	华北农学报	CN	N/A	N/A	N/A	N/A	N/A	诱发突变, 品质育种, 蛋白质	N/A
987	1988	小麦与禾谷镰刀菌相互作用下病穗过氧化物酶和酯酶的变化	植物病理学报	CN	四川农业大学	N/A	N/A	N/A	N/A	酶活性, 同工酶谱, 禾谷镰刀菌	N/A
988	1988	小麦育种专家张庆勤教授	贵州农学院学报	CN	N/A	N/A	N/A	N/A	N/A	小麦育种, 张庆勤, 小麦白粉病, 小麦品种(系)	N/A
989	1988	小麦粘型胞质雄性不育性的初步研究	中国农业科学	CN	四川农业大学系	N/A	N/A	N/A	N/A	不育系, 基因型, 斯卑尔脱小麦, 胞质雄性不育性, 初步研究	N/A
990	1988	小麦质量标准中定等基础项目的探讨	郑州粮食学院学报	CN	N/A	N/A	N/A	N/A	N/A	小麦, 质量标准, 容重, 角质率	N/A
991	1988	新品种发布	种子世界	CN	N/A	N/A	N/A	N/A	N/A	农作物品种审定委员会, 河南省, 新品种(组合), 农作物新品种	N/A
992	1988	叶枯宁防治小麦细菌性黑颖病研究	植物保护学报	CN	N/A	N/A	N/A	N/A	N/A	叶枯宁, 可湿性粉剂, 小麦黑颖病, 胶悬剂, 细菌性	N/A
993	1988	依靠科学,因地制宜,脱贫致富——礼泉县东庄乡发展苹果生产的调查	西北大学学报(哲学社会科学版)	CN	N/A	N/A	N/A	N/A	N/A	东庄乡, 果农协会, 礼泉县	N/A
994	1988	乙烯利对四川小麦品种的杀雄效果评价	四川农业学报	CN	四川省农科院作物所 ,广安县农业局	N/A	N/A	N/A	四川省农科院实验农场	雄性不育性, 化学诱导剂, 诱导反应, 乙烯利, 小麦	N/A
995	1988	硬粒小麦及其在华北平原北部地区的发展前景	天津农业科学	CN	N/A	N/A	N/A	N/A	N/A	硬粒小麦, 普通小麦, 意大利, 五十年代, 北部地区	N/A
996	1988	硬质强筋力小麦育种研究初报	湖北农业科学	CN	N/A	N/A	N/A	N/A	N/A	农艺亲本, 小麦育种, 小麦新品系, 研究初报	N/A
997	1988	优质高产小麦良种“绵阳15号”简介	江西农业科技	CN	四川重庆市中梁山北矿通风区	N/A	N/A	N/A	N/A	小麦良种, 优质高产	N/A
998	1988	玉米与小春作物共生矛盾调节的新路子	耕作与栽培	CN	四川种子公司	N/A	N/A	N/A	巫溪县	小春作物, 生育阶段	N/A
999	1988	怎样种好秋甘薯	农业科技通讯	CN	四川省南充地区农牧局	N/A	N/A	N/A	N/A	秋甘薯	N/A
1000	1988	郑州79201小麦的选育与利用	河南农业科学	CN	N/A	N/A	N/A	N/A	N/A	高产潜力, 千粒重, 稳产性, 高抗白粉病	N/A
1001	1988	知识卡片	种子世界	CN	N/A	N/A	N/A	N/A	N/A	春麦区, 小麦品种, 生态区划, 中国小麦栽培学	N/A
1002	1988	直接电热原子吸收法测定粮食中的砷	粮食储藏	CN	商业部四川粮食储藏科学研究所	N/A	N/A	N/A	N/A	电热原子吸收法, 基体改进剂, 硝酸镍	N/A
1003	1988	中国和英国普通小麦制作中国白面条和碱水面条的品质特性	中国粮油学报	CN	商业部四川粮食储藏科学研究所	N/A	N/A	N/A	N/A	普通小麦, 沉降值, SDS, 醇溶蛋白	N/A
1004	1988	中国特有小麦资源主要遗传性状评价与利用	核农学报	CN	中国农业科学院作物品种资源研究所	N/A	N/A	N/A	N/A	小麦染色体, 花粉母细胞, 酯酶同工酶	N/A
1005	1988	中国小麦的引种	世界农业	CN	N/A	N/A	N/A	N/A	N/A	波斯小麦, 春麦区, 双二倍体, 中国小麦, 小麦遗传资源, 提莫菲维小麦, 墨西哥, 白粉病, 春性品种, 簇毛麦, 冬性品种, 国外品种, 黄淮麦区, 偏凸山羊草, 小麦品种	N/A
1006	1988	猪对饲料氨基酸的消化率(综述)	四川农业大学学报	CN	四川农业大学动物营养所	N/A	N/A	N/A	N/A	猪(49ME), 饲料(49MD 61DE), 氨基酸(45EB), 回肠(47KB)	N/A
1007	1988	贮粮害虫玉米象(Sitophilus zeamais)、豌豆象(Bruchus pisorum)致死剂量的研究	核农学报	CN	N/A	N/A	N/A	N/A	N/A	玉米象, 豌豆象, 辐照, 死亡率	N/A
1008	1989	“中国春”小麦的历史	麦类作物学报	CN	N/A	N/A	N/A	N/A	N/A	中国春, 非整倍体, 细胞遗传, 栽培品种, 密苏里州	N/A
1009	1989	1987年全国小麦秆锈菌生理小种消长分析	沈阳农业大学学报	CN	N/A	N/A	N/A	N/A	N/A	生理小种, 小麦秆锈菌, 鉴别寄主	N/A
1010	1989	Agricultural credit and farm performance in China	Journal of Comparative Economics	EN	N/A	N/A	N/A	N/A	N/A		N/A
1011	1989	Energy and nutrient flow through detritus food chains	Agriculture, Ecosystems & Environment	EN	N/A	N/A	N/A	N/A	N/A		N/A
1012	1989	Energy and Nutrient Flow Through Detritus Food Chains,	Agricultural Ecology and Environment,	EN	N/A	N/A	N/A	N/A	N/A		N/A
1013	1989	JL——2000降落数值测定仪在北京研制成功通过部级鉴定	粮油仓储科技通讯	CN	N/A	N/A	N/A	N/A	N/A	降落数值, 测定仪	N/A
1014	1989	Methods of solving linear equations in traditional China,	Historia Mathematica,	EN	N/A	N/A	N/A	N/A	N/A	Simultaneous equations, Jiu zhang suanshu, rod numeral system, surplus and deficit problems, Liu Hui, Qin Jiushao, Yang Hui, Zhu Shijie, elimination methods	N/A
1015	1989	Pre- and post-reform income distribution in a Chinese Commune: The case of dahe township in Hebei Province	Journal of Comparative Economics	EN	N/A	N/A	N/A	N/A	N/A		N/A
1016	1989	SPAC水分热力学函数及幼苗各叶位水分状况	西北农林科技大学学报(自然科学版)	CN	N/A	N/A	N/A	N/A	N/A	土壤-植物-大气连续系统, 热力学函数, 水势(植物), 偏摩尔自由能, 偏摩尔自由焓, 偏摩尔自由熵	N/A
1017	1989	Using data envelopment analysis to evaluate efficiency in the economic performance of Chinese cities	Socio-Economic Planning Sciences	EN	N/A	N/A	N/A	N/A	N/A		N/A
1018	1989	α—蒎烯防治储粮害虫的实仓试验	粮食储藏	CN	商业部四川粮食储藏科学研究所	N/A	N/A	N/A	N/A	储粮害虫, 防治效果, 玉米象, 杂拟谷盗, 实仓试验	N/A
1019	1989	α—蒎烯防治储粮害虫的室内试验	粮食储藏	CN	商业部四川粮食储藏科学研究所	N/A	N/A	N/A	N/A	杂拟谷盗, 防治效果, 储粮害虫, 玉米象, 室内试验	N/A
1020	1989	γ射线慢照射不同生育进程普通小麦的遗传效应	核农学通报	CN	四川省农业科学院生物技术核技术研究所	N/A	N/A	N/A	N/A	突变率, 突变类型, 干种子, 突变频率, 急性照射, 抽穗期, 普通小麦, 生育进程, γ射线	N/A
1021	1989	白粒抗穗发芽小麦种质的筛选与利用	中国农业科学	CN	四川农业大学农学系、四川省农科院	N/A	N/A	N/A	N/A	小麦种质, 抗穗发芽	N/A
1022	1989	报刊文摘	河北农业科技	CN	N/A	N/A	N/A	N/A	N/A	代用品, 生物技术, 再生植株, 报刊文摘, 细胞壁, 天然牛黄	N/A
1023	1989	北方降水多 旱情基本解除 南方暴雨频 局地内涝严重 1989年6月	气象	CN	N/A	N/A	N/A	N/A	N/A	大暴雨	N/A
1024	1989	北方气温偏高有利小麦越冬 江淮雨雪交加局地出现冻害	气象	CN	N/A	N/A	N/A	N/A	N/A	降水偏多, 长江中下游地区, 降雪量, 月平均气温, 四川盆地, 中下游	N/A
1025	1989	北京地区夏播小麦的生态条件及生育表现	生态学报	CN	N/A	N/A	N/A	N/A	N/A	强春性小麦, 夏播, 春化反应	N/A
1026	1989	成都平原地下水开发利用前景	自然资源	CN	四川成都水文地质工程地质大队	N/A	N/A	N/A	N/A	平原区, 生活用水, 地表水源, 成都平原, 地下水灌溉, 农业用水, 都江堰灌区, 地下水开发利用	N/A
1027	1989	成县小川镇冬小麦越冬死亡原因的调查	甘肃农业科技	CN	N/A	N/A	N/A	N/A	N/A	冬小麦, 小川镇, 安全越冬, 死亡原因	N/A
1028	1989	充分重视对丘陵农业大县的投入——四川省安岳县经济发展和改革考察报告	农村经济	CN	四川省社科院	N/A	N/A	N/A	N/A	农业大县, 丘陵地区, 安岳县, 考察报告, 四川省	N/A
1029	1989	初冬温暖晴天多 雨雪奇少旱情重	气象	CN	N/A	N/A	N/A	N/A	N/A	长江中下游地区, 四川东部, 秋冬连旱, 冬作物, 月平均气温	N/A
1030	1989	冬季猪、牛喂谷类发芽饲料增膘快	饲料研究	CN	四川达县畜牧兽医学会	N/A	N/A	N/A	N/A	发芽饲料, 青饲料	N/A
1031	1989	对新旱三熟轮作制效益的分析	作物杂志	CN	四川南充地区农科所	N/A	N/A	N/A	N/A	旱三熟, 有机质, 甘薯产量, 分带轮作, 持续增产, 产投比, 三熟制	N/A
1032	1989	鹅观草(Roegneria C.Koch)与普通小麦(Triticum aestivum L.)属间杂种F_1的形态、赤霉病抗性和细胞遗传学研究	中国农业科学	CN	N/A	N/A	N/A	N/A	N/A	鹅观草-小麦, 抗赤霉病, 远缘杂交	N/A
1033	1989	厄尼诺与小麦赤霉病大流行关系的研究	气象科学研究院院刊	CN	N/A	N/A	N/A	N/A	N/A	大流行, 长江流域, 小麦赤霉病, 太平洋海温	N/A
1034	1989	钙质紫色土大小麦合理施锌的研究	西南农业大学学报	CN	N/A	N/A	N/A	N/A	N/A	紫色土, 大麦, 小麦, 微量元素营养, 锌肥, , 临界值, 浓度	N/A
1035	1989	高产小麦分蘖成穗与产量的关系	耕作与栽培	CN	四川省温江农业学校	N/A	N/A	N/A	N/A	高产小麦, 实粒数, 无效分, 分蘖成穗	N/A
1036	1989	高产优质小麦“绵阳20号”产量与构成因素的分析	西南科技大学学报(哲学社会科学版)	CN	绵阳市农科所	N/A	N/A	N/A	N/A	小麦, 产量结构, 回归与相关	N/A
1037	1989	高临川区粮食作物带状种植规模生产的综合技术措施	甘肃农业科技	CN	N/A	N/A	N/A	N/A	N/A	玉米生长, 带状种植, 综合技术措施, 临川区, 合理密植, 硫酸锌, 粮食作物	N/A
1038	1989	糕点专用粉品质指标的研究	无锡轻工业学院学报	CN	N/A	N/A	N/A	N/A	N/A	糕点粉, 专用粉, 低筋粉, 弱力粉, 面粉品质	N/A
1039	1989	镉引起小麦苗逆境乙烯的产生及其和镉的吸收、分布的关系	植物生理学报	CN	N/A	N/A	N/A	N/A	N/A	小麦, 镉, 乙烯, 1—氨基环丙烷—1—羧酸, 1—(丙二酰氨基)环丙烷—1—羧酸	N/A
1040	1989	广东省小麦生态区划研究	中国农业科学	CN	N/A	N/A	N/A	N/A	N/A	小麦生态区划, 生态亚区	N/A
1041	1989	国家科委召开全国小麦根际联合固氮菌剂专题推广会	新疆农业科技	CN	N/A	N/A	N/A	N/A	N/A	小麦根际, 联合固氮菌剂, 农业技术推广总站, 国家科委	N/A
1042	1989	河南小麦梭条斑花叶病病原鉴定、病毒提纯及其特性	病毒学报	CN	N/A	N/A	N/A	N/A	N/A	小麦梭条斑花叶病毒, 病毒提纯	N/A
1043	1989	褐家鼠对三种谷物的无选择摄食试验观察	中国鼠类防制杂志	CN	N/A	N/A	N/A	N/A	N/A	家鼠防制, 褐家鼠, 无选择摄食试验, 基饵, 剂型, 投饵方式	N/A
1044	1989	黑翅土白蚁为害小麦的发生规律及其防治研究	白蚁科技	CN	宜宾市白蚁防治研究所,四川省林业科学研究所	N/A	N/A	N/A	N/A	黑翅土白蚁, 白蚁危害, 氯丹乳剂, 防治效果, 毒杀芬, 种植沟, 防治研究, 发生规律	N/A
1045	1989	横断山区植物分布和栽培的生态气候学研究	地理环境研究	CN	N/A	N/A	N/A	N/A	N/A	横断山区, 植物分布与栽培, 生态气候学	N/A
1046	1989	机率边界生产函数及其运用	农业技术经济	CN	四川农业大学农经系	N/A	N/A	N/A	N/A	生产函数, 确定性	N/A
1047	1989	甲基毒死蜱对谷物种子发芽力影响的研究	粮油仓储科技通讯	CN	商业部四川粮食储藏科学研究所	N/A	N/A	N/A	N/A	种子发芽力, 发芽率, 小麦种子, 发芽势, 甲基毒死蜱	N/A
1048	1989	建国后的甘肃小麦育种	甘肃农业科技	CN	N/A	N/A	N/A	N/A	N/A	小麦育种, 品种更替, 春麦区, 冬麦区, 小麦良种, 抗锈性, 育成品种, 综合性状	N/A
1049	1989	解决我国粮食问题对策研究	决策探索	CN	N/A	N/A	N/A	N/A	N/A	发酵饲料, 生物废弃物, 作物秸杆, 问题对策研究	N/A
1050	1989	联合国粮农组织小麦族考察中国一队来疆考察	新疆农业科学	CN	N/A	N/A	N/A	N/A	N/A	小麦族, 联合国粮农组织, 阿勒泰地区	N/A
1051	1989	粮、棉、瓜、菜间作套种技术	河南农业科学	CN	N/A	N/A	N/A	N/A	N/A	间作套种, 一年三熟制	N/A
1052	1989	流变仪在馒头品质分析中的应用浅探	中国粮油学报	CN	N/A	N/A	N/A	N/A	N/A	流变仪, 感官评价, 馒头品质, 沉淀值	N/A
1053	1989	陇东黄绵土冬小麦NP配施研究	甘肃农业科技	CN	N/A	N/A	N/A	N/A	N/A	肥料价格, 冬小麦, 施肥量, 增产效果, 黄绵土	N/A
1054	1989	麦蛾种群动态及其对小麦品质变化的影响	粮食储藏	CN	商业部四川粮食储藏科学研究所	N/A	N/A	N/A	N/A	小麦品质, 游离脂肪酸, 种群动态	N/A
1055	1989	麦类作物起源及其在南北朝以前的栽培	中国农史	CN	N/A	N/A	N/A	N/A	N/A	麦类作物, 春性小麦, 冬麦区, 南北朝	N/A
1056	1989	麦鞘毛眼水蝇虫源问题探讨	甘肃农业科技	CN	N/A	N/A	N/A	N/A	N/A	麦鞘毛眼水蝇, 春麦区, 始见期, 问题探讨	N/A
1057	1989	麦田杂草及其化学防除	农业科技通讯	CN	四川省农科院植保所	N/A	N/A	N/A	N/A	麦田杂草, 猪殃殃, 棒头草, 看麦娘, 化学防除	N/A
1058	1989	漫话“土豆”	河南科技	CN	N/A	N/A	N/A	N/A	N/A	栽培面积, 年产量, 爱尔兰	N/A
1059	1989	绵阳系列小麦新品种的选育	西南农业学报	CN	四川省绵阳市农科所	N/A	N/A	N/A	N/A	小麦, 杂交育种, 系统选育, “绵阳”系列品种, 四川	N/A
1060	1989	面粉蒸煮品质的研究	粮食与饲料工业	CN	N/A	N/A	N/A	N/A	N/A	粉质仪, 各项指标, 面筋含量, 特一粉, 拉伸仪	N/A
1061	1989	模糊隶属度法在小麦赤霉病预测预报研究中的应用	西南农业大学学报	CN	四川省彭山市农业局植保站	N/A	N/A	N/A	N/A	小麦, 赤霉病, 预测, /模糊隶属度	N/A
1062	1989	模拟酸雨对油菜生长影响的试验研究	四川环境	CN	中国科学院成都生物研究所	N/A	N/A	N/A	N/A	simulation test, rain, Brassfca napus, influence, acidrain.	N/A
1063	1989	奶牛钴缺乏症病因及治疗效果研究	畜牧与兽医	CN	四川农业大学兽医系 、四川省牧工商公司	N/A	N/A	N/A	N/A	种猪场, 内江市, 钴缺乏症, 嗜酸性白细胞, 胶样浸润, 治疗效果	N/A
1064	1989	南方冬麦区主要小麦品种品质分析初报	中国农业科学	CN	N/A	N/A	N/A	N/A	N/A	小麦品种, 品质分析, 营养品质, 加工品质	N/A
1065	1989	南方小麦增产潜力与技术关键	农业信息探索	CN	N/A	N/A	N/A	N/A	N/A	小麦高产, 增产潜力, 小麦单产, 稻茬小麦, 稻茬麦, 丰产田, 技术关键	N/A
1066	1989	平原稻作进行免少耕的初探	四川农业科技	CN	四川省农科院、龙泉驿区农技站	N/A	N/A	N/A	N/A	免少耕, 同田对比试验, 增产效应	N/A
1067	1989	荞麦挂面生产工艺研究	粮油食品科技	CN	N/A	N/A	N/A	N/A	N/A	面条品质改良剂, 面筋质, 面条添加剂, 生产工艺研究	N/A
1068	1989	三熟四作分带轮作的效果及技术	作物杂志	CN	四川省南充地区农科所	N/A	N/A	N/A	N/A	分带轮作, 预留行	N/A
1069	1989	山西省近期小麦品质改良刍议	种子通讯	CN	N/A	N/A	N/A	N/A	N/A	品质改良, 加工品质, 品质育种, 山西省	N/A
1070	1989	生态因素对小麦品质的影响	北京农业科学	CN	N/A	N/A	N/A	N/A	N/A	小麦品质, 籽粒蛋白质含量, 生态因素, 湿面筋含量, 出粉率, 沉淀值	N/A
1071	1989	省内动态16则	山西化工	CN	N/A	N/A	N/A	N/A	N/A	小化肥工业, 化肥厂, 低水硼酸锌, 推广试验, 化工部, 环氧丙烷, 间二硝基苯, 内动态	N/A
1072	1989	试论四川小麦的源库关系及其利用	耕作与栽培	CN	绵阳农业专科学校	N/A	N/A	N/A	N/A		N/A
1073	1989	试论玉米传入我国的途径及其发展	古今农业	CN	N/A	N/A	N/A	N/A	N/A	玉米, 方志, 苞谷, 作物	N/A
1074	1989	适宜加工高筋粉的小麦品种的研究	粮食与油脂	CN	N/A	N/A	N/A	N/A	N/A	小麦品种, 品质指标, 品质分析, 高筋粉, 晚茬麦, 黄淮麦区, 专用粉	N/A
1075	1989	收获指数在小麦高产育种中的应用	西南农业学报	CN	四川省农科院作物所成都	N/A	N/A	N/A	N/A	小麦, 育种, 收获指数, 籽粒产量, 品种, 四川	N/A
1076	1989	瘦牛复壮方剂	饲料研究	CN	四川达县畜牧局	N/A	N/A	N/A	N/A	食盐, 氯化钠, 玉米, 苞谷	N/A
1077	1989	水稻直立穗型的初步观察	沈阳农业大学学报	CN	N/A	N/A	N/A	N/A	N/A	直立穗型, 直立性, 弯曲度, 着粒密度, 初步观察	N/A
1078	1989	水旱两熟稻田发展新三熟的配套技术	四川农业科技	CN	四川省农科院土肥所	N/A	N/A	N/A	N/A	紫云英, 三熟制	N/A
1079	1989	丝绸之乡——南充	四川金融	CN	N/A	N/A	N/A	N/A	N/A	南充丝绸, 丝绸工业	N/A
1080	1989	四川盆地小麦生产的气候条件分析	四川气象	CN	四川省气候应用所	N/A	N/A	N/A	N/A	全生育期, 秋绵雨, 播种期, 四川盆地, 播种日期, 气候条件分析	I/A
1081	1989	四川丘陵两熟棉区麦(油)后棉两段育苗移栽技术研究	西南农业学报	CN	四川省农业科学院棉花研究所	N/A	N/A	N/A	N/A	棉花, 麦(油)后移栽, 两段育苗, 假植, 四川棉区	N/A
1082	1989	四川小麦地方品种与节节麦和黑麦的可杂交性	四川农业大学学报	CN	四川农业大学小麦研究所	N/A	N/A	N/A	四川都江堰	小麦（49E, 61DA）, 杂交（45CC, 49DB）, 可杂交性（45CC, 45OD）, 远缘杂交（45CC）, 黑麦（45CJ, 49EJ）	N/A
1083	1989	提高我省小麦单产的几项建议	四川农业科技	CN	四川省农科院作物所	N/A	N/A	N/A	N/A	小麦单产, 单产水平, 高产潜力, 密植技术, 增产率	N/A
1084	1989	提高小麦杂交优势途径的探索研究	河北师范大学学报	CN	N/A	N/A	N/A	N/A	N/A	杂种优势, 配合力, 探索研究	N/A
1085	1989	条中29号锈病小种在陇南的发病规律及防治对策	甘肃农业科技	CN	N/A	N/A	N/A	N/A	N/A	条锈病, 陇南地区, 条锈菌, 抗锈性, 冬麦区, 防治对策, 发病规律	N/A
1086	1989	我国北方小麦的烘焙品质和蒸煮品质	粮食储藏	CN	商业部四川粮食储藏科学研究所	N/A	N/A	N/A	N/A	小麦烘焙品质, 小麦品质	N/A
1087	1989	我国开设第一批期货市场	经济师	CN	N/A	N/A	N/A	N/A	N/A	期货市场, 买卖双方	N/A
1088	1989	我国粮食水分快速测定仪选定型精选试验的研究	粮食储藏	CN	商业部四川粮食储藏科学研究所	N/A	N/A	N/A	N/A	重现性, 取样量, 电容式, 电阻式, 水分快速测定仪	N/A
1089	1989	我国普通小麦醇溶蛋白PAGE图谱与小麦品种、品质的关系	郑州粮食学院学报	CN	N/A	N/A	N/A	N/A	N/A	小麦, 醇溶蛋白, PAGE图谱	N/A
1090	1989	我国小麦的种及其变种	作物品种资源	CN	N/A	N/A	N/A	N/A	N/A	普通小麦, 硬粒小麦, 密穗小麦	N/A
1091	1989	我国小麦品质现状及其改良目标初探	中国农业科学	CN	N/A	N/A	N/A	N/A	N/A	小麦, 品质, 改良	N/A
1092	1989	我国一些地区发生的小麦土传病毒病的病原研究	病毒学杂志	CN	N/A	N/A	N/A	N/A	N/A	小麦土传病毒病, 病原, 粒子长度, 外壳蛋白, 免疫电镜, 小麦梭条斑花叶病毒	N/A
1093	1989	我国种子事业现状及对策笔谈会	种子世界	CN	N/A	N/A	N/A	N/A	N/A	河南省, 种子管理部门, 种子生产基地, 现状及对策	N/A
1094	1989	细胞乳突的形成和小麦白粉菌成功侵染的关系	植物病理学报	CN	四川农业大学	N/A	N/A	N/A	N/A	分生孢子, 小麦白粉病, 感病叶片, 小麦白粉菌, 小麦叶片	N/A
1095	1989	小春主要粮油作物配方施肥技术	四川农业科技	CN	四川省仪陇县农业局	N/A	N/A	N/A	N/A	人畜粪, 氧化钾, 抽苔期, 配方施肥技术, 粮油作物, 五氧化二磷, 用肥量	N/A
1096	1989	小麦T型不育系新恢复源84-5的研究初报	种子	CN	四川省南充地区农牧局	N/A	N/A	N/A	N/A	Hybrid wheat, Restorer, T.timopheevii Cytoplasm stesility	N/A
1097	1989	小麦白秆病及其防治	农业科技通讯	CN	N/A	N/A	N/A	N/A	N/A	发生面积	N/A
1098	1989	小麦赤霉病专题情报服务的尝试	农业图书情报学刊	CN	N/A	N/A	N/A	N/A	N/A	小麦赤霉病, 产量损失, 情报服务, 防治指标, 专题情报, 科技情报	N/A
1099	1989	小麦的杂种优势	种子	CN	四川省南充地区农科所	N/A	N/A	N/A	N/A	杂种优势, 杂交种, 杂种表现	N/A
1100	1989	小麦粉样标准物质的研制	西北农林科技大学学报(自然科学版)	CN	N/A	N/A	N/A	N/A	N/A	标准物质, 粗蛋白质, 赖氨酸, 品质鉴定, 分析质量控制	N/A
1101	1989	小麦高产优质栽培途径的研究	中国农学通报	CN	N/A	N/A	N/A	N/A	N/A	生理学基础, 生物学, 高产栽培技术, 栽培途径, 传统栽培	N/A
1102	1989	小麦根际联合固氮菌剂	四川农业科技	CN	N/A	N/A	N/A	N/A	N/A	小麦根际, 联合固氮菌剂, 微生物研究所	N/A
1103	1989	小麦抗赤霉病育种研究现状	福建稻麦科技	CN	N/A	N/A	N/A	N/A	N/A	抗赤霉病, 小麦品种, 抗源材料, 育种研究	N/A
1104	1989	小麦抗感白粉病品种过氧化物酶同工酶和酯酶同工酶的比较测定	江苏农学院学报	CN	N/A	N/A	N/A	N/A	N/A	小麦白粉病, 过氧化物酶同工酶, 酯酶同工酶	N/A
1105	1989	小麦抗穗发芽特性的研究	四川农业大学学报	CN	四川农业大学农学系	N/A	N/A	N/A	N/A	小麦[49EJ, 61DA], 休眠[45AA]	N/A
1106	1989	小麦品系81-7241抗白粉病的遗传研究	西南农业学报	CN	N/A	N/A	N/A	N/A	N/A	小麦, 白粉病, 抗性遗传, 四川	N/A
1107	1989	小麦数量性状的遗传距离及其测定	山西农业大学学报	CN	N/A	N/A	N/A	N/A	N/A	遗传距离	N/A
1108	1989	小麦条锈病、叶锈病和白粉病在田间混生时的流行过程	中国农业科学	CN	N/A	N/A	N/A	N/A	郑州、信阳	小麦, 条锈病, 叶锈病, 白粉病, 流行学, 相互关系	N/A
1109	1989	小麦性状间杂优表现及其强优势组合选配的研究	河北师范大学学报	CN	N/A	N/A	N/A	N/A	N/A	配合力, 杂种优势	N/A
1110	1989	小麦雪腐病及纹枯病	中国农学通报	CN	N/A	N/A	N/A	N/A	N/A	小麦雪腐病, 纹枯病	N/A
1111	1989	小麦叶枯病和赤霉病药剂防治效果研究	河南农业大学学报	CN	N/A	N/A	N/A	N/A	N/A	小麦叶枯病, 小麦赤霉病, 敌力脱, 特福敏, 防治效果	N/A
1112	1989	小麦种子活力与产量的关系	四川农业大学学报	CN	四川农业大学农学系	10月28日播种	N/A	N/A	N/A	种子(45NB), 活力(45AA), 产量(83AB)	N/A
1113	1989	新疆塔里木盆地西部小麦地方品种资源	作物品种资源	CN	N/A	N/A	N/A	N/A	N/A	普通小麦, 新疆小麦, 小麦地方品种, 春麦区, 密穗小麦, 塔里木盆地西部	N/A
1114	1989	要重视对丘陵农业大县的投入——四川省安岳县的调查	中国农村经济	CN	四川省社科院体改所	N/A	N/A	N/A	N/A	农业大县, 丘陵地区, 安岳县, 四川省	N/A
1115	1989	一项实验室成果是怎样实现大面积推广的	科学管理研究	CN	N/A	N/A	N/A	N/A	N/A	小麦根际, 联合固氮菌, 协作组	N/A
1116	1989	应大力推广应用多效唑	湖北农业科学	CN	N/A	N/A	N/A	N/A	N/A	多效唑, 汉阳县, 大力推广	N/A
1117	1989	英国剑桥小麦抗病育种近况	湖北农业科学	CN	N/A	N/A	N/A	N/A	N/A	抗病育种, 小麦品种, 叶枯类病害, 小种鉴定, 眼斑病	N/A
1118	1989	英国提高麦类单产的主要措施	麦类作物学报	CN	四川农业大学	N/A	N/A	N/A	N/A	主要措施	N/A
1119	1989	用15%粉锈灵可湿性粉剂防治青稞条锈病示范试验	西藏农业科技	CN	N/A	N/A	N/A	N/A	N/A	条锈病, 可湿性粉剂, 粉锈灵, 示范试验	N/A
1120	1989	优乐得防治稻飞虱叶蝉示范小结	四川农业科技	CN	四川省农牧厅植保站	N/A	N/A	N/A	N/A	稻飞虱, 主害代, 白背飞虱, 优乐得	N/A
1121	1989	越冬代高粱长蝽危害荻芦的初步观察	湖北农业科学	CN	N/A	N/A	N/A	N/A	N/A	中华广肩步甲, 初步观察	N/A
1122	1989	栽培一季晚稻应注意的几个问题	四川农业科技	CN	四川省农科院水稻高粱研究所	N/A	N/A	N/A	N/A	一季晚稻, 温光条件, 定位试验, 全生育期, 几个问题	N/A
1123	1989	植物寄生线虫在我国的危害特点	动物学杂志	CN	N/A	N/A	N/A	N/A	N/A	线虫病害, 根腐线虫病, 潜根线虫, 植物寄生线虫, 危害特点	N/A
1124	1989	植物精油在原粮中熏杀玉米象的研究	粮食储藏	CN	四川省日用化学工业研究所	N/A	N/A	N/A	N/A	精油, 原粮, 玉米象	N/A
1125	1989	中国六倍体普通小麦独立起源说	农业考古	CN	N/A	N/A	N/A	N/A	N/A	普通小麦, 一粒小麦, 六倍体, 麦类作物, 二粒小麦	N/A
1126	1989	种草养畜——南方贫困山区脱贫致富的途径	农业科技通讯	CN	N/A	N/A	N/A	N/A	N/A	种草养畜, 多年生黑麦草, 白三叶	N/A
1127	1989	种子外部形态与种子活力	种子	CN	四川农业大学农学系	N/A	N/A	N/A	N/A	种子大小, 发芽率, 外部形态, 种子活力	N/A
1128	1989	主食面包专用粉研究成果通过鉴定	粮油食品科技	CN	N/A	N/A	N/A	N/A	N/A	面包专用粉, 北京市, 面包粉	N/A
1129	1989	自然免耕技术在四川山区稻田的利用	山区开发	CN	N/A	N/A	N/A	N/A	N/A	自然免耕, 稻田, 小麦, 山地, 四川	N/A
1130	1990	1987、1988年小麦条锈菌生理小种监测结果简报	植物保护	CN	N/A	N/A	N/A	N/A	N/A	小麦条锈菌, 生理小种, 鉴别寄主, 监测结果	N/A
1131	1990	1990年我国小麦条锈病和白粉病发生情况与今后对策	农业科技通讯	CN	N/A	N/A	N/A	N/A	N/A	小麦条锈病, 白粉病, 条锈菌	N/A
1132	1990	A study of the thermodynamics of lanthanoid-crown coordination compounds. Calorimetric titration for coordination reaction of lanthanum perchlorate wit,	Thermochimica Acta,	EN	N/A	N/A	N/A	N/A	N/A		N/A
1133	1990	ABA、6—BA对质膜破坏的影响研究	四川师范学院学报(自然科学版)	CN	四川师范学院生物系	N/A	N/A	N/A	N/A	脱落酸, 6-苄氨基嘌呤, 小麦离体叶片, 质膜破坏	N/A
1134	1990	Abstracts of Papers Submitted to the American Association for the Study of Liver Diseases	Gastroenterology	EN	N/A	N/A	N/A	N/A	N/A		N/A
1135	1990	AL型小麦雄性不育恢复基因Rz的遗传研究初报	河南职技师院学报	CN	N/A	N/A	N/A	N/A	N/A	小麦三系, AL型不育系, Rz恢复基因, 不育度, 恢复度, 适合性测验, 一因多效, 连锁遗传	N/A
1136	1990	CHAPTER III - Energy Flow	Handbook of Energy for World Agriculture	EN	N/A	N/A	N/A	N/A	N/A		N/A
1137	1990	Chinese food composition tables An annotated translation of the 1981 edition published by the Institute of Nutrition and Food Hygiene, Chinese Academy of Preventive Medicine, Beijing	Journal of Food Composition and Analysis	EN	N/A	N/A	N/A	N/A	N/A		N/A
1138	1990	Diffusion and innovation in the Chinese biogas program	World Development	EN	N/A	N/A	N/A	N/A	N/A		N/A
1139	1990	He-Ne激光对小麦的诱变研究	应用激光	CN	四川农业大学	N/A	N/A	N/A	N/A	饱满度, 突变体, 干种子, He-Ne	N/A
1140	1990	Single-sweep polarographic determination of nitrite in cobalt(II)-thiocyanate medium	Analytica Chimica Acta	EN	N/A	N/A	N/A	N/A	N/A	Nitrite	N/A
1141	1990	The diffusion of energy technology in the rural areas of developing countries: A synthesis of recent experience	World Development	EN	N/A	N/A	N/A	N/A	N/A		N/A
1142	1990	必须十分重视粮食生产——读《中国粮食之研究》	农业图书情报学刊	CN	N/A	N/A	N/A	N/A	N/A	《中国粮食之研究》	N/A
1143	1990	丙二醛对衰老叶片质膜破坏的影响	植物生理学通讯	CN	四川师范学院生物系	N/A	N/A	N/A	N/A	丙二醛	N/A
1144	1990	冲积性水稻土锰素特征与小麦缺锰的土壤条件	西南农业学报	CN	四川省农科院土肥所	N/A	N/A	N/A	N/A	小麦, 缺锰症, 冲积性水稻土, 全锰, 有效锰, 活性锰, 四川	N/A
1145	1990	抽穗至成熟期气温对弱春性小麦千粒重和不孕小穗率的影响	华北农学报	CN	N/A	N/A	N/A	N/A	N/A	弱春性小麦, 千粒重, 不孕小穗率, 气温	N/A
1146	1990	畜力农机具集萃	农业机械	CN	四川西昌市凉山州农牧机械研究所	N/A	N/A	N/A	N/A	农机具, 小型播种机, 畜力播种机	N/A
1147	1990	从圆锥小麦和Sitopsis组山羊草与各黑麦种的杂交表现看小麦B染色体组的起源	中国农业科学	CN	四川农业大学农学系	N/A	N/A	N/A	N/A	拟斯卑尔脱山羊草, 瓦维洛夫, 山羊草属, Sitopsis, 染色体组	N/A
1148	1990	大孢指疫霉三个新变种的研究	云南农业大学学报	CN	N/A	N/A	N/A	N/A	N/A	指疫霉属, 大孢指疫霉, 大孢指疫霉水稻变种, 大孢指疫霉小麦变种, 大孢指疫霉玉蜀黍变种	N/A
1149	1990	大粒小麦品种—攀80012-1-1	作物品种资源	CN	四川省攀枝花市农科所	N/A	N/A	N/A	N/A	小麦品种	N/A
1150	1990	大穗优质小麦新品种——渝麦4号获大面积推广	西南农业学报	CN	N/A	N/A	N/A	N/A	N/A	小麦新品种, 种子公司	N/A
1151	1990	氮磷锌组合对稻麦的营养效应	西南农业大学学报	CN	N/A	N/A	N/A	N/A	N/A	紫色土, 肥料组合, 水稻, 小麦, 产量	N/A
1152	1990	稻茬麦免耕栽培增产原因与关键技术	四川农业科技	CN	四川省农科院作物所	N/A	N/A	N/A	N/A	免耕栽培, 稻茬麦, 增产原因	N/A
1153	1990	滇中地区旱地小麦品种产量稳定性探讨	西南农业学报	CN	四川大学生物系	N/A	N/A	N/A	N/A	小麦, 产量稳定性, 穗数, 穗粒数, 粒重, 回归系数	N/A
1154	1990	冬、春性小麦生态型远缘杂交途径的遗传学研究与展望(一)	麦类作物学报	CN	四川大学生物系	N/A	N/A	N/A	N/A	春性小麦, 半冬性小麦, 广义遗传力, 有效穗数, 小区产量, 小穗数, 千粒重, 研究与展望, 生态型	N/A
1155	1990	冬春性小麦杂交组合苗期同工酶研究	四川大学学报(自然科学版)	CN	四川大学生物系	N/A	N/A	N/A	N/A	小麦, 远缘杂交, 苗期, 同工酶	N/A
1156	1990	冬小麦品种品质和产量性状的遗传变异相关性及选择的研究	莱阳农学院学报	CN	N/A	N/A	N/A	N/A	N/A	冬小麦, 品质, 籽粒产量, 遗传变异, 稳定性状	N/A
1157	1990	冬小麦—豫麦16	作物杂志	CN	N/A	N/A	N/A	N/A	N/A	冬小麦, 高抗白粉病, 高产稳产	N/A
1158	1990	多效唑在小麦上的增产作用及使用技术	四川农业科技	CN	四川省农科院作物所	N/A	N/A	N/A	N/A	多效唑, 拔节期, 五叶期, 三叶期, 增产作用	N/A
1159	1990	福建大小麦生产与科研的回顾和展望	福建稻麦科技	CN	N/A	N/A	N/A	N/A	N/A	小麦生产, 小麦品种资源, 小麦单产, 太谷核不育小麦, 小麦良种, 白粉病, 示范片, 杂种后代, 亲本材料, 小麦育种, 小麦新品种, 新品种(系), 抗赤霉病, 回顾和展望	N/A
1160	1990	钙质紫色土小麦优质高产与氮磷锌氯配肥模式的研究	西南农业大学学报	CN	N/A	N/A	N/A	N/A	N/A	紫色土, 小麦, 氮肥, 磷肥, 锌肥, 氯	N/A
1161	1990	高分子量麦谷蛋白亚基的SDS-PAGE图谱在小麦品质研究中的应用	作物学报	CN	N/A	N/A	N/A	N/A	N/A	小麦, 麦谷蛋白, 抗延伸力, 亚基, 烘焙品质, 聚类分析	N/A
1162	1990	高亲和性“桥梁质源”的筛选与鉴定简报	四川农业大学学报	CN	四川农业大学小麦研究所	N/A	N/A	N/A	N/A	小麦地方品种, 可杂交性, 华山新麦草, 中国春, 亲和性, 筛选与鉴定	N/A
1163	1990	含氯化肥合理施用研究	西南农业大学学报	CN	N/A	N/A	N/A	N/A	N/A	紫色土, 作物营养, 氯化铵	N/A
1164	1990	黄淮流域小麦育种规律的探讨——Ⅱ 农艺性状的主成份分析	陕西农业科学	CN	N/A	N/A	N/A	N/A	N/A	农艺性状, 主成份, 模糊聚类	N/A
1165	1990	激光诱变小麦数量性状的遗传和相关分析	西南农业大学学报	CN	N/A	N/A	N/A	N/A	N/A	小麦, 诱变, 数量性状, 遗传, 相关分析/激光	N/A
1166	1990	几种食品添加剂对面包烘焙品质的影响及其计算机辅助数据曲线拟合	武汉粮食工业学院学报	CN	N/A	N/A	N/A	N/A	N/A	食品添加剂, 面包, 烘焙品质, 计算机辅助数据处理	N/A
1167	1990	甲基毒死蜱在小麦储藏试验中的药效研究	粮食储藏	CN	商业部四川粮食储藏科学研究所	N/A	N/A	N/A	N/A	防虫磷, 防治效果, 玉米象, 杂拟谷盗, 小麦储藏, 甲基毒死蜱	N/A
1168	1990	甲基嘧啶硫磷防治储粮害虫的应用研究	粮食储藏	CN	商业部四川粮食储藏科学研究所	N/A	N/A	N/A	N/A	防虫磷, 防护期, 生物测定, 施药方法, 储粮害虫, 甲基嘧啶硫磷, 储粮防护剂	N/A
1169	1990	兼具冬春性小麦农鉴1育成及应用	西南科技大学学报(哲学社会科学版)	CN	N/A	11月上中旬；试验中9月30无冻害	N/A	N/A	安徽	兼具冬春性, 特异性状, 播期播量组合, 小麦, 效益	I/A
1170	1990	江苏省小麦土传病毒病的研究 Ⅲ.小麦梭条花叶病综合防治技术及其依据	江苏农业学报	CN	N/A	N/A	N/A	N/A	N/A	小麦病毒病, 小麦梭条花叶病, 防治技术	N/A
1171	1990	聚土免耕对小麦生长的影响	农业现代化研究	CN	中国科学院成都分院土壤研究室	N/A	N/A	N/A	四川省盐亭县林山乡	聚土免耕, 根系生长, 小麦生长	N/A
1172	1990	开发兵团玉米种子生产	新疆农垦科技	CN	N/A	N/A	N/A	N/A	N/A	玉米种子	N/A
1173	1990	开展小麦超高产育种之我见	作物杂志	CN	N/A	N/A	N/A	N/A	N/A	高产育种, 抗倒伏能力, 非生物灾害, 弱春性, 杂种后代, 丰产性, 派生系统法, 春性品种, 之我见	N/A
1174	1990	利用~(14)CO_2示踪测定林粮间作作物的光合特性	南京林业大学学报(自然科学版)	CN	N/A	N/A	N/A	N/A	N/A	林粮间作, 小麦, 示踪剂, 光合作用	N/A
1175	1990	论馒头小麦品种的品质要求	种子	CN	N/A	N/A	N/A	N/A	N/A	小麦品种, 降落值, 出粉率, 籽粒性状, 面筋含量, 面粉白度, 磨粉品质, 品质要求	N/A
1176	1990	论农作物种苗产地检疫规程的实施	种子世界	CN	N/A	N/A	N/A	N/A	N/A	产地检疫, 农作物	N/A
1177	1990	麦田猪殃殃的生物学特性及化学防除研究	西南农业学报	CN	四川省农科院植保所	N/A	N/A	N/A	N/A	麦田, 猪殃殃, 生物学特性, 化学除草	N/A
1178	1990	蒙古冰草和布顿大麦染色体组型分析	中国草地	CN	N/A	N/A	N/A	N/A	N/A	染色体, 染色体组型分析, 布顿大麦, 冰草属	N/A
1179	1990	绵阳系统小麦品种抗条锈性分析	中国农业科学	CN	N/A	N/A	N/A	N/A	N/A	小麦, 持久抗病性, 小麦条锈菌	N/A
1180	1990	模糊隶属度法在小麦赤霉病预测预报中的应用	植物保护学报	CN	四川省彭山县农业局植保站	N/A	N/A	N/A	N/A	模糊函数, 小麦赤霉病, 预测预报	N/A
1181	1990	南、北方冬小麦品种光合速率对环境条件的反应	作物学报	CN	N/A	11月5日播种	N/A	N/A	南京	光合适应, 环境因素, 小麦品种	N/A
1182	1990	娘子关外	山西农业科学	CN	N/A	N/A	N/A	N/A	N/A	肥料添加剂, 娘子关, 大白菜, 经济施肥, 耗水系数, 培肥技术	N/A
1183	1990	农作物投入产出的区域特点及其增产政策研究——31个农业区农作物成本收益调查	农业技术经济	CN	N/A	N/A	N/A	N/A	N/A	低产区, 长江中下游区, 黄淮海区, 合同价, 合同定购价格, 农产品价格, 区域特点, 投入产出, 成本收益	N/A
1184	1990	普通小麦分枝穗发育遗传研究	西南农业学报	CN	四川省农科院作物所	N/A	N/A	N/A	N/A	普通小麦, 分枝, 多小穗, 发育遗传, bh基因	N/A
1185	1990	普通小麦粒色的变异及其与蛋白质含量的关系	种子	CN	N/A	N/A	N/A	N/A	N/A	小麦, 粒色, 籽粒蛋白质	N/A
1186	1990	普通小麦硬度及其与其它品质性状相关的初步研究	河北农业大学学报	CN	N/A	N/A	N/A	N/A	N/A	普通小麦, 籽粒硬度, 品质改良	N/A
1187	1990	普通小麦与野生大麦的属间杂交	作物学报	CN	N/A	N/A	N/A	N/A	N/A	大小麦属间杂种, 细胞遗传学, 远缘杂交, 胚培养	N/A
1188	1990	气温偏高利于秋收秋种 台风袭击海南损失严重	气象	CN	N/A	N/A	N/A	N/A	N/A	海南省, 最大风力, 降水偏多, 秋收秋种	N/A
1189	1990	黔江县烟草根结线虫病综合防治研究	烟草科技	CN	四川省农科院植保所	N/A	N/A	N/A	N/A	烟草根结线虫病, 南方根结线虫, 鉴别寄主, 铁灭克, 抗病品种, 杀线虫剂, 二龄幼虫, 防治研究, 爪哇根结线虫, 黔江县	N/A
1190	1990	浅谈四川盆地西南赤霉病发生规律	植物保护	CN	四川省乐山市农业局植保站	N/A	N/A	N/A	N/A	子囊壳, 病穗率, 抽穗扬花期, 发生规律, 带菌情况, 四川盆地	N/A
1191	1990	曲酒丢糟的利用研究(第三报)—丢糟分离物综合利用的酿酒效果	酿酒	CN	四川省水稻高粱研究所	N/A	N/A	N/A	N/A	出酒率, 分离物, 利用研究	N/A
1192	1990	三高作物立体集约种植的研究	耕作与栽培	CN	四川绵阳农业专科学校	N/A	N/A	N/A	N/A	玉米品种, 高淀粉甘薯, 高赖氨酸玉米, 产投比, 甘薯品种, 集约种植	N/A
1193	1990	三唑醇与粉锈宁对小麦几种重要病害的药效比较	植物保护	CN	N/A	N/A	N/A	N/A	N/A	粉锈宁, 白粉病, 全蚀病, 纹枯病, 条锈病, 三唑醇	N/A
1194	1990	山东小麦适宜生态型及引种地区	山东农业科学	CN	N/A	N/A	N/A	N/A	N/A	小麦, 生态型, 引种, 春化阶段	N/A
1195	1990	山羊草属材料抗条锈性研究初报	西北农林科技大学学报(自然科学版)	CN	N/A	N/A	N/A	N/A	N/A	山羊草属, 小麦, 条锈病, 抗病性, 抗性(育种)/抗源	N/A
1196	1990	陕西农业土壤中锌铜含量分布及对作物含量的影响	农业环境科学学报	CN	N/A	N/A	N/A	N/A	N/A	农业土壤, 水稻土, 有效态锌, 含量分布, 铜含量	N/A
1197	1990	生态环境对小麦籽粒品质的影响	贵州农学院学报	CN	N/A	N/A	N/A	N/A	N/A	小麦, 蛋白质品质, 生态因子	N/A
1198	1990	十年来福建省大小麦科研的回顾和今后的展望	福建稻麦科技	CN	N/A	N/A	N/A	N/A	N/A	大麦品种资源, 小麦育种, 育种途径, 部分同源染色体, 太谷核不育小麦, 大麦白粉病, 泉州市农科所, 异代换系, 抗赤霉病性, 抗白粉病, 籽粒大小, 叶锈病, 大麦育种, 易位系, 籽粒品质, 硬粒小麦, 福建省	N/A
1199	1990	试论我省小麦白秆病回升原因和防治策略	青海农林科技	CN	N/A	N/A	N/A	N/A	N/A	防治方法, 种子带菌, 青藏高原, 多菌灵, 小麦生产, 防治工作, 回升原因, 防治策略	N/A
1200	1990	输卵管阻塞性不孕症中医治疗近况	河北中医	CN	N/A	N/A	N/A	N/A	N/A	治疗近况, 中西医结合治疗, 阻塞性不孕症	N/A
1201	1990	双季连作秋玉米的栽培技术	四川农业科技	CN	四川省农科院作物所	N/A	N/A	N/A	N/A	合理密植	N/A
1202	1990	水分对粮食吸附磷化氢能力的影响	粮食储藏	CN	四川省重庆市李家沱粮油食品站	N/A	N/A	N/A	N/A	磷化氢, 吸附能力, 影响程度, 施药剂量, 高水分粮	N/A
1203	1990	四川部分大麦种质资源初步研究	大麦科学	CN	四川农业管理干部学院	N/A	N/A	N/A	N/A	农家品种, 种质资源, 初步研究	N/A
1204	1990	四川南江县植物检疫对象和危险性病虫普查	植物检疫	CN	四川省南江县植保植检站	N/A	N/A	N/A	N/A	植物检疫, 水稻细菌性条斑病, 检疫对象, 南江县	N/A
1205	1990	四川盆地春季低温对大麦结实的影响	耕作与栽培	CN	N/A	N/A	N/A	N/A	N/A	大麦品种, 相关系数, 低温强度, 千粒重, 低温处理, 抗冷性, 空壳率, 低温冷害, 春季低温, 四川盆地	N/A
1206	1990	四川盆地稻茬小麦免耕栽培增产效果分析	作物杂志	CN	四川省农科院作物所	N/A	N/A	N/A	N/A	免耕栽培, 稻茬小麦, 免耕田, 增产效果, 四川盆地	N/A
1207	1990	四川省解放前的遗传育种研究	中国农史	CN	N/A	N/A	N/A	N/A	N/A	育种研究, 杨允奎, 水稻育种, 双交种, 玉米遗传育种, 四川省, 中央农业实验所, 杂种优势	N/A
1208	1990	四川省农科院1990年度主要新成果简介	四川农业科技	CN	四川省农科院科技处	N/A	N/A	N/A	N/A	四川省农科院, 增产增收, 杂交高粱, 套叶兰, 全国推广, 巨峰葡萄, 早结丰产, 抗药性标记, 成果简介	N/A
1209	1990	四川小曲酒的工艺和风味特征	酿酒	CN	四川省食品发酵工业研究设计院名优酒研究中心	N/A	N/A	N/A	N/A	小曲酒, 小曲米酒, 风味特征	N/A
1210	1990	太谷核不育小麦研究工作的回顾与展望	中国农业科学	CN	N/A	N/A	N/A	N/A	N/A	核不育, 自花授粉, 轮回选择, 微效基因, 小麦	N/A
1211	1990	突变体间接利用育成高产、优质小麦新品种——西辐4号和西辐5号	核农学通报	CN	四川省凉山彝族自治州西昌农业科学研究所	N/A	N/A	N/A	N/A	小麦新品种, 突变体, 冬麦区, 籽粒蛋白质含量, 湿面筋, 千粒重, 小麦籽粒, 间接利用	N/A
1212	1990	土壤供锌机制及作物锌营养的研究	西南农业大学学报	CN	N/A	N/A	N/A	N/A	N/A	紫色土, 锌, 作物, 营养(生物)	N/A
1213	1990	顽固性呃逆治验	四川中医	CN	N/A	N/A	N/A	N/A	N/A	顽固性呃逆, 阴虚血燥, 甘麦大枣汤	N/A
1214	1990	我国不同地区小麦梭条斑花叶病毒的比较鉴定	植物病理学报	CN	N/A	N/A	N/A	N/A	N/A	小麦梭条斑花叶病毒, 抗血清, 正反应, 小麦黄花叶病毒, 外壳蛋白, 土传病毒, 比较鉴定, 不同地区	N/A
1215	1990	我国小麦的大粒资源及大粒源的初步分析	作物品种资源	CN	N/A	N/A	N/A	N/A	N/A	系谱分析, 千粒重, 种质资源, 初步分析	N/A
1216	1990	我国小麦条锈病流行问题和控制对策	植物保护	CN	N/A	N/A	N/A	N/A	N/A	小麦条锈病, 大流行, 粉锈宁, 流行区, 条锈菌, 冬麦区, 控制对策	N/A
1217	1990	我国小麦条锈菌寄主范围的研究	植物病理学报	CN	N/A	N/A	N/A	N/A	N/A	小麦条锈菌, 生理小种, 寄主范围	N/A
1218	1990	我国小麦条锈菌生理小种毒性基因及致病性特点分析	植物病理学报	CN	N/A	N/A	N/A	N/A	N/A	毒性基因, 基因型, 小麦条锈菌, 生理小种, 特点分析	N/A
1219	1990	我们是怎样建成瘦肉猪基地市的	中国畜牧杂志	CN	N/A	N/A	N/A	N/A	N/A	瘦肉猪, 种公猪, 畜牧兽医站, 人工输精	N/A
1220	1990	我校小麦所颜济教授等研究的《小麦高产、抗锈的优良种质资源繁六及姊妹系》项目获国家发明奖一等奖	四川农业大学学报	CN	四川农业大学学报室	N/A	N/A	N/A	N/A	优良种质, 姊妹系, 《小麦高产, 抗锈的优良种质资源繁六及姊妹系》, 小麦高产, 国家发明奖	N/A
1221	1990	细脚拟青霉的培养及其产物的化学成份分析	真菌学报	CN	N/A	N/A	N/A	N/A	N/A	细脚拟青霉, 冬虫夏草, 人工培养, 化学分析	N/A
1222	1990	小麦B染色体组起源的新探索	四川农业大学学报	CN	四川农业大学农学系	N/A	N/A	N/A	N/A	小麦[49EJ 61DA], 染色体组型[45CF], 染色体[45BA 45CF], 杂交[45CC 49DB]	N/A
1223	1990	小麦白粉病已知抗性基因的效应及评价	中国农业科学	CN	N/A	N/A	N/A	N/A	N/A	小麦, 白粉病, 抗性基因	N/A
1224	1990	小麦白粉菌对远程传输的适应性	陕西气象	CN	N/A	N/A	N/A	N/A	N/A	小麦白粉菌, 紫外线, 小麦白粉病, 始见期	N/A
1225	1990	小麦超高产育种展望	作物杂志	CN	N/A	N/A	N/A	N/A	N/A	高产育种, 小麦高产品种, 高产稳产, 小穗数, 小麦单产, 收获指数, 杂种小麦, 单位面积穗数, 稳产性, 高产性	N/A
1226	1990	小麦大穗型新品系数量性状的相关与回归分析	重庆师范学院学报(自然科学版)	CN	N/A	N/A	N/A	N/A	N/A	大穗型小麦, 遗传相关系数, 通径分析, 最优回归方程	N/A
1227	1990	小麦二磷酸核酮糖羧化酶和叶片导度与光合速率的关系	南京农业大学学报	CN	N/A	N/A	N/A	N/A	N/A	小麦, RuBP 羧化酶, 气孔导度, 叶肉导度, 光合速率	N/A
1228	1990	小麦发育温光效应的模拟研究	华北农学报	CN	N/A	N/A	N/A	N/A	N/A	小麦, 春化作用, 光长反应, 离析作用	N/A
1229	1990	小麦粉损伤淀粉及其测定方法的研究	中国粮油学报	CN	商业部四川粮食储藏科学研究所	N/A	N/A	N/A	N/A	损伤淀粉, 测定方法	N/A
1230	1990	小麦感染白粉病后过氧化物酶同工酶的变化	重庆师范学院学报(自然科学版)	CN	N/A	N/A	N/A	N/A	N/A	小麦, 白粉病, 过氧化物酶同工酶, 聚丙烯酰胺凝胶电泳, 酶带, 基因	N/A
1231	1990	小麦高产抗病新品系“测57”	上海农业科技	CN	N/A	N/A	N/A	N/A	N/A	小麦高产, 新品系, 抗赤霉病	N/A
1232	1990	小麦和小麦粉品质研究	武汉粮食工业学院学报	CN	N/A	N/A	N/A	N/A	N/A	小麦, 小麦粉, 品质特性	N/A
1233	1990	小麦近缘属种抗白粉病性的鉴定	西南农业大学学报	CN	N/A	N/A	N/A	N/A	N/A	小麦近缘属种, 小麦白粉病, 抗病性鉴定	N/A
1234	1990	小麦精播壮苗高产技术	四川农业科技	CN	四川省农科院作物所	N/A	N/A	N/A	N/A	多点试验, 钾化肥, 增产效应, 点播机	N/A
1235	1990	小麦抗穗发芽生理	植物生理学通讯	CN	四川省农业科学院土壤肥料研究所	N/A	N/A	N/A	N/A	穗发芽, 小麦籽粒, 籽粒形成, 发芽抑制物	N/A
1236	1990	小麦粒重与营养器官关系的研究	贵州农业科学	CN	N/A	N/A	N/A	N/A	N/A	小麦, 粒重, 营养器官	N/A
1237	1990	小麦胚芽综合利用前景之我见	粮油食品科技	CN	四川省粮食局粮油食品公司	N/A	N/A	N/A	N/A	小麦胚芽, 强化食品, 之我见	N/A
1238	1990	小麦品种(系)对小麦黄花叶病毒抗性测定结果	植物病理学报	CN	四川农业大学	N/A	N/A	N/A	N/A	小麦黄花叶病毒, 小麦品种(系), 抗性测定	N/A
1239	1990	小麦品种(系)对小麦黄花叶病抗性的研究	西南农业大学学报	CN	四川农业大学	N/A	N/A	N/A	N/A	小麦属, 土传花叶病, 抗病性	N/A
1240	1990	小麦品种资源对小麦梭条斑花叶病的抗性	植物保护学报	CN	N/A	N/A	N/A	N/A	N/A	小麦品种资源, 小麦梭条斑花叶病, 抗病性	N/A
1241	1990	小麦品种资源耐湿性鉴定初报	江苏农业科学	CN	N/A	N/A	N/A	N/A	N/A	小麦品种资源, 耐湿性鉴定	N/A
1242	1990	小麦水分与容重相关性分析	粮食储藏	CN	N/A	N/A	N/A	N/A	N/A	小麦水分, 相关系数, 相关性分析	N/A
1243	1990	小麦梭条斑花叶病毒(WSSMV)提纯、粒子性质和血清学	植物病理学报	CN	N/A	N/A	N/A	N/A	N/A	小麦梭条斑花叶病毒, 小麦黄花叶病毒, WSSMV, 抗血清	N/A
1244	1990	小麦条锈病大区流行的模型模拟	北京农业大学学报	CN	N/A	N/A	N/A	N/A	N/A	小麦条锈病, 大区流行, 流行模拟, 品种-小种间群体上相互关系	N/A
1245	1990	小麦锈病的文献分布探讨	情报学刊	CN	N/A	N/A	N/A	N/A	N/A	小麦锈病, 统计表, 作者分布, 分布特征, 编译者, 抗病性遗传, 文献分布	N/A
1246	1990	小麦雪霉病的发生及防治	山区开发	CN	N/A	N/A	N/A	N/A	N/A	小麦, 雪霉病, 浸染循环, 发病规律, 病害防治	N/A
1247	1990	小麦野生近缘植物抗病性鉴定	中国农业科学	CN	N/A	N/A	N/A	N/A	N/A	小麦野生近缘植物, 抗病性鉴定, 小麦锈病, 小麦白粉病	N/A
1248	1990	小麦玉米甘薯旱三熟轮作换茬效益的研究	耕作与栽培	CN	四川省农学报	N/A	N/A	N/A	N/A	有机质, 旱三熟, 甘薯产量	N/A
1249	1990	小麦籽粒产量选择指数的研究	西南科技大学学报(哲学社会科学版)	CN	四川省绵阳市农科所	N/A	N/A	N/A	N/A	小麦, 性状, 单株产量, 选择指数	N/A
1250	1990	小麦族鹅观草属三种植物的生物系统学研究	云南植物研究	CN	四川农业大学小麦研究所	N/A	N/A	N/A	N/A	生物系统学, 染色体组分析, 小麦族, 缘毛鹅观草, 纤毛鹅观草, 鹅观草	N/A
1251	1990	新鉴别寄主和改进的分析方法在叶锈菌小种研究中的试用	河北农业大学学报	CN	N/A	N/A	N/A	N/A	N/A	小麦, 叶锈菌, 生理小种	N/A
1252	1990	新疆、青海和四川等地区小麦族植物的细胞学观察	云南植物研究	CN	四川农业大学小麦研究所	N/A	N/A	N/A	N/A	小麦族, 冰草属, 披碱草属, 偃麦草属, 大麦属, 赖草属, 新麦草属, 鹅观草属, 黑麦属, 小麦属, 染色体数目	N/A
1253	1990	新疆多年生小麦族植物染色体数的观察	广西植物	CN	四川农业大学小麦研究所	N/A	N/A	N/A	N/A	小麦族, 水草属, 披碱草属, 偃麦草属, 大麦属, 新麦草属, 鹅冠草属, 染色体数	N/A
1254	1990	燕麦营养成分及营养价值研究	新疆农业科学	CN	N/A	N/A	N/A	N/A	N/A	燕麦籽粒, 蛋白质含量, 氨基酸, 亚油酸, 血脂, 血糖	N/A
1255	1990	一起原因不明的“周围神经炎”病因的追踪调查	预防医学情报杂志	CN	四川省食品卫生监督检验所	N/A	N/A	N/A	N/A	霉菌相, 酵母菌, 周围神经炎, 原因不明, 霉菌总数, 永川县	N/A
1256	1990	一种新型粮食通风控制仪已通过部级鉴定	粮油仓储科技通讯	CN	N/A	N/A	N/A	N/A	N/A	控制仪, 粮食储运, 商业部	N/A
1257	1990	一种新型小麦硬度测定仪——ZLY—1型自动粮食硬度计	中国粮油学报	CN	N/A	N/A	N/A	N/A	N/A	硬度计, 测定方法, ZLY, 小麦硬度测定仪	N/A
1258	1990	遗传转移的MADI过程	四川农业大学学报	CN	四川农业大学农学系	N/A	N/A	N/A	N/A	染色体(45BA 45CF), 遗传(49ME), 小麦(49EJ 61DA)	N/A
1259	1990	应用粉锈宁拌种控制湖北省小麦条锈病流行的效果	湖北农业科学	CN	N/A	N/A	N/A	N/A	N/A	粉锈宁, 保产效果, 小麦条锈病, 拌种处理, 湖北省	N/A
1260	1990	应用免疫吸附电镜技术研究三种真菌传线状病毒的血清学关系	病毒学报	CN	N/A	N/A	N/A	N/A	N/A	大麦黄花叶病毒(BaYMV), 小麦黄花叶病毒(WYMV), 小麦梭条斑花叶病毒(WSSMV), 血清学关系, 免疫吸附电镜技术	N/A
1261	1990	迎接新的挑战 依靠科技进步 进一步做好植物保护工作	广西植保	CN	N/A	N/A	N/A	N/A	N/A	发生面积, 病虫草鼠害, 流行性病害, 植物保护, 植保工作者, 新的挑战	N/A
1262	1990	用现代科技改造浓香型大曲酒传统工艺	酿酒	CN	中科院成都生物所	N/A	N/A	N/A	N/A	浓香型大曲酒, 八十年代, 微生物, 浓香型曲酒, 固态法, 传统工艺	N/A
1263	1990	缘腹碧蝽生物学特性及防治研究	昆虫知识	CN	N/A	N/A	N/A	N/A	N/A	前胸背板, 寄主植物, 防治研究, 生物学特性	N/A
1264	1990	云南小麦优异种质资源的研究利用	云南农业科技	CN	N/A	N/A	N/A	N/A	N/A	优异种质资源, 千粒重, 小麦种质, 穗粒数, 研究利用	N/A
1265	1990	运用间歇式反应器进行酶动力学的研究	湖南农学院学报	CN	N/A	N/A	N/A	N/A	N/A	酶促, 反应动力学, 反应器, 小麦	N/A
1266	1990	在某些农林害虫防治中起用林丹前景的探讨	中国农业科学	CN	N/A	N/A	N/A	N/A	N/A	林丹, 残留, 致癌物, 安全措施	N/A
1267	1990	植物生长调节剂对大麦的降高增产作用	四川农业科技	CN	四川农业大学农学系	N/A	N/A	N/A	N/A	大麦品种, 缩节胺, 玉米健壮素, 增产作用, 植物生长调节剂	N/A
1268	1990	中国春非整倍体的历史	麦类作物学报	CN	N/A	N/A	N/A	N/A	N/A	等臂染色体, 端着丝粒染色体, 非整倍体, 中国春, 小伞山羊草, 染色体组	N/A
1269	1990	中国大麦品种资源耐湿性鉴定初报	大麦科学	CN	N/A	N/A	N/A	N/A	N/A	冬大麦, 长江中下游, 湿害指数, 耐湿性鉴定, 大麦科学, 大麦品种资源, 每穗实粒数	N/A
1270	1990	紫色土氯锌锰与氮磷钾配施对小麦的营养效应研究	西南农业大学学报	CN	N/A	N/A	N/A	N/A	N/A	小麦, 复合肥料, 营养(生物)	N/A
1271	1991	“八五”四川省小麦亩产250公斤的可能性及关键措施	四川农业科技	CN	四川省农科院作物所	N/A	N/A	N/A	N/A	主攻方向, 肥料投入, 小麦单产, 关键措施, 四川省	N/A
1272	1991	“超高产多抗小麦与燕麦族间杂种的种质与品种的研究利用”座谈记要	种子	CN	四川省绵阳市农业科学研究所	N/A	N/A	N/A	N/A	燕麦族, 野生燕麦	N/A
1273	1991	《渝东牌》白砍鸡调料	商业科技	CN	N/A	N/A	N/A	N/A	N/A	《渝东牌》	N/A
1274	1991	1986—1990年甘肃省小麦条锈菌生理小种监测研究	甘肃科学学报	CN	N/A	N/A	N/A	N/A	N/A	小麦条锈菌, 生理小种, 致病特点	N/A
1275	1991	1989、1990年小麦条锈菌生理小种监测结果简报	植物保护	CN	N/A	N/A	N/A	N/A	N/A	小麦条锈菌, 生理小种, 鉴别寄主, 监测结果	N/A
1276	1991	2 - Role of Plants in Regulating the Methane Flux to the Atmosphere	Trace Gas Emissions by Plants	EN	N/A	N/A	N/A	N/A	N/A		N/A
1277	1991	50种禾草的抗条锈性鉴定	草业科学	CN	N/A	N/A	N/A	N/A	N/A	条锈菌, 禾草条锈病, 抗病性鉴定, 牧草病害	N/A
1278	1991	Biogas plants construction technology for rural areas	Bioresource Technology	EN	N/A	N/A	N/A	N/A	N/A	Anaerobic digestionbiogasrural energydigester design	N/A
1279	1991	Dietary fiber composition of selected foods in the People's Republic of China,	Journal of Food Composition and Analysis,	EN	N/A	N/A	N/A	N/A	N/A		N/A
1280	1991	Geo-ecological zones and endemic diseases in China — a sample study by remote sensing	Preventive Veterinary Medicine	EN	N/A	N/A	N/A	N/A	N/A		N/A
1281	1991	The environment and disaster management	Land Use Policy	EN	N/A	N/A	N/A	N/A	N/A		N/A
1282	1991	The household responsibility system reform and the adoption of hybrid rice in China	Journal of Development Economics	EN	N/A	N/A	N/A	N/A	N/A		N/A
1283	1991	T型杂交小麦不育系繁殖制种田间去杂技术	种子	CN	四川南充地区种子公司	N/A	N/A	N/A	N/A	小麦不育系, 繁殖制种, 田间去杂	N/A
1284	1991	八倍体小黑麦×普通小麦杂种后代群体中的染色体易位	遗传学报	CN	四川农业大学农学系	N/A	N/A	N/A	N/A	易位, C-带技术, 小麦, 小黑麦	N/A
1285	1991	八倍体小黑麦新品种的适宜播期范围与稳产性	作物学报	CN	N/A	10月12号-11月23号	1	N/A	N/A	八倍体小黑麦, 播种期, 稳产性	I/A
1286	1991	北方冬麦区旱情解除 江南等地低温连阴雨	气象	CN	N/A	N/A	N/A	N/A	N/A	北方冬麦区, 雨雪天气, 低温连阴雨	N/A
1287	1991	不同地区春播小麦生育天数的对比试验	植物生态学与地植物学学报	CN	N/A	N/A	N/A	N/A	N/A	小麦, 纬度, 经度, 海拔, 平均日均温, 生育天数	N/A
1288	1991	不同生态类型小麦品种产量性状与气候因子的关系	北京农业科学	CN	N/A	9月8、23日；10月8、23日	1	N/A	N/A	小麦品种, 不同播期, 生态类型, 不孕小穗率, 产量性状, 穗粒数, 穗粒重, 气候因子	I/A
1289	1991	不同生态条件下小麦籽粒蛋白质赖氨酸含量的变化	贵州农业科学	CN	N/A	N/A	N/A	N/A	N/A	小麦, 蛋白质, 赖氨酸, 生态条件	N/A
1290	1991	布氏白粉菌的寄生专化性	河南职技师院学报	CN	N/A	N/A	N/A	N/A	N/A	布氏白粉菌, 寄生专化性, 专化型	N/A
1291	1991	藏族风物对祖国的贡献	中国藏学	CN	N/A	N/A	N/A	N/A	N/A	铁索桥	N/A
1292	1991	产品开发指南	食品工业	CN	N/A	N/A	N/A	N/A	N/A	碳水化合物, 婴儿食品, 维生素, 产品开发	N/A
1293	1991	超氧自由基与叶片衰老时叶绿素破坏的关系(简报)	植物生理学通讯	CN	四川师范学院生物系	N/A	N/A	N/A	N/A	叶绿素, 超氧自由基, 叶绿素a/b比值	N/A
1294	1991	川芎间种作物效益高	中药材	CN	四川省中医药研究院药物种植研究所	N/A	N/A	N/A	N/A	马铃薯, 效益高	N/A
1295	1991	大曲酒厂丢糟再利用的研究报告	酿酒科技	CN	四川泸州市曲酒厂	N/A	N/A	N/A	N/A	大曲白酒, 丢糟, 谷壳, 制曲, 量水, 翻沙酒, 综合利用	N/A
1296	1991	当前的物价形势与面临的问题	价格理论与实践	CN	N/A	N/A	N/A	N/A	N/A	物价形势, 物价走势, 物价上涨, 面临的问题	N/A
1297	1991	稻田常见丝状藻类对土壤肥力的影响	四川大学学报(自然科学版)	CN	四川大学生物系	N/A	N/A	N/A	N/A	丝状藻类, 土壤肥力, 产量	N/A
1298	1991	淀粉磷酸酯在生产实践中的应用	四川造纸	CN	N/A	N/A	N/A	N/A	N/A	填料留着率, 牛皮纸, 淀粉磷酸酯, 淀粉改性, 打浆度, 施胶度, 网下白水浓度, 松香胶, 凸版纸, 生产实践	N/A
1299	1991	顶小穗与小麦穗花发育的关系	四川农业大学学报	CN	四川农业大学农学系	N/A	N/A	N/A	N/A	小麦(49EJ61DA), 栽培(49EA), 作物育种(49DD)	N/A
1300	1991	冬、春性小麦生态型远缘杂交途径的遗传学研究与展望(二)	麦类作物学报	CN	四川大学生物系	N/A	N/A	N/A	N/A	春性小麦, 杂交组合, 开花期, 研究与展望, 抽穗期, 生态型	N/A
1301	1991	冬春性小麦杂交世代主要性状配合力与杂种优势的研究	四川大学学报(自然科学版)	CN	四川大学生物系	N/A	N/A	N/A	N/A	冬春性小麦, 杂交世代, 配合力, 杂种优势	N/A
1302	1991	访川北高峰山道观	中国道教	CN	N/A	N/A	N/A	N/A	N/A	高峰山, 全真道士	N/A
1303	1991	飞花拾零	新闻爱好者	CN	N/A	N/A	N/A	N/A	N/A	土耳其, 澳大利亚, 导弹护卫舰, 台湾海峡, 沱沱河, 图书馆, 国防部, 巴基斯坦, 大语种, 阿拉伯, 阿根廷	N/A
1304	1991	肥宝一号在粮经作物上应用效果初探	四川农业科技	CN	南充县农业局	N/A	N/A	N/A	N/A	玉米单交种, 龙蟠镇, 粮经作物, 单交制种, 杂交中稻, 再生稻, 抽雄期, 千粒重, 空秆率, 穗粒数, 生理落果, 抽穗期	N/A
1305	1991	辐照杂合体育成高产小麦新品种川辐3号	核农学通报	CN	四川省农业科学院生物技术核技术研究所	N/A	N/A	N/A	N/A	小麦新品种, 品种审定, 杂合体	N/A
1306	1991	复硝钠在粮棉果菜作物上的应用效果初报	农药	CN	N/A	N/A	N/A	N/A	N/A	复硝钠, 喷液量	N/A
1307	1991	甘麦大枣汤治精神失常	四川中医	CN	宜宾一号信箱医院	N/A	N/A	N/A	N/A	甘麦大枣汤加味, 炙甘草, 精神失常, 柏子仁, 精神分裂症紧张型	N/A
1308	1991	高产抗锈小麦良种繁6姊妹系的选育	宜宾师专学报	CN	宜宾师专学报	N/A	N/A	N/A	N/A	姊妹系, 小麦良种, 多父本杂交, 春性品种, 聚合杂交, 亲本组合	N/A
1309	1991	钴圃慢照射小麦不同发育阶段植株的生物学效应	核农学报	CN	四川农科院生物技术核技术研究所	N/A	N/A	N/A	N/A	小麦, 钴圃慢照射, 生物学效应	N/A
1310	1991	灌溉用水管理实行农业与水利相结合	农田水利与小水电	CN	四川省都江堰人民渠第一管理处	N/A	N/A	N/A	N/A	人民渠, 相结合, 用水管理, 灌溉水源	N/A
1311	1991	广汉县耕地集约经营的调查	农村经济	CN	四川省农科院发展战略室	N/A	N/A	N/A	N/A	农耕地, 比较效益, 技术服务体系, 种植业, 综合生产能力, 化肥施用量, 价格补贴, 乡镇企业, 三元结构, 饲料作物, 广汉县	N/A
1312	1991	贵州省小麦品种产量及其构成因素稳定性分析	贵州农业科学	CN	N/A	N/A	N/A	N/A	N/A	小麦, 产量, 构成因素, 稳定性	N/A
1313	1991	黑麦种质导入小麦及其在小麦育种中的利用方式	西藏农业科技	CN	四川农业大学农学系	N/A	N/A	N/A	N/A	小麦育种, 利用方式	N/A
1314	1991	活体植株对γ射线的吸收剂量	四川大学学报(自然科学版)	CN	四川大学物理系	N/A	N/A	N/A	N/A	吸收剂量, 照射量, 活体植株, 钴圃	N/A
1315	1991	基建短波	化工时刊	CN	N/A	N/A	N/A	N/A	N/A	化工厂, 复合肥厂, 生产线	N/A
1316	1991	激光对小麦远缘杂交的效应	激光杂志	CN	四川农业大学、	N/A	N/A	N/A	N/A	激光, 远缘杂交, 小麦, 黑麦, 小黑麦	N/A
1317	1991	激光诱变小麦数量性状的相关性研究	激光杂志	CN	N/A	N/A	N/A	N/A	N/A	小麦, 激光, 数量性状, 相关分析	N/A
1318	1991	加快步伐 推动农村教育综合改革深入发展	人民教育	CN	N/A	N/A	N/A	N/A	N/A	燎原计划, 农村教育改革, 农民生活水平, 职业技术教育, 农村教育综合改革, 农科教结合	N/A
1319	1991	甲基毒死蜱处理稻谷、小麦的田间试验	粮食储藏	CN	N/A	N/A	N/A	N/A	N/A	防虫磷, 发育指标, 显著性差异, 甲基毒死蜱, 田间试验, 产量指标	N/A
1320	1991	甲基毒死蜱防治储粮害虫生产试验	粮食储藏	CN	N/A	N/A	N/A	N/A	N/A	储粮害虫, 防治效果, 常规熏蒸, 磷化铝, 防虫磷, 咖啡豆象, 甲基毒死蜱, 生产试验	N/A
1321	1991	秸秆直接还田的土壤生物学效应	河北农业大学学报	CN	N/A	N/A	N/A	N/A	N/A	秸秆还田, 土壤, 生物学	N/A
1322	1991	近几年粮食防治保管新技术、新成果(摘要)	粮油仓储科技通讯	CN	N/A	N/A	N/A	N/A	N/A	大直沽, 天津市粮食局, 立筒仓, 熏蒸杀虫, 密闭熏蒸, 动植物检疫, 磷化氢	N/A
1323	1991	九十年代四川粮食上新台阶应确立依靠玉米增产的主攻方向	四川农业科技	CN	四川省杂交玉米制种高产技术研究组	N/A	N/A	N/A	N/A	玉米制种, 玉米生产, 九十年代, 主攻方向	N/A
1324	1991	快速预测中国商品小麦食用品质方法的研究	粮食储藏	CN	N/A	N/A	N/A	N/A	N/A	商品小麦, 小麦粉, 面包品质, SDS沉降值	N/A
1325	1991	利用外源化学抑制物质控制杂交小麦不育种子的穗萌	种子	CN	四川南充地区种子公司	N/A	N/A	N/A	N/A	收获前早萌, 杂交小麦不育系, 植物生长抑制物质	N/A
1326	1991	硫悬浮剂防治小麦白粉病试验	甘肃农业科技	CN	N/A	N/A	N/A	N/A	N/A	悬浮剂, 河北省, 小麦白粉病, 粉锈宁	N/A
1327	1991	麦蚜种间竞争研究初报	生态学杂志	CN	N/A	N/A	N/A	N/A	N/A	wheat aphids, interspecies competition, niche.	N/A
1328	1991	钼肥对小麦增产作用的初步研究	土壤肥料	CN	N/A	N/A	N/A	N/A	N/A	盆栽试验, 增产效果, 小麦籽粒, 新洲县, 实粒数, 田间试验, 丘陵岗地, 初步研究, 不同处理, 死苗现象, 小麦产量, 有效穗数, 农化性状, 增产作用	N/A
1329	1991	农贸科技市场	现代农业	CN	N/A	N/A	N/A	N/A	N/A	科技市场, 国务院, 种粮积极性, 杂交稻种	N/A
1330	1991	农作物新的育种方法——穿梭育种	农业科技通讯	CN	N/A	N/A	N/A	N/A	N/A	穿梭育种, 育种方法	N/A
1331	1991	脯氨酸对小麦愈伤组织生长的促进效应	西北植物学报	CN	四川农业科学院园艺种苗研究中心	N/A	N/A	N/A	N/A	小麦, 脯氨酸, 长期培养物, 愈伤组织活力	N/A
1332	1991	普通小麦名特优稀种质创新筛选研究	种子	CN	N/A	N/A	N/A	N/A	N/A	Wheat, Characteristic and rare germplasm	N/A
1333	1991	气温偏高利弊兼有 降水不匀旱渍并存	气象	CN	N/A	N/A	N/A	N/A	N/A	降雪量, 冷空气活动, 长江中下游, 四川西部, 云南西部, 日平均气温	N/A
1334	1991	气温偏高有利作物生长 华北普降喜雨旱情解除	气象	CN	N/A	N/A	N/A	N/A	N/A	东部农业区, 冬麦区, 华北北部, 强热带风暴, 内蒙古东北部, 四川盆地, 海南省, 作物生长	N/A
1335	1991	全国小麦K、V型不育系开发利用研讨会在西北农业大学举行	西北农林科技大学学报(自然科学版)	CN	N/A	N/A	N/A	N/A	N/A	不育系, 农业大学, 杂种小麦, 研讨会	N/A
1336	1991	全息胚是一种生物谐振子	延边大学学报(哲学社会科学版)	CN	N/A	N/A	N/A	N/A	N/A	全息胚, 生物体, 生物谐振, 全息生物学	N/A
1337	1991	染色体工程技术在小麦育种中的应用	陕西农业科学	CN	N/A	N/A	N/A	N/A	N/A	异代换系, 回交法, 普通小麦, 异源染色体, 双单体, 双倍体, 二体异附加系, 染色体工程, 小麦育种	N/A
1338	1991	人类未来的粮食籽粒苋	种子世界	CN	N/A	N/A	N/A	N/A	N/A	人类未来, 籽粒苋	N/A
1339	1991	人力小麦播种机	山区开发	CN	N/A	N/A	N/A	N/A	N/A	小麦播种机, 农艺要求, 增产措施	N/A
1340	1991	认真抓好一九九二年小春病虫的防治	四川农业科技	CN	四川省农牧厅	N/A	N/A	N/A	N/A	白粉病, 粉锈宁, 油菜菌核病, 小麦赤霉病, 小麦条锈病, 化学除草, 统防统治	N/A
1341	1991	荣县坚持小麦良种繁供工作的几点做法	种子通讯	CN	四川省种子公司	N/A	N/A	N/A	N/A	小麦良种, 几点做法	N/A
1342	1991	三个生态区小麦株型的比较分析	江苏农业学报	CN	N/A	N/A	N/A	N/A	N/A	小麦, 生态区, 株型	N/A
1343	1991	三个小麦亲本资源在育种中的有效利用	江苏农业科学	CN	N/A	N/A	N/A	N/A	N/A	高代品系, 耐湿性, 江苏省农科院, 品种(系), 绵阳地区, 有效利用	N/A
1344	1991	三唑酮对小麦条锈病治疗作用的研究	西北农林科技大学学报(自然科学版)	CN	N/A	N/A	N/A	N/A	N/A	小麦, 条锈病, 药剂防治, 内吸杀菌剂/三唑酮, 治疗作用	N/A
1345	1991	三唑酮防治小麦条锈病的持效期研究	西北农林科技大学学报(自然科学版)	CN	N/A	N/A	N/A	N/A	N/A	小麦, 条锈病, 药剂防治, 内吸杀菌剂/三唑酮, 持效期	N/A
1346	1991	三唑酮防治小麦雪霉叶枯病的研究	西北农林科技大学学报(自然科学版)	CN	N/A	N/A	N/A	N/A	N/A	小麦, 叶病, 药剂防治, 内吸杀菌剂/三唑酮, 雪霉叶枯病, 雪霉格氏霉	N/A
1347	1991	山区冬种小麦高产栽培技术探讨	福建农业科技	CN	N/A	10月31号-11月12号	N/A	3月25号-4月3号	N/A	小麦高产栽培, 全生育期, 技术探讨	N/A
1348	1991	陕西永寿养马庄综合措施防治大骨节病效果观察	中国地方病学杂志	CN	N/A	N/A	N/A	N/A	N/A	大骨节病, 综合措施, 基本控制	N/A
1349	1991	试论九十年代四川的小麦高产育种策略	西南科技大学学报(哲学社会科学版)	CN	四川省绵阳市农科所	N/A	N/A	N/A	N/A	小麦, 育种策略, 连续优势型品种	N/A
1350	1991	试论四川小曲酒的工艺和风味特征	食品与发酵工业	CN	N/A	N/A	N/A	N/A	N/A	小曲酒, 清香型, 小曲米酒, 风味特征	N/A
1351	1991	四川盆地稻茬麦免耕栽培增产机理研究	西南农业学报	CN	四川省农科院作物所	N/A	N/A	N/A	N/A	小麦, 免耕栽培, 高产技术, 增产机理, 四川盆地	N/A
1352	1991	四川盆地丘陵地区大、小麦产量潜力对比研究	西南农业学报	CN	N/A	N/A	N/A	N/A	N/A	大麦, 小麦, 产量潜力, 四川盆地	N/A
1353	1991	四川省丘陵地区小麦品种演变与旱地耕作制度改革	作物杂志	CN	四川省内江市农科所	N/A	N/A	N/A	N/A	品种演变, 小麦品种, 耕作制度, 间套作物, 春玉米, 小麦栽培技术, 矮秆小麦, 小麦单产, 丘陵地区, 四川省	N/A
1354	1991	四川省小麦病原真菌名录	西南农业大学学报	CN	N/A	N/A	N/A	N/A	N/A	小麦, 病原微生物, 真菌, 四川	N/A
1355	1991	四川省玉米病虫的发生动态	病虫测报	CN	四川省植保站	N/A	N/A	N/A	N/A	丝黑穗病, 四川省, 发生动态	N/A
1356	1991	四川小麦发生严重缺锰症的土壤条件及其防治	四川农业科技	CN	四川省农科院土肥所、石棉职业中学	N/A	N/A	N/A	N/A	缺锰症, 四川小麦, 含锰量, 硫酸锰, 土壤条件	N/A
1357	1991	特大穗小麦育种现场考察记	四川农业科技	CN	N/A	N/A	N/A	N/A	N/A	大穗小麦, 现场考察	N/A
1358	1991	特定电磁波(TDP)对公牛冷冻精液品质的影响	中国畜牧杂志	CN	N/A	N/A	N/A	N/A	N/A	公牛精液, 牛冷冻精液, 特定电磁波, TDP	N/A
1359	1991	甜菜及其他作物杂种优势早期鉴定的概述	甜菜糖业	CN	N/A	N/A	N/A	N/A	N/A	杂种优势, 早期鉴定, 同工酶酶谱	N/A
1360	1991	条形柄锈菌大麦专化型分布区域的新发现	西北农林科技大学学报(自然科学版)	CN	N/A	N/A	N/A	N/A	N/A	大麦, 条锈病/条形柄锈菌, 专化型	N/A
1361	1991	条形柄锈菌赖草专化型和披碱草专化型	西北农林科技大学学报(自然科学版)	CN	N/A	N/A	N/A	N/A	N/A	条锈病, 禾草/条形柄锈菌, 专化型, 赖草, 麦草	N/A
1362	1991	涂碳PVC膜α-萘乙酸根和2,4-二氯苯氧乙酸根电极的研制	化学传感器	CN	N/A	N/A	N/A	N/A	N/A	乙酸根, PVC, 电活性物质, 活性物, 化工厂, 分析纯, α-萘乙酸, 二氯苯氧乙酸	N/A
1363	1991	土壤干旱下小麦幼苗水分利用效率与几个参量的关系	云南农业大学学报	CN	N/A	N/A	N/A	N/A	N/A	土壤干旱, 小麦幼苗, 生理和环境参量, 水分利用效率, 决定系数	N/A
1364	1991	我国T型杂交小麦研究的现状与前景	种子	CN	四川农科院作物所	N/A	N/A	N/A	N/A	杂交小麦, 配合力, 普通小麦, 不育系, 杂种优势, 现状与前景	N/A
1365	1991	我国小麦赤霉病地域分布的气候分区	中国农业科学	CN	N/A	N/A	N/A	N/A	N/A	小麦赤霉病, 地域分布, 气候分区	N/A
1366	1991	我国小麦种质资源抗病性研究概况及展望	作物品种资源	CN	N/A	N/A	N/A	N/A	N/A	小麦种质资源, 抗病性鉴定, 小麦病害, 研究概况	N/A
1367	1991	五大防护林体系建设对改善生态环境的作用	云南林业调查规划	CN	N/A	N/A	N/A	N/A	N/A	防护林体系, 水土流失区, 东北西部, 改善生态环境, 平原绿化	N/A
1368	1991	西藏小麦资源生态适应性初步研究	西藏农业科技	CN	N/A	N/A	N/A	N/A	N/A	千粒重, 供试品, 穗粒数, 成穗数, 产量性状, 生态适应性, 初步研究	N/A
1369	1991	西南窗口	种子	CN	N/A	N/A	N/A	N/A	N/A	八倍体小黑麦, 鲍文奎, 四川农业大学, 小麦研究所	N/A
1370	1991	小麦“粒重保”的研制与应用	河南农业大学学报	CN	N/A	N/A	N/A	N/A	N/A	小麦, 千粒重, 波动, “粒重保”, 研制, 应用	N/A
1371	1991	小麦白粉病的发生和流行动态分析	西南农业大学学报	CN	N/A	N/A	N/A	N/A	N/A	小麦, 白粉病, 品种, 抗病性, 动态, 分析	N/A
1372	1991	小麦白粉病菌6个毒性基因的分析	西南农业大学学报	CN	N/A	N/A	N/A	N/A	N/A	小麦, 白粉病, 基因, 毒性, 分析	N/A
1373	1991	小麦白粉病抗性基因在河北省的有效性研究	河北农业大学学报	CN	N/A	N/A	N/A	N/A	N/A	小麦, 抗白粉基因, 小麦白粉菌	N/A
1374	1991	小麦白粉菌对栽培和野生小麦族植物的侵染	四川农业大学学报	CN	四川生物医学工程研究开发中心,四川农业大学	N/A	N/A	N/A	N/A	小麦(49EJ61DA), 白粉菌(49LB), 植物病害(49LB)	N/A
1375	1991	小麦白粉菌在小麦属以外的寄主范围	豫西农专学报	CN	N/A	N/A	N/A	N/A	N/A	小麦白粉菌, 禾草, 寄主范围	N/A
1376	1991	小麦白秆病国内外研究动态及防治对策	植物保护	CN	N/A	N/A	N/A	N/A	N/A	潮湿地区, 研究动态, 防治对策	N/A
1377	1991	小麦醇溶蛋白电泳分析及其品种鉴定	西南农业大学学报	CN	N/A	N/A	N/A	N/A	N/A	小麦, 凝胶电泳, 品种, 鉴定/醇溶蛋白	N/A
1378	1991	小麦粉面包烘烤品质指标典型相关分析	华北农学报	CN	N/A	N/A	N/A	N/A	N/A	小麦粉质, 拉伸指标, 粗蛋白质, 湿面筋, 沉淀值, 麦谷蛋白	N/A
1379	1991	小麦高世代品系中3种综合选择法的效果比较	南京农业大学学报	CN	N/A	N/A	N/A	N/A	N/A	小麦, 高世代品系, 纯系选择, 遗传进度, 综合选择法	N/A
1380	1991	小麦和大麦花后源库性状对温光响应的比较研究	四川农业大学学报	CN	四川省农科院作物所	N/A	N/A	N/A	N/A	小麦[49EJ 61DA], 大麦[45CJ 79EJ], 溶质运输[45ND], 源[31FA], 温度[32A 51A 81C]	N/A
1381	1991	小麦和黑麦染色体在小黑麦×小麦杂种的不同世代群体中的传递	遗传学报	CN	四川农业大学农学系	N/A	N/A	N/A	N/A	染色体传递, 小麦, 小黑麦	N/A
1382	1991	小麦抗源材料对白粉病菌的抗性遗传分析	作物学报	CN	N/A	N/A	N/A	N/A	N/A	小麦, 白粉菌, 抗性遗传	N/A
1383	1991	小麦良种“吨麦”简介	云南农业科技	CN	N/A	N/A	N/A	N/A	N/A	小麦良种, 参试品种	N/A
1384	1991	小麦农艺性状遗传模型,选择适宜世代和分离极限估计	河北农业技术师范学院学报	CN	N/A	N/A	N/A	N/A	N/A	小麦, 农艺性状, 遗传模型, 选择适宜世代, 分离极限	N/A
1385	1991	小麦属的分类研究	西北植物学报	CN	N/A	N/A	N/A	N/A	N/A	小麦属, 叶表皮, 花粉, 淀粉粒, 分类	N/A
1386	1991	小麦条锈菌新小种流行预测研究	中国农业科学	CN	N/A	N/A	N/A	N/A	N/A	小麦条锈菌, 生理小种, 毒性基因, 相对寄生适合度	N/A
1387	1991	小麦纹枯病普遍率与病情指数的相关性分析及应用	北京农业科学	CN	N/A	N/A	N/A	N/A	N/A	小麦纹枯病, 土传病害, 病情指数, 扬花期, 分析及应用	N/A
1388	1991	小麦主要数量性状基因效应的研究	安徽农业科学	CN	N/A	N/A	N/A	N/A	N/A	小麦, 数量性状, 基因效应	N/A
1389	1991	小麦主要性状遗传在南北两地的比较研究	河南农业大学学报	CN	N/A	N/A	N/A	N/A	N/A	小麦, 农艺性状, 遗传, 通径分析, 逐步回归, 聚类分析, 生态类群	N/A
1390	1991	锌铜与食管癌之间关系的探讨	河南预防医学杂志	CN	N/A	N/A	N/A	N/A	N/A	食管癌, 血清, 头发, 锌铜	N/A
1391	1991	新产品——小麦拌种剂	河北农业科学	CN	四川省食品发酵工业研究设计院	N/A	N/A	N/A	N/A	小麦拌种剂, 新产品, 小麦发芽率, 千粒重	N/A
1392	1991	新农药防治小麦白粉病研究	植物保护学报	CN	N/A	N/A	N/A	N/A	N/A	药剂防治, 小麦白粉病	N/A
1393	1991	新型磷肥——干法磷肥一号试验初报	四川农业科技	CN	四川省农科院土肥所	N/A	N/A	N/A	N/A	中性土壤, 增产率, 盆栽试验	N/A
1394	1991	芽麦烘焙品质的改良研究	郑州粮食学院学报	CN	N/A	N/A	N/A	N/A	N/A	芽麦, 烘焙品质, α-淀粉酶	N/A
1395	1991	颜济教授的“三级目标”	高等农业教育	CN	四川农业大学	N/A	N/A	N/A	N/A	生育期	N/A
1396	1991	已知抗性基因的小麦品种(系)对白粉病的反应	四川农业大学学报	CN	四川农业大学	N/A	N/A	N/A	N/A	小麦(49EJ61DA), 白粉菌(49LB), 反应(92E), 抗性(49DC)	N/A
1397	1991	以小麦代替黄豆生产酱油的研究	中国调味品	CN	四川省蔬菜饮食服务公司	N/A	N/A	N/A	N/A	小麦, 黄豆, 酱油, 生产	N/A
1398	1991	应用正交Fuzzy试验优选小麦粉烘焙品质指标的研究	河南科学	CN	N/A	N/A	N/A	N/A	N/A	正交试验, 优选, 小麦粉烘焙品质	N/A
1399	1991	用不规则非整倍体作基因的染色体定位	四川农业大学学报	CN	四川农业大学农学系	N/A	N/A	N/A	N/A	染色体(45BA 45CF), 基因(45CF), 小麦(49EJ6IDA)	N/A
1400	1991	油菜籽自然缺氧储存法	粮油食品科技	CN	四川乐至县粮食局	N/A	N/A	N/A	N/A	油菜籽	N/A
1401	1991	杂种小麦研究及应用前景	种子	CN	N/A	N/A	N/A	N/A	N/A	杂种小麦, 研究和开发, 硬粒小麦, 研究及应用	N/A
1402	1991	中国大麦种质资源抗赤霉病的初步鉴定	浙江农业科学	CN	N/A	N/A	N/A	N/A	N/A	大麦品种资源, 皮大麦, 抗赤霉病, 种质资源, 初步鉴定	N/A
1403	1991	中国小麦粉淀粉损伤值与食用品质的关系	科研与设计	CN	N/A	N/A	N/A	N/A	N/A	小麦粉, 淀粉损伤, 食用品质	N/A
1404	1991	种植业生产技术进步评价和经营规模对策	农业技术经济	CN	N/A	N/A	N/A	N/A	N/A	种植业生产, 土地生产率, 劳动生产率指数, 经营规模, 生产技术进步	N/A
1405	1991	助剂对农药沉积量及药效的影响试验初报	四川农业科技	CN	四川省农科院植保所	N/A	N/A	N/A	N/A	沉积量, 拉开粉, 影响试验	N/A
1406	1992	“川育9号小麦”在垫江推广种植	山区开发	CN	N/A	N/A	N/A	N/A	N/A	推广种植	N/A
1407	1992	“开特灵”推广应用及试验简况	浙江柑桔	CN	N/A	N/A	N/A	N/A	N/A	推广应用, 植物生长调节剂, 浙江省	N/A
1408	1992	“缺体回交法”选育普通小麦—山羊草异代换系的研究	西北植物学报	CN	N/A	N/A	N/A	N/A	N/A	小麦, 山羊草, 回交, 幼胚培养, 异代换系	N/A
1409	1992	“叶龄指标促控法”在小麦生产上的应用	四川气象	CN	四川省万县地区农科所	N/A	N/A	N/A	N/A	小麦, 叶龄, 指标促控法	N/A
1410	1992	“杂交油菜之父”——李殿荣	瞭望周刊	CN	N/A	N/A	N/A	N/A	N/A	李殿荣, 杂交油菜品种, 油菜种植, 杂交油菜, 甘蓝型油菜	N/A
1411	1992	《小麦制粉厂工程设计规范》通过审查	科研与设计	CN	N/A	N/A	N/A	N/A	N/A	小麦制粉, 《小麦制粉厂工程设计规范》, 工程设计规范	N/A
1412	1992	《中国沙漠植物志》禾本科植物名称的订正	中国沙漠	CN	N/A	N/A	N/A	N/A	N/A	沙漠地区, 禾本科, 订正	N/A
1413	1992	1992年春季(3-5月)全国农业气象条件简析	中国农业气象	CN	N/A	N/A	N/A	N/A	N/A	作物长势, 冬小麦, 农业气象条件	N/A
1414	1992	3个小麦品种抗白粉病基因的等位性分析	西南农业大学学报	CN	N/A	N/A	N/A	N/A	N/A	小麦, 白粉病, 基因, 等位基因分析	N/A
1415	1992	A large focus of alveolar echinococcosis in central China,	The Lancet,	EN	Key Laboratory of Agriculture Rural Renewable Energy Development and Utilization	N/A	N/A	N/A	N/A		N/A
1416	1992	Agricultural water balance of Yunnan Province, PR China: agroclimatic zoning with a Geographical Information System	Agricultural Water Management	EN	N/A	N/A	N/A	N/A	N/A		N/A
1417	1992	Calendar,	Applied Geography,	EN	N/A	N/A	N/A	N/A	N/A		N/A
1418	1992	Characteristics of the crop-paulownia system in China	Agriculture, Ecosystems & Environment	EN	N/A	N/A	N/A	N/A	N/A		N/A
1419	1992	Ecological techniques and their application with some case studies in China,	Ecological Engineering,	EN	N/A	N/A	N/A	N/A	N/A		N/A
1420	1992	Elymus与普通小麦属间杂种的细胞遗传学研究	遗传学报	CN	四川农业大学小麦研究所	N/A	N/A	N/A	N/A	属间杂交, Elymus pendulimus, E.thandongensis, 普通小麦, 染色体组, 减数分裂	N/A
1421	1992	IAA和ABA对小麦籽粒灌浆过程的影响	种子	CN	四川农科院作物所	N/A	N/A	N/A	N/A	小麦, 充实速率, IAA, ABA	N/A
1422	1992	Institutional effects on changes in Chinese foodgrain production and its variability	Agricultural Economics	EN	N/A	N/A	N/A	N/A	N/A		N/A
1423	1992	Metabolism of selenate and selenomethionine by a selenium-deficient population of men in China	The Journal of Nutritional Biochemistry	EN	N/A	N/A	N/A	N/A	N/A	selenium deficiencyhumansKeshan diseaseglutathione peroxidasegel filtrationerythrocytes and plasma	N/A
1424	1992	Sustainable agricultural development in China	World Development	EN	N/A	N/A	N/A	N/A	N/A		N/A
1425	1992	Sustainable and productive agricultural development in China	Agriculture, Ecosystems & Environment	EN	N/A	N/A	N/A	N/A	N/A		N/A
1426	1992	白皮小麦品种穗发芽敏感性及其鉴定方法的研究	安徽农学院学报	CN	N/A	N/A	N/A	N/A	N/A	小麦品种, 穗发芽敏感性, 鉴定方法	N/A
1427	1992	报刊荟萃	种子世界	CN	N/A	N/A	N/A	N/A	N/A	原生质体, 冬小麦, 单倍体植株, 农业生物技术	N/A
1428	1992	播种期对小麦植株形态的影响	四川气象	CN	四川省万县地区气象局	N/A	N/A	N/A	N/A	播种期, 小麦, 植株形态	I/A
1429	1992	部分抗白粉病小麦农家品种的归类初探	作物品种资源	CN	N/A	N/A	N/A	N/A	N/A	小麦农家品种, 白粉病, 抗病性, 鉴定, 归类	N/A
1430	1992	川东南立体气候特征分析	四川气象	CN	四川省开县气象局	N/A	N/A	N/A	N/A	立体气候, 川东南	N/A
1431	1992	川东南小麦成穗率与气象条件	四川气象	CN	四川省万县地区气象局,四川省万县地区农科所,四川省开县气象局	N/A	N/A	N/A	N/A	小麦, 成穗率, 气候生态模型	N/A
1432	1992	川东南小麦低产气象成因及改造对策	四川气象	CN	四川省万县地区气象局,四川省万县地区农科所,四川省开县气象局	N/A	N/A	N/A	N/A	小麦低产, 气象成因, 对策	N/A
1433	1992	川东南小麦分蘖的气候生态研究	四川气象	CN	四川省万县地区气象局	N/A	N/A	N/A	N/A	分蘖, 气候生态, 小麦	N/A
1434	1992	川东南小麦农业气候区划	四川气象	CN	四川省万县地区气象局四川省万县地区气象局四川省万县地区农科所	N/A	N/A	N/A	N/A	小麦, 农业气候, 区划	N/A
1435	1992	川东南小麦气候生产潜力探讨	四川气象	CN	四川省万县气象局	N/A	N/A	N/A	N/A	小麦, 气候, 增产潜力	N/A
1436	1992	川东南小麦生育期间的水资源分析	四川气象	CN	四川省万县地区气象局,四川省万县地区气象局,重庆市气象局,四川省自贡市气象局,四川省奉节县气象局	N/A	N/A	N/A	N/A	小麦, 生育期, 水资源	N/A
1437	1992	川东南小麦生育期农业气候资源分析	四川气象	CN	达县地区气象局	N/A	N/A	N/A	N/A	小麦, 生育期, 农业气候资源	N/A
1438	1992	川东南小麦湿害、干旱、高温、冻害分布规律探讨	四川气象	CN	四川省万县地区气象局	N/A	N/A	N/A	N/A	小麦, 气象灾害, 分布规律	N/A
1439	1992	川东南小麦株高的气候生态研究	四川气象	CN	四川省万县地区气象局	N/A	N/A	N/A	N/A	小麦, 株高, 气候生态模型	N/A
1440	1992	春型小麦品种在北方晚秋播种的生育表现及其意义	北京农业科学	CN	N/A	N/A	N/A	N/A	N/A	小麦品种, 籽粒产量, 生育表现	N/A
1441	1992	从酸雨危害的严重看三峡工程的必要性	民主	CN	N/A	N/A	N/A	N/A	N/A	三峡工程, 三峡水电站	N/A
1442	1992	从我国小麦白粉菌小种鉴定的问题看小种鉴定变革的重要性	植物病理学报	CN	N/A	N/A	N/A	N/A	N/A	小麦白粉菌, 群体结构, 小种鉴定, 毒力频率	N/A
1443	1992	大骨节病区玉米、小麦中镰刀菌毒素的检测	中国地方病防治杂志	CN	N/A	N/A	N/A	N/A	N/A	大骨节病, 镰刀菌毒素, 玉米, 小麦	N/A
1444	1992	大曲酱香型白酒发酵条件的探讨	酿酒科技	CN	N/A	N/A	N/A	N/A	N/A	白酒, 大曲酱香, 原料, 润粮, 酸度, 堆积, 发酵	N/A
1445	1992	低温预处理对中间偃麦草×普通小麦F_1幼穗愈伤组织诱导和继代培养的影响	四川农业大学学报	CN	四川农业大学小麦研究所	N/A	N/A	N/A	N/A	小麦(49EJ 61DA), 花药培养(49DB), 品种资源(49DA), 愈伤组织, 中间偃麦草, 低温预处理, 幼穗	N/A
1446	1992	东北春麦区小麦白粉菌的侵染循环	植物病理学报	CN	N/A	N/A	N/A	N/A	N/A	小麦白粉菌, 小麦白粉病, 春麦区, 侵染循环	N/A
1447	1992	冬小麦优良新品系天867选育报告	甘肃农业科技	CN	N/A	N/A	N/A	N/A	N/A	冬小麦, 川水地, 抗寒性, 品系比较, 黄矮病, 复合杂交, 二阴区, 新品系	N/A
1448	1992	粉硫胶悬剂防治小麦白粉病及叶锈病试验	四川农业大学学报	CN	四川农业大学农学系	N/A	N/A	N/A	N/A	小麦[49EJ 61DA], 白粉病[49LB], 叶锈病[49LB], 粉锈宁, 粉硫胶悬剂	N/A
1449	1992	粉锈宁防治小麦白粉病最佳次数和适期的试验	河南农业科学	CN	N/A	N/A	N/A	N/A	N/A	小麦白粉病, 粉锈宁, 防治次数, 防治适期	N/A
1450	1992	粉锈宁药效与小麦品种对条锈菌感病性关系的研究	植物保护学报	CN	N/A	N/A	N/A	N/A	N/A	粉锈宁, 小麦条锈病, 感病性	N/A
1451	1992	凤县春性小麦引种气候条件分析	陕西气象	CN	N/A	N/A	N/A	N/A	N/A	春性小麦, 气候分析	N/A
1452	1992	腐殖酸载体微肥效应评价研究	西南农业大学学报	CN	N/A	N/A	N/A	N/A	N/A	腐殖酸, 微肥, 优化组合	N/A
1453	1992	腐殖酸载体微肥组合研究	西南农业大学学报	CN	N/A	N/A	N/A	N/A	N/A	腐殖酸, 微肥, 组合	N/A
1454	1992	甘肃春麦育种的回顾	作物杂志	CN	N/A	N/A	N/A	N/A	N/A	春麦区, 春小麦, 主要粮食作物, 抗锈性, 地方品种, 杂交育种	N/A
1455	1992	甘肃麦类害虫名录	甘肃农业科技	CN	N/A	N/A	N/A	N/A	N/A	麦类害虫	N/A
1456	1992	甘肃省小麦根病及药剂防治的初步研究	甘肃农业科技	CN	N/A	N/A	N/A	N/A	N/A	小麦根病, 复合侵染, 防治, 粉锈宁	N/A
1457	1992	干旱、湿害对达县地区小麦生长的影响	四川气象	CN	达县地区气象局	N/A	N/A	N/A	N/A	小麦, 干旱, 湿害	N/A
1458	1992	关于特制粉生产工艺的研究	郑州粮食学院学报	CN	N/A	N/A	N/A	N/A	N/A	小麦, 特制粉, 出粉率, 生产工艺	N/A
1459	1992	贵州主粮霉菌污染调查及其限量指标的探讨	中国食品卫生杂志	CN	N/A	N/A	N/A	N/A	N/A	带菌量, 正常范围, 几何均数, 霉菌污染, 限量指标	N/A
1460	1992	国内外小麦剥皮制粉技术发展动态简介	粮食与饲料工业	CN	N/A	N/A	N/A	N/A	N/A	小麦剥皮方法, 擦离式碾麦机, 碾削式碾麦机	N/A
1461	1992	河北省小麦白粉菌群体毒性组成和小麦品种抗性分析	河北农业大学学报	CN	N/A	N/A	N/A	N/A	N/A	小麦, 小麦白粉病, 毒性基因, 抗病性	N/A
1462	1992	河南省小麦白粉病菌生理小种及其致病性测定	植物保护学报	CN	N/A	N/A	N/A	N/A	N/A	小麦白粉菌, 生理小种, 致病性, 毒性基因	N/A
1463	1992	湖北省小麦增产潜力与发展途径	湖北农业科学	CN	N/A	N/A	N/A	N/A	N/A	小麦高产栽培, 高产田, 增产潜力, 排灌渠道, 冷浸田, 样板田, 丰产性, 湖北省	N/A
1464	1992	湖南省主要粮食作物的光合生产潜力及其分布特征	湘潭师范学院学报(社会科学版)	CN	N/A	N/A	N/A	N/A	N/A	湖南省, 粮食作物, 光合生产潜力, 分布特征	N/A
1465	1992	混用杀虫杀菌剂一次防治小麦主要病虫	陕西农业科学	CN	N/A	N/A	N/A	N/A	N/A	杀虫杀菌剂, 条锈病, 小麦吸浆虫, 敌杀死, 叶枯病, 主要病虫	N/A
1466	1992	机具介绍	农业机械	CN	N/A农业机械	N/A	N/A	N/A	N/A	主要技术参数, 稻麦联合收割机, 喂料车, 江苏农垦	N/A
1467	1992	基体粉样标准参比物质的研制	分析仪器	CN	N/A	N/A	N/A	N/A	N/A	蛋白质, 脂肪, 大豆, 小麦	N/A
1468	1992	激光诱变小麦数量性状的相关研究	核农学报	CN	N/A	N/A	N/A	N/A	N/A	小麦, 激光, 数量性状, 相关分析	N/A
1469	1992	蕉芋粉饲喂肥育猪效果试验	四川畜牧兽医	CN	四川农业大学	N/A	N/A	N/A	N/A	肥育猪, 高能饲料, 效果试验	N/A
1470	1992	节节麦和硬粒小麦-簇毛麦双二倍体间杂种的产生及其细胞遗传学研究	遗传学报	CN	N/A	N/A	N/A	N/A	N/A	硬粒小麦, 簇毛麦, 节节麦, 远缘杂种, 胚培养, 染色体配对	N/A
1471	1992	进一步发挥现有良种的增产潜力	四川农业科技	CN	四川省农业科学院	N/A	N/A	N/A	N/A	平衡施肥, 增产潜力, 农业增产	N/A
1472	1992	开展小麦辐射育种工作的回顾	核农学通报	CN	四川省凉山彝族自治州西昌农业科学研究所	N/A	N/A	N/A	N/A	辐射育种, 小麦, 诱变效率	N/A
1473	1992	抗枯宁施用技术	四川农业科技	CN	四川农牧厅植保站	N/A	N/A	N/A	N/A	抗枯宁, 施用技术, 广谱性杀菌剂	N/A
1474	1992	抗梭条花叶病的小麦新品种8165	作物品种资源	CN	N/A	N/A	N/A	N/A	N/A	梭条花叶病, 小麦品种, 小麦新品种	N/A
1475	1992	科技文摘	新疆农业科技	CN	N/A	N/A	N/A	N/A	N/A	地力建设, 改土培肥, 乡镇企业总收入, 增产技术, 地膜棉, 配方施肥, 除草剂, 高产栽培模式, 科技文摘, 综合防治, 乐土驿镇, 科技兴农	N/A
1476	1992	科技信息	新疆农业科学	CN	N/A	N/A	N/A	N/A	N/A	增产率, 抗旱剂, 山西农业科学, 小麦拔节期, 结实率, 小麦锈病, 安钠咖	N/A
1477	1992	利用矿产资源开展农业地质工作	西北地质	CN	N/A	N/A	N/A	N/A	N/A	矿产资源, 麦饭石, 石灰岩, 矿物肥料, 农作物	N/A
1478	1992	粮菜结合 钱粮双丰收——一瓜三菜三粮七熟制在栽培技术	蔬菜	CN	四川省忠县农业局	N/A	N/A	N/A	N/A	秋玉米, 栽培技术, 人畜粪, 大白菜	N/A
1479	1992	两个小麦新品种“川育11”和“川育12”	种子	CN	中科院成都生物所	N/A	N/A	N/A	N/A	小麦新品种, 出粉率	N/A
1480	1992	六倍体小簇麦的细胞学和农艺性状	四川农业大学学报	CN	四川农业大学	N/A	N/A	N/A	N/A	减数分裂[45BD], 染色体[45BA 45CF], 小麦[49EJ 61DA], 结实率	N/A
1481	1992	六倍体小麦脆穗性遗传初步研究	四川农业大学学报	CN	四川省农科院作物所	N/A	N/A	N/A	N/A	小麦(49EJ61DA), 遗传(49ME), 栽培(49EA), 作物(49EJ)	N/A
1482	1992	陇南和阿坝地区小麦条锈菌传播的研究	植物病理学报	CN	N/A	N/A	N/A	N/A	N/A	小麦条锈菌, 小麦条锈病, 阿坝地区	N/A
1483	1992	论宋代小麦种植范围在江南地区的扩展	自然科学史研究	CN	N/A	N/A	N/A	N/A	N/A	水稻秧播, 稻麦两熟, 小麦种植区扩大	N/A
1484	1992	论小麦品质及其改良途径	麦类作物学报	CN	N/A	N/A	N/A	N/A	N/A	小麦品质, 指标, 测定方法, 改良途径	N/A
1485	1992	马铃薯脱毒微型种薯生产技术	天津农林科技	CN	N/A	N/A	N/A	N/A	N/A	原原种, 马铃薯生产, 种性退化	N/A
1486	1992	麦田二星椿发生规律及综合防治	山西农业科学	CN	N/A	N/A	N/A	N/A	N/A	发生规律, 综合防治, 前胸背板	N/A
1487	1992	麦玉薯旱地高低带耕种法及其配套超高产种植模式	耕作与栽培	CN	四川绵阳农业专科学校	N/A	N/A	N/A	N/A	玉米茬, 粮食亩产, 高产种植, 早熟作物	N/A
1488	1992	棉地间作套种的主要方式及栽培技术	湖北农业科学	CN	N/A	N/A	N/A	N/A	N/A	间作套种, 净收入, 间套作物, 间套种	N/A
1489	1992	呕吐毒素对猪饲料的污染	饲料工业	CN	四川省粮油科研所	N/A	N/A	N/A	N/A	呕吐毒素, 猪饲料, 真菌毒素	N/A
1490	1992	普通小麦和华山新麦草及其属间杂种F_1同工酶分析	作物学报	CN	四川农业大学小麦研究所	N/A	N/A	N/A	N/A	普通小麦, 华山新麦草, 酯酶同工酶	N/A
1491	1992	普通小麦和新麦草属间杂种的产生及细胞遗传学研究	遗传学报	CN	四川农业大学小麦研究所	N/A	N/A	N/A	N/A	普通小麦, 华山新麦草, 属间杂种, 染色体配对	N/A
1492	1992	普通小麦几个主要性状相关性研究	四川气象	CN	四川省万县地区农科所	N/A	N/A	N/A	N/A	小麦, 株穗数, 穗粒数, 千粒重, 产量	N/A
1493	1992	普通小麦与各黑麦种可杂交性的遗传	麦类作物学报	CN	四川农业大学农学系	N/A	N/A	N/A	N/A	普通小麦, 黑麦, 可杂交性, 遗传	N/A
1494	1992	气候对川东南小麦白粉菌远程传播的影响研究	西南农业大学学报	CN	N/A	N/A	N/A	N/A	N/A	小麦, 白粉菌, 天气/远程传播	N/A
1495	1992	气候因子对不同生态类型小麦品种粒重的影响	贵州农学院学报	CN	N/A	N/A	N/A	N/A	N/A	小麦, 千粒重, 气候因子, 多元统计分析	N/A
1496	1992	气象因子对小麦穗粒数的影响	四川气象	CN	四川省万县地区气象局	9月28号-12月17号	1	1900-01-01	N/A	气象因子, 小麦, 穗粒数	N/A
1497	1992	浅谈小麦品种的春性化趋势	陕西农业科学	CN	N/A	N/A	N/A	N/A	N/A	小麦, 品种春性化, 栽培技术	N/A
1498	1992	荞麦的开发利用与栽培技术	江西农业科技	CN	N/A	N/A	N/A	N/A	N/A	栽培技术, 参试品种, 秋闲田, 全生育期, 结实率, 开发利用	N/A
1499	1992	荞麦的营养成分及食疗效果	新疆农业科学	CN	N/A	N/A	N/A	N/A	N/A	甜荞, 苦荞, 蛋白质, 氨基酸, 脂肪, 油酸, 亚油酸, 食疗作用	N/A
1500	1992	青稞萤叶甲的生物学特性及防治研究	植物保护	CN	四川省炉霍县农技站	N/A	N/A	N/A	N/A	防治研究, 生物学特性	N/A
1501	1992	全国农作物品种审定委员会二届二次会议审(认)定通过的品种简介(二)	种子科技	CN	N/A	N/A	N/A	N/A	N/A	父母本行比, 千粒重, 品种来源, 农作物品种审定委员会, 一期父本, 湿面筋含量, 丝黑穗病, 全生育期, 品种登记	N/A
1502	1992	全球化妆品正回归自然	中国科技信息	CN	N/A	N/A	N/A	N/A	N/A	消费者, 中草药	N/A
1503	1992	染色体组分析及小麦族的系统学	植物学通报	CN	四川农业大学小麦研究所	N/A	N/A	N/A	N/A	染色体组, 披碱草属, 小麦族, 种间关系, 系统学研究, 减数分裂, 多倍体, 同源染色体, 木原均	N/A
1504	1992	陕西省关中地区小麦白粉病菌越夏的现状与分析	麦类作物学报	CN	N/A	N/A	N/A	N/A	N/A	小麦白粉病, 越夏区域, 海拔高度	N/A
1505	1992	陕西省小麦雪霉叶枯病研究现状	植物保护	CN	N/A	N/A	N/A	N/A	N/A	小麦雪霉叶枯病, 植保所, 陕西省, 小麦品种	N/A
1506	1992	陕西小麦地方品种的酯酶与过氧化物酶同工酶研究	四川农业大学学报	CN	四川农业大学小麦研究所	N/A	N/A	N/A	四川都江堰市	小麦（49EJ 61DA）, 同工酶（45EL）, 过氧化物酶（45EC）, 酯酶（45EC）, 作物育种（49DD）, 电泳	N/A
1507	1992	深沟窄厢疏株密植的增产效应	四川气象	CN	四川开县气象局,四川开县气象局,四川万县地区气象局,四川万县地区气象局	N/A	N/A	N/A	N/A	深沟窄厢, 降湿效应, 小麦, 疏株密植	N/A
1508	1992	生境条件对牧草与小麦间作效果的影响	四川草原	CN	四川农业大学	N/A	N/A	N/A	彭山县黄峰乡、雅安市下里乡	生境, 间作, 效果	N/A
1509	1992	施氮量对“绵阳82—53”小麦加工品质的影响	西南科技大学学报(哲学社会科学版)	CN	绵阳农专农学系	N/A	N/A	N/A	N/A	施氮量, 优质小麦, 加工品质, 四川	N/A
1510	1992	适应市场需求 调整种植业结构	农村经济	CN	四川省农牧厅	N/A	N/A	N/A	N/A	种植业结构, 作物布局, 光温生产潜力, 高产优质高效农业	N/A
1511	1992	水稻-蔬菜-小麦(油菜)三熟制的效益与配套高产栽培技术	耕作与栽培	CN	四川省绵阳市农牧局	N/A	N/A	N/A	N/A	三熟制, 配套高产栽培	N/A
1512	1992	水旱轮作下的土壤锰素与锰肥的应用	四川农业大学学报	CN	四川省农科院土肥所	N/A	N/A	N/A	N/A	锰(34D65AB), 土壤(49BA), 水旱轮作(49EA), 土壤肥力(49BE)	N/A
1513	1992	四倍体小黑麦的细胞学研究	四川农业大学学报	CN	四川农业大学	N/A	N/A	N/A	N/A	细胞学[45BA], 染色体[45RA 45CF], 减数分裂[45BD], 四倍体小黑麦, , 结实率	N/A
1514	1992	四川冬小麦水分亏缺状况及其灌溉效益分析	四川气象	CN	四川省气象局专业室	N/A	N/A	N/A	N/A	冬小麦, 理论产量, 水分亏缺, 全生育期, 需水关键期, 灌溉效益分析	N/A
1515	1992	四川发现毛腿沙鸡	四川动物	CN	四川省金堂中学	N/A	N/A	N/A	N/A	毛腿沙鸡, 初级飞羽	N/A
1516	1992	四川农村养猪日粮及平衡饲养技术初探	中国动物营养学报	CN	四川省畜牧兽医研究所	N/A	N/A	N/A	N/A	日粮, 营养, 预混料, 浓缩料	N/A
1517	1992	四川盆地小麦产量形成的气候生态研究及区划	中国农业气象	CN	四川省万县地区气象局四川省万县地区农科所；四川省开县气象局	N/A	N/A	N/A	N/A	四川盆地, 小麦, 产量形成, 气候生态, 区划	N/A
1518	1992	四川盆地小麦生育进程的气候生态研究	四川气象	CN	四川省万县气象局	N/A	N/A	N/A	N/A	小麦, 气候生态模型	N/A
1519	1992	四川盆地小麦适宜播种期及其分布	四川气象	CN	四川省万县地区气象局,四川省万县地区气象局,四川省农业气象中心,四川省万县地区农科所,四川省开县气象局	N/A	N/A	N/A	N/A	四川盆地, 小麦, 播种期	I/A
1520	1992	四川盆地小麦育种目标初步设计	种子	CN	四川省乐山市农牧科研所	N/A	N/A	N/A	N/A	小麦育种, 生物学产量, 株高构成指数, 每穗粒数, 四川盆地, 千粒重, 高产性状, 收获指数, 小穗数, 抗倒伏能力, 籽粒大小, 初步设计	N/A
1521	1992	四川小麦地方品种的酯酶与过氧化物酶同工酶研究	四川农业大学学报	CN	四川农业大学小麦研究所	N/A	N/A	N/A	N/A	同工酶（45EC）, 小麦（49EJ61DA）, 酯酶（45EC）, 过氧化物酶（45EC）	N/A
1522	1992	速保利防治小麦条锈病研究初报	甘肃农业科技	CN	N/A	N/A	N/A	N/A	N/A	小麦条锈病, 粉锈宁, 研究初报	N/A
1523	1992	特定电磁波(TDP)对植物超氧物歧化酶的影响	北京农业大学学报	CN	N/A	N/A	N/A	N/A	N/A	特定电磁波, 超氧物歧化酶, 聚丙烯酰胺凝胶电泳	N/A
1524	1992	我国25个小麦品种抗秆、叶锈基因初步分析	植物病理学报	CN	N/A	N/A	N/A	N/A	N/A	小麦品种, 抗叶锈基因, 叶锈菌, 反应型	N/A
1525	1992	我国耕作制度发展展望	作物杂志	CN	N/A	N/A	N/A	N/A	N/A	高产田, 低产田, 耕作制度, 吨粮田, 间套作, 多熟制, 双季稻三熟制, 作物杂志, 发展展望	N/A
1526	1992	我国农业科学技术发展摘记	中国农业科学	CN	N/A	N/A	N/A	N/A	N/A	高赖氨酸玉米, 农业部, 中国农业科学院作物品种资源研究所, 特用玉米, 玉米育种, 作物育种, 水稻单产, 优质蛋白玉米, 玉米研究所, 区域试验, 农业科学技术, 高油玉米, 水稻栽培, 品质育种, 水稻高产, 杂交种, 水稻增产, 玉米种植	N/A
1527	1992	我国小麦白粉病逐年加重的原因分析及对策	安徽农业科学	CN	N/A	N/A	N/A	N/A	N/A	小麦白粉病, 加重原因, 趋势预测, 对策	N/A
1528	1992	我国小麦条锈菌对非小麦属植物的寄生专化性	华北农学报	CN	N/A	N/A	N/A	N/A	N/A	小麦条锈菌, 生理小种, 非小麦属植物	N/A
1529	1992	香菇菌丝营养面条的研制	四川农业科技	CN	四川农大农化系	N/A	N/A	N/A	N/A	香菇菌丝, 断条率	N/A
1530	1992	小麦×黑麦杂种F_1花粉细胞中的细胞融合现象及非整倍体的产生	四川农业大学学报	CN	四川农业大学小麦研究所	N/A	N/A	N/A	N/A	小麦(49EJ 61DA), 细胞融合(45BD 45CF), 减数分裂(45BD), 黑麦(45CJ 49EJ), 非整倍体(45CF)	N/A
1531	1992	小麦T型不育系新恢复源“84-5”的研究	麦类作物学报	CN	四川省南充地区小麦杂优协作组	N/A	N/A	N/A	N/A	小麦, 不育系, 恢复系	N/A
1532	1992	小麦白粉病菌毒性基因侦察	植物保护	CN	N/A	N/A	N/A	N/A	N/A	小麦白粉病菌, 毒力频率, 毒性基因, 农家品种, 抗病基因	N/A
1533	1992	小麦白粉菌群体的毒性基因研究	植物病理学报	CN	西南农业大学	N/A	N/A	N/A	N/A		N/A
1534	1992	小麦成株白粉病田间鉴定技术	北京农业科学	CN	N/A	N/A	N/A	N/A	N/A	白粉病, 人工接种, 田间鉴定	N/A
1535	1992	小麦出苗期温湿指标研究	四川气象	CN	四川省万县地区气象局	N/A	N/A	N/A	N/A	小麦, 出苗期, 温湿指标	N/A
1536	1992	小麦单株灰色选择方法研究	河南农业大学学报	CN	N/A	N/A	N/A	N/A	N/A	小麦, 遗传育种, 灰色选择	N/A
1537	1992	小麦抗赤霉病性遗传机制与品种改良研究进展	中国农学通报	CN	N/A	N/A	N/A	N/A	N/A	小麦, 抗赤霉病性, 遗传, 育种, 生理生化机制, 相关	N/A
1538	1992	小麦品种对日长反应的研究	华南农业大学学报	CN	N/A	N/A	N/A	N/A	N/A	小麦, 光周期, 光温联应	N/A
1539	1992	小麦品种温光效应与主茎叶数的关系	作物学报	CN	N/A	N/A	N/A	N/A	N/A	小麦, 主茎叶令, 温光发育	N/A
1540	1992	小麦品种资源抗条锈性鉴定	西北农业学报	CN	N/A	N/A	N/A	N/A	N/A	小麦, 品种, 条锈病	N/A
1541	1992	小麦群体叶面积的变化规律	四川气象	CN	四川省万县地区气象局	N/A	N/A	N/A	N/A	小麦群体, 叶面积, 小麦叶片, 变化规律	N/A
1542	1992	小麦散装粮堆昆虫群落组成及结构分析	中国粮油学报	CN	N/A	N/A	N/A	N/A	N/A	昆虫群落组成, 昆虫群落结构, 均匀度, 多样性, 小麦散装粮堆	N/A
1543	1992	小麦穗发芽抗性鉴定与白粒抗源的筛选	上海农业学报	CN	N/A	N/A	N/A	N/A	N/A	小麦, 收获前穗发芽抗性, 种质资源, 白皮品种, 作物育种, 鉴定方法	N/A
1544	1992	小麦穗腐镰刀菌的蛋白质和酸性磷酸酯酶凝胶电泳分析及其分类意义	四川农业大学学报	CN	四川农业大学农学系	N/A	N/A	N/A	N/A	真菌[45MA], 分类[92A], 电泳[32KA 34BC 65CH], 小麦[49EJ 61DA], 小麦赤霉病菌, 凝胶电泳, 蛋白质, 酸性磷酸酯酯	N/A
1545	1992	小麦梭条花叶病的发生及防治	病虫测报	CN	N/A	N/A	N/A	N/A	N/A	小麦梭条花叶病, 发生及防治, 高感品种	N/A
1546	1992	小麦梭条花叶病的发生与防治	江苏农业科学	CN	N/A	N/A	N/A	N/A	N/A	小麦梭条花叶病, 禾谷多粘菌, 发生与防治	N/A
1547	1992	小麦特异种质资源的创新研究	四川农业大学学报	CN	四川农业大学农学系	N/A	N/A	N/A	N/A	小麦[49EJ 61DA], 多倍体[45CC], 种质资源[49DA], 核质杂种	N/A
1548	1992	小麦条锈菌毒性新菌系研究初报	植物保护	CN	N/A	N/A	N/A	N/A	N/A	小麦条锈菌, 毒性菌系, 致病性	N/A
1549	1992	小麦小穗数和不孕小穗率与气象条件	四川气象	CN	四川省万县地区农科所	N/A	N/A	N/A	N/A	小麦小穗数, 不孕小穗率, 气象条件	N/A
1550	1992	小麦新品种“绵阳2号”简介	西南科技大学学报(哲学社会科学版)	CN	绵阳农业专科学校农学系	N/A	N/A	N/A	N/A	小麦新品种, 千粒重	N/A
1551	1992	小麦锈菌对粉锈宁敏感性的初步研究	植物病理学报	CN	N/A	N/A	N/A	N/A	N/A	粉锈宁, 抗药性, 初步研究	N/A
1552	1992	小麦雪腐病的初步研究	病虫测报	CN	四川省武胜县植保站	N/A	N/A	N/A	N/A	发病株率, 病情指数, 小麦雪腐病, 子囊壳, 初步研究	N/A
1553	1992	小麦雪霉病菌粗毒素的提取及其致病性鉴定方法的研究	西北农业学报	CN	N/A	N/A	N/A	N/A	N/A	小麦雪霉病, 粗毒素, 致病性	N/A
1554	1992	小麦野生近缘植物抗白粉性及抗锈性的研究	西南农业大学学报	CN	四川省农科院	N/A	N/A	N/A	N/A	小麦, 白粉菌科, 锈菌目, 抗病性	N/A
1555	1992	小麦优良种质资源繁六及姊妹系的选育和应用分析	四川农业大学学报	CN	四川农业大学小麦研究所	N/A	N/A	N/A	N/A	小麦（49EJ 61DA）, 品种资源（49DA）, 作物育种（49DD）, 种质资源, 聚敛杂交, 器官发育, 不平衡性	N/A
1556	1992	小麦增叶速率与温度和叶龄的关系	四川气象	CN	四川省万县地区气象局	N/A	N/A	N/A	N/A	小麦, 增叶速率, 温度, 叶龄, 气候生态模型	N/A
1557	1992	小麦种质资源沉淀值的研究	中国粮油学报	CN	N/A	N/A	N/A	N/A	N/A	小麦, 种质, 沉淀值	N/A
1558	1992	小麦籽粒质地与化学组成关系的研究	粮食储藏	CN	N/A	N/A	N/A	N/A	N/A	小麦, 质地, 化学组成	N/A
1559	1992	小麦族属种间杂种幼胚培养研究	四川农业大学学报	CN	四川农业大学小麦研究所	N/A	N/A	N/A	N/A	小麦(49EJ 61DA), 胚培养(49DB), 远缘杂交(45CC 49DB), 小麦属, 属间杂种, 种间杂种, 培养基选择	N/A
1560	1992	新合成的小麦遗传资源——几种多倍体小簇麦	中国农业科学	CN	四川农业大学农学系	N/A	N/A	N/A	N/A	多倍体, 硬粒小麦, 小麦育种, 小麦遗传资源, 簇毛麦	N/A
1561	1992	新疆仲彬草属一新种	四川农业大学学报	CN	四川农业大学小麦研究所	N/A	N/A	N/A	N/A	小麦(49EJ 61DA), 植物分类学(45NG), 种(45NG), 染色体(45BA 45CF), 小麦族, 仲彬草属, 帕米尔仲彬草	N/A
1562	1992	信息发布	中国农垦	CN	N/A	N/A	N/A	N/A	N/A	油料市场, 国务院, 粮食批发市场, 粮食市场价格, 信息发布	N/A
1563	1992	兴隆乡农技站在科技兴农中崛起	四川农业科技	CN	四川省农牧厅调查组	N/A	N/A	N/A	N/A	乡农技站, 科技兴农, 杂交稻制种	N/A
1564	1992	芽麦蛋白质变化的研究	郑州粮食学院学报	CN	N/A	N/A	N/A	N/A	N/A	发芽小麦, 小麦蛋白, 巯基, 品质	N/A
1565	1992	一个新概念:禾本科器官的基本性质——多级次生节轴学说	四川农业大学学报	CN	四川农业大学小麦研究所	N/A	N/A	N/A	N/A	小麦(49EJ 61DA), 叶(45 NB), 禾谷类作物(49 EJ), 器官发生(45 AD 45 PE)	N/A
1566	1992	一瓜三菜三粮七熟制 栽培技术	四川农业科技	CN	N/A	N/A	N/A	N/A	N/A	秋玉米, 大白菜, 人畜粪	N/A
1567	1992	依靠科学技术进步振兴兵团农业的思考	新疆农垦科技	CN	N/A	N/A	N/A	N/A	N/A	兵团农业, 生产力, 兵团经济, 科学技术进步	N/A
1568	1992	宜宾百万亩小麦高产途径之我见	宜宾师专学报	CN	宜宾师专学报	N/A	N/A	N/A	N/A	良种良法, 合理密植, 合理用肥, 提纯复状, 海棉土	N/A
1569	1992	吲哚乙酸和脱落酸对小麦籽粒淀粉积累的影响	南京农业大学学报	CN	四川农科院作物所	N/A	N/A	N/A	N/A	小麦, 淀粉积累, 吲哚乙酸, 脱落酸	N/A
1570	1992	影响小麦族远缘杂种幼胚培养成苗率的几个因素初报	四川农业大学学报	CN	四川农业大学小麦研究所	N/A	N/A	N/A	N/A	小麦(49EJ 61DA), 胚培养(49DB), 远缘杂交(45CC 49DB), 小麦族, 种质资源, 成苗率	N/A
1571	1992	硬粒小麦和通心面	种子科技	CN	N/A	N/A	N/A	N/A	N/A	硬粒小麦, 普通小麦, 品种改良, 播种面积, 新品种, 小麦属	N/A
1572	1992	硬粒小麦品种资源特征特性鉴定初报	作物品种资源	CN	N/A	N/A	N/A	N/A	N/A	硬粒小麦, 品种资源, 特性鉴定	N/A
1573	1992	优良小麦新品种——“川育12号”在武陵山区、黔江等地长势良好	四川环境	CN	中国科学院成都生物研究所	N/A	N/A	N/A	N/A	武陵山区, 黔江地区, 小麦新品种	N/A
1574	1992	杂交小麦育种—问题与挑战	西南农业学报	CN	N/A	N/A	N/A	N/A	N/A	小麦, 杂种优势利用, T型胞质雄性不育系, 化学杀雄	N/A
1575	1992	早熟抗病高产的小麦新品种“882—804”	云南农业科技	CN	N/A	N/A	N/A	N/A	N/A	小麦新品种, 白粉病, 品种比较试验	N/A
1576	1992	中国几个特有普通小麦起源研究	四川农业大学学报	CN	四川农业大学小麦研究所	N/A	N/A	N/A	N/A	小麦(49EJ61DA), 染色体(45BA45CF), 起源(92A), 植物分类学((54NG)分析(92F)	N/A
1577	1992	中国节节麦的细胞遗传学研究及有关问题探讨	西南科技大学学报(哲学社会科学版)	CN	四川农科院作物研究所	N/A	N/A	N/A	N/A	节节麦, 染色体纽分析, 起源演化	N/A
1578	1992	中国四倍体地方小麦品种矮兰麦与中国产节节麦的双二倍体及其在育种上的利用	四川农业大学学报	CN	四川农业大学小麦研究所	N/A	N/A	N/A	N/A	小麦(49EJ 61DA), 植物育种(49DD), 形态学(45AA), 细胞学(45BA), 小麦地方品种, 节节麦, 双二倍体, 抗穗发芽, 矮杆	N/A
1579	1992	中国小麦雪霉叶枯病菌种的鉴定	真菌学报	CN	N/A	N/A	N/A	N/A	N/A	雪腐格氏霉, 雪腐镰孢, 小麦雪霉叶枯病, 红色雪霉病	N/A
1580	1992	抓好三个转变 支持科技兴农	四川金融	CN	N/A	N/A	N/A	N/A	N/A	科技兴农, 商业信贷, 复混肥, 庄稼医院, 三个转变	N/A
1581	1992	专业性杀蚜剂抗蚜威性能及其应用	中国烟草	CN	N/A	N/A	N/A	N/A	N/A	抗蚜威, 杀蚜剂, 有蚜株率	N/A
1582	1992	籽粒苋在中国的研究和发展(二)	中国农垦	CN	N/A	N/A	N/A	N/A	N/A	籽粒苋, 持久性农业, 研究和发展	N/A
1583	1993	“威24”大麦的栽培及利用	草与畜杂志	CN	四川省仪陇县饲料站	N/A	N/A	N/A	N/A	大麦, 籽实, 种子, 麦类作物	N/A
1584	1993	1985～1990年我国小麦条锈菌生理专化研究	植物病理学报	CN	N/A	N/A	N/A	N/A	N/A	小麦条锈菌, 监测结果, 生理小种, 鉴别寄主, 条锈病	N/A
1585	1993	1991年小麦条锈菌生理小种监测结果简报	植物病理学报	CN	N/A	N/A	N/A	N/A	N/A	小麦条锈菌, 生理小种, 监测结果	N/A
1586	1993	1992年秋季(9～11月)我国农业气候条件简析	中国农业气象	CN	N/A	N/A	N/A	N/A	N/A	双季晚稻, 寒露风, 农业气候条件, 安全齐穗, 光照条件, 小麦播种, 秋收秋种, 初霜期, 冬小麦	N/A
1587	1993	1992年我国主要农作物病虫害发生防治简况	植保技术与推广	CN	N/A	N/A	N/A	N/A	N/A	发生面积, 发生期, 发生防治, 小麦纹枯病, 农作物病虫害	N/A
1588	1993	1993年农作物主要病虫发生趋势预测	植保技术与推广	CN	N/A	N/A	N/A	N/A	N/A	发生趋势预测, 主要病虫, 农作物, 残虫量	N/A
1589	1993	Cumulative author index volumes 138–152	Journal of Hydrology	EN	N/A	N/A	N/A	N/A	N/A		N/A
1590	1993	Cuticular hydrocarbons of winged and wingless morphs of the ectoparasitoid Choetospila elegans Westwood (Hymenoptera: Pteromalidae) and its host, larval lesser grain borer (Rhyzopertha dominica) (Coleoptera: Bostrichidae)	Comparative Biochemistry and Physiology Part B: Comparative Biochemistry	EN	Chengdu Grain Storage Research Institute, Ministry of Commerce, 95 Huapaifang St., Chengdu, Sichuan Province, People's Republic of China	N/A	N/A	N/A	N/A		N/A
1591	1993	Features of CH4 emission from rice paddy fields in Beijing and Nanjing	Chemosphere	EN	N/A	N/A	N/A	N/A	N/A		N/A
1592	1993	KM型核质互作光、温敏雄性不育的发现与两系法杂交小麦的拓建	西南农业学报	CN	N/A	N/A	N/A	N/A	N/A	杂交小麦, 粘果山羊草, 温敏雄性不育, 异质小麦, 核质互作, 两系法	N/A
1593	1993	Maternal education and child feeding practices in rural Bangladesh	Social Science & Medicine	EN	N/A	N/A	N/A	N/A	N/A		N/A
1594	1993	Methane emission from rice paddies and possible mitigation strategies,	Chemosphere,	EN	N/A	N/A	N/A	N/A	N/A		N/A
1595	1993	One hundred million improved cookstoves in China: How was it done?,	World Development,	EN	N/A	N/A	N/A	N/A	N/A		N/A
1596	1993	Pharmaceutical applications	Current Opinion in Biotechnology	EN	N/A	N/A	N/A	N/A	N/A		N/A
1597	1993	Spectrophotometric determination of trace copper with a Cu-diethyldithiocarbamate-β-cyclodextrin colour system,	Talanta,	EN	N/A	N/A	N/A	N/A	N/A		N/A
1598	1993	T型杂交小麦不育系昆明夏繁高产技术	种子科技	CN	四川省南充地区种子公司	N/A	N/A	N/A	N/A	小麦不育系	N/A
1599	1993	八倍体小黑麦新品种不同追氮量试验	贵州农业科学	CN	N/A	N/A	N/A	N/A	N/A	八倍体小黑麦, 追氮量	N/A
1600	1993	北方瑞雪纷飞小麦得益 南方低温阴雨作物受害1993年1月	气象	CN	N/A	N/A	N/A	N/A	N/A	牲畜, 家畜, 华南, 雨雪	N/A
1601	1993	仓库害虫集合信息素的合成——锈赤扁谷盗和长角扁谷盗	有机化学	CN	中国科学院成都有机化学研究所	N/A	N/A	N/A	N/A	集合信息素, 大环内酯, 端基炔, 偶联反应	N/A
1602	1993	大豆品种的分化、发展与资源研究规划	大豆通报	CN	N/A	N/A	N/A	N/A	N/A	大豆品种, 大豆生产, 牛毛黄, 系统选种, 研究规划	N/A
1603	1993	大骨节病病区谷物中两种多元醇的含量与意义	中国地方病学杂志	CN	N/A	N/A	N/A	N/A	N/A	多元醇, 大骨节病, 气质联仪	N/A
1604	1993	大气中CO_2含量增加对植物-昆虫关系的影响	应用生态学报	CN	N/A	N/A	N/A	N/A	N/A	CO_2, 昆虫, C_3植物, 食物消耗, 含氮量	N/A
1605	1993	稻田主要粮油作物及种植方式的效益评价	农业现代化研究	CN	N/A	N/A	N/A	N/A	N/A	双季稻, 冬季作物, 产投比, 粮油作物, 效益评价	N/A
1606	1993	低改田中添措施 万亩麦油获丰收	四川农业科技	CN	N/A	N/A	N/A	N/A	N/A	作物产量, 低产田, 示范片区, 示范田, 土地利用系数	N/A
1607	1993	敌力脱防治小麦根病的初步研究	中国农学通报	CN	N/A	N/A	N/A	N/A	N/A	小麦根病, 敌力脱, 防治	N/A
1608	1993	冬小麦品质性状与蛋糕酥饼烘烤品质性状关系的研究	中国农业科学	CN	N/A	N/A	N/A	N/A	N/A	冬小麦, 品质性状, 蛋糕, 酥饼	N/A
1609	1993	冬小麦品种抗寒性遗传研究	山西农业科学	CN	N/A	N/A	N/A	N/A	N/A	小麦, 抗寒性, 配合力, 遗传规律	N/A
1610	1993	鄂麦11号的优良性状及栽培要点	湖北农业科学	CN	N/A	N/A	N/A	N/A	N/A	小麦区试, 条锈病, 成穗数, 千粒重, 白粉病, 四川农科院, 品比试验, 叶锈病, 栽培要点, 优良性状	N/A
1611	1993	福建省小麦赤霉病气候预报初探	福建农业科技	CN	N/A	N/A	N/A	N/A	N/A	小麦赤霉病, 发病率, 安溪县, 气候预报, 福建省	N/A
1612	1993	高粱培养细胞的激光诱变育种	作物学报	CN	中国科学院成都生物研究所	N/A	N/A	N/A	N/A	培养细胞, 感病率, 激光处理, 同工酶, 激光诱变育种	N/A
1613	1993	高效生物增产剂——“88-C生物宝”	中国农学通报	CN	N/A	N/A	N/A	N/A	N/A	增产剂, 生物产量	N/A
1614	1993	关于桂林地区发展旱粮生产的意见	广西农业科学	CN	N/A	N/A	N/A	N/A	N/A	桂林地区, 旱粮作物	N/A
1615	1993	国内外小麦白粉病菌群体毒性谱研究进展	麦类作物学报	CN	N/A	N/A	N/A	N/A	N/A	小麦, 白粉病, 毒谱, 进展	N/A
1616	1993	旱地春小麦新品系81(39)—2选育报告	甘肃农业科技	CN	N/A	N/A	N/A	N/A	N/A	增产潜力, 示范田, 抗早性, 参试品种	N/A
1617	1993	禾谷多粘菌对小麦梭条斑花叶病毒的传播及其土壤侵染潜力的测定	中国病毒学	CN	N/A	N/A	N/A	N/A	N/A	禾谷多粘菌, 小麦梭条斑花叶病毒, 分离, 饲毒, 传毒, 侵染潜力	N/A
1618	1993	禾谷缢蚜对小麦黄矮病传播能力变异的研究	中国病毒学	CN	N/A	N/A	N/A	N/A	N/A	小麦黄矮病, 禾谷缢蚜, 麦二叉蚜, 传毒能力	N/A
1619	1993	花粉单倍体的遗传品质——花药培养是否降低了育种材料的农艺价值	遗传	CN	四川农业大学	N/A	N/A	N/A	N/A	单倍体诱导, 亲本材料, 染色体加倍, 双单倍体植株, 育种材料	N/A
1620	1993	徽县种子公司科技兴种的经验	甘肃农业科技	CN	N/A	N/A	N/A	N/A	N/A	优质蛋白玉米, 种子公司, 玉米品种	N/A
1621	1993	混配农药防治小麦穗期病害效果好	四川农业科技	CN	四川省垫江县植保站	N/A	N/A	N/A	N/A	穗期病害, 混配农药, 白粉病, 纹枯病, 粉锈宁, 效果好	N/A
1622	1993	活性十元素复合肥的研制	四川师范学院学报(自然科学版)	CN	四川师范学院生物多样性研究中心	N/A	N/A	N/A	N/A	活性十元素复合肥, 农作物, 产量	N/A
1623	1993	加强山东省小麦杂种优势利用研究的建议	种子世界	CN	N/A	N/A	N/A	N/A	N/A	化学杀雄剂, 杂种优势, 不育系, 杂交种, 太谷核不育小麦, 杂种小麦, 利用研究, 山东省	N/A
1624	1993	加强植保专业队建设 开展植保专业化服务	植保技术与推广	CN	四川省农牧厅植保站	N/A	N/A	N/A	N/A	专业队, 统防统治, 植保专业化	N/A
1625	1993	间套复种小麦品种的选育	麦类作物学报	CN	N/A	N/A	N/A	N/A	N/A	小麦, 间套复种, 品种选育	N/A
1626	1993	减压渗透法将外源DNA导入水稻研究	四川农业大学学报	CN	四川农业大学农学系	N/A	N/A	N/A	N/A	水稻(49E), 植物分子育种, 外源DNA转导, 遗传变异, 遗传工程(45CE), 分子遗传学(45CE)	N/A
1627	1993	江汉平原小麦白粉病菌的越夏及鹅观草在侵染循环中的作用	湖北农业科学	CN	N/A	N/A	N/A	N/A	N/A	闭囊壳, 白粉菌, 子囊孢子, 中间寄主, 鹅观草	N/A
1628	1993	江南华南暴雨多洪涝成灾 冬麦区天气多晴麦收顺利	气象	CN	N/A	N/A	N/A	N/A	N/A	最大风力, 四川盆地, 降水偏多, 冬麦区, 华南暴雨	N/A
1629	1993	江苏省丹阳市水稻土自然生产潜力的初步研究	自然资源学报	CN	N/A	N/A	N/A	N/A	N/A	水稻土, 自然生产潜力	N/A
1630	1993	节节麦×硬粒小麦-簇毛麦双二倍体杂种F_1可孕配子形成途径的细胞学分析	遗传学报	CN	N/A	N/A	N/A	N/A	N/A	节节麦, 硬粒小麦, 簇毛麦, 双二倍体, 未减数配子	N/A
1631	1993	解决“白条”问题须综合治理	中国金融	CN	N/A	N/A	N/A	N/A	N/A	夏粮收购, 粮食部门	N/A
1632	1993	介绍两个小麦新品种	作物品种资源	CN	中国科学院成都生物研究所	N/A	N/A	N/A	N/A	小麦新品种, 四川省, 湿面筋含量, 出粉率, 农作物品种审定委员会, 白粉病	N/A
1633	1993	今年主要作物病虫害发生趋势	农村实用工程技术	CN	N/A	N/A	N/A	N/A	N/A	作物病虫害, 发生趋势, 水稻纹枯病	N/A
1634	1993	精油防治仓库害虫的实仓应用	华南农业大学学报	CN	N/A	N/A	N/A	N/A	N/A	肉桂油, 仓库害虫, 实仓应用	N/A
1635	1993	开发指南	中国农垦	CN	N/A	N/A	N/A	N/A	N/A	小麦草, 高油玉米, 天然维生素, 强力增产素, 麦绿素可乐	N/A
1636	1993	抗旱剂一号在川西北地区小麦上的应用研究	西南科技大学学报(哲学社会科学版)	CN	绵阳农专农学系	N/A	N/A	N/A	N/A	小麦, 抗旱剂一号, 拌种, 喷雾	N/A
1637	1993	利用化学杂交种是实现小麦优质、高产的有效途径	四川农业科技	CN	四川省农科院生核所	N/A	N/A	N/A	N/A	杂交种, 杂种小麦, 有效途径	N/A
1638	1993	利用慢照射育成小麦新品种西辐7号	核农学通报	CN	四川省凉山彝族自治州西昌农业科学研究所	N/A	N/A	N/A	N/A	γ射线, 钴圃慢照射, 小麦新品种	N/A
1639	1993	辽宁省玉米育种回顾与展望	辽宁农业科学	CN	N/A	N/A	N/A	N/A	N/A	杂交种, 玉米育种, 玉米生产, 旅大红骨, 丝黑穗病	N/A
1640	1993	论开发南方冬季农业	古今农业	CN	N/A	N/A	N/A	N/A	N/A	冬季农业, 亚热带, 马铃薯, 冬玉米, 紫云英, 三熟制	N/A
1641	1993	密切注视绵阳系统小麦品种抗条锈性变异的新动向	植保技术与推广	CN	N/A	N/A	N/A	N/A	N/A	小麦品种, 新动向, 抗条锈性	N/A
1642	1993	绵阳系小麦品种抗条锈性变异研究初报	西南农业学报	CN	N/A	N/A	N/A	N/A	N/A	小麦, 条锈病, 抗病性, 毒性菌系, 监测	N/A
1643	1993	牛鸡猪鱼一条龙饲养效果好	现代农业	CN	四川重庆市巴县清和乡科协	N/A	N/A	N/A	N/A	饲养效果, 塑料袋	N/A
1644	1993	农用稀土对农作物光合、呼吸强度影响的研究	四川农业大学学报	CN	四川农业大学农化系	N/A	N/A	N/A	N/A	农用稀土, 水稻(49E), 小麦(49EJ 61DA), 玉米(45CJ 49EJ), 光合作用(45ND), 呼吸作用, 叶面积, 叶绿素	N/A
1645	1993	农用稀土对农作物体内酶活性、氨基酸含量及其籽粒品质的影响	四川农业大学学报	CN	四川农业大学农化系	N/A	N/A	N/A	N/A	农用稀土, 酶活性, 氨基酸(45EB), 蛋白质(45EB), 脂肪, 淀粉, 水稻(49E), 小麦(49EJ 61DA), 玉米(49EJ 61DA)	N/A
1646	1993	农用稀土对作物吸收养分的效应研究	四川农业大学学报	CN	四川农业大学农化系	N/A	N/A	N/A	N/A	农用稀土, 养分, 效应, 微量元素, 水稻(45E), 小麦(49EJ 61DA), 玉米(45CJ 49EJ)	N/A
1647	1993	排水烂田小春农田杂草及其防除方法研究	四川农业大学学报	CN	四川农业大学农化系	N/A	N/A	N/A	N/A	杂草防除, 脱潜型水和稻土, 轮作, 除草(49EA71CE), 大田轮作(49DC49EA), 水稻(49E)	N/A
1648	1993	扑草净影响小麦雪腐病、纹枯病的田间观察	环境科学进展	CN	四川武胜植保植检站	N/A	N/A	N/A	N/A	小麦病害, 除草剂	N/A
1649	1993	普通小麦高分子量麦谷蛋白亚基遗传变异及与其它性状的关系	河北农业大学学报	CN	N/A	N/A	N/A	N/A	N/A	普通小麦, 麦谷蛋白, HMW 亚基, 遗传, 相关	N/A
1650	1993	普通小麦品种抽穗期的变异及其温光反应模型	西南农业学报	CN	四川万县市农科所	N/A	N/A	N/A	N/A	小麦, 温光反应, 环境变异, 抽穗期	N/A
1651	1993	气候变暖对病虫害的影响及防治对策	中国农业气象	CN	N/A	N/A	N/A	N/A	N/A	气候变暖, 粘虫, 小麦条锈病, 防治对策	N/A
1652	1993	荞麦粉理化性质的研究	中国粮油学报	CN	N/A	N/A	N/A	N/A	N/A	养麦, 营养品质, 淀粉特性, 粉质参数, 混合效应	N/A
1653	1993	荞麦通心粉生产工艺探讨	中国粮油学报	CN	N/A	N/A	N/A	N/A	N/A	荞麦, 淀粉特性, 通心粉, 干物质损失率, 蛋白质损失率	N/A
1654	1993	全国粮棉作物病虫草鼠害综合治理关键技术学术讨论会交流摘要	植物保护	CN	N/A	N/A	N/A	N/A	N/A	植保所, 病虫草鼠害, 白粉病菌, 稻粒黑粉病, 品种抗性, 栽插密度, 学术讨论会, 绵阳系小麦, 小麦品种, 生理小种, 侵染率, 稻曲病, 纹枯病, 综合治理	N/A
1655	1993	全国品种审定委员会第二届第三次审(认)定通过品种简介	种子世界	CN	N/A	N/A	N/A	N/A	N/A	品种审定, 半冬性, 湿面筋含量, 出粉率, 一期父本, 白粉病, 成穗率, 千粒重, 生育期	N/A
1656	1993	全国主要粮食批发市场行情	现代农业	CN	N/A	N/A	N/A	N/A	N/A	粮食批发市场, 新西兰, 办事处, 大米价格, 金钱龟	N/A
1657	1993	三种牧草与冬小麦间作的生态经济效益初探	中国草地	CN	四川农业大学	N/A	N/A	N/A	N/A	间作, 效益, 牧草, 小麦	N/A
1658	1993	陕西关中小麦梭条斑花叶病日趋严重	植物保护	CN	N/A	N/A	N/A	N/A	N/A	小麦梭条斑花叶病, 陕西关中, 小麦土传花叶病	N/A
1659	1993	施氮量对“绵阳82—53”小麦蛋白质组分形成的影响	西南科技大学学报(哲学社会科学版)	CN	绵阳农专农学系	N/A	N/A	N/A	N/A	施氮量, “绵阳82—53”小麦, 蛋白质组分	N/A
1660	1993	市场信息	粮油仓储科技通讯	CN	N/A	N/A	N/A	N/A	N/A	市场信息, 拍卖交易, 粮食流通, 交易量	N/A
1661	1993	试论气候生态条件与提高我区小麦单产的途径	四川气象	CN	万县市农科所	N/A	N/A	N/A	N/A	小麦单产, 气候生态, 产量构成因素, 小麦生育期, 气候增产潜力	N/A
1662	1993	收获指数在小麦育种中的应用研究	河南农业科学	CN	N/A	N/A	N/A	N/A	N/A	收获指数, 小麦育种, 选择标准, 遗传力	N/A
1663	1993	四川两系法小麦杂种优势利用研究获得重大突破	种子	CN	N/A	N/A	N/A	N/A	N/A	两系法, 温光型核不育小麦, 重大突破	N/A
1664	1993	四川盆中丘陵地区农业干旱分布规律及对策研究Ⅰ——应用广义线性模式理论研究日降水特征	四川气象	CN	四川省气象局	N/A	N/A	N/A	N/A	盆中丘陵, 农业干旱, 需水关键期, 降水特征, 分布规律, 对策研究	N/A
1665	1993	四川丘陵棉区套栽棉的促早关键技术	中国棉花	CN	四川省农科院棉花所	N/A	N/A	N/A	N/A	棉田面积, 棉花育苗移栽	N/A
1666	1993	四川省蛴螬的防治	植保技术与推广	CN	四川省植保站	N/A	N/A	N/A	N/A	灰胸突鳃金龟, 地下害虫, 优势种群, 大栗鳃金龟, 暗黑鳃金龟, 四川省	N/A
1667	1993	四川省小麦纹枯病菌系研究	西南农业大学学报	CN	N/A	N/A	N/A	N/A	N/A	小麦, 纹枯病, 丝核菌属, 四川	N/A
1668	1993	四川小麦病虫发生和防治对策	四川农业科技	CN	四川省农牧厅植保站	N/A	N/A	N/A	N/A	小麦病虫, 病虫发生, 生理小种, 防治对策	N/A
1669	1993	四川小麦条锈菌对小麦品种(系)毒力频率测定	西南农业学报	CN	四川省农科院植保所	N/A	N/A	N/A	N/A	小麦条锈菌, 毒力频率, 生理小种, 致病类型, 四川	N/A
1670	1993	酥性饼干专用粉品质指标的研究	无锡轻工业学院学报	CN	N/A	N/A	N/A	N/A	N/A	饼干粉, 专用粉, 低筋粉, 面粉品质, 湿面筋	N/A
1671	1993	酸性土小麦施钼效果及其施用技术	农业科技通讯	CN	四川省富顺县农业局	N/A	N/A	N/A	N/A	酸性土壤, 增产效果, 施用技术	N/A
1672	1993	提型杂种小麦灌浆特性的研究	西南农业学报	CN	四川省农科院作物所	N/A	N/A	N/A	N/A	小麦, 杂种优势, 灌浆特性, 配合力	N/A
1673	1993	围绕高产优质高效 发展湖北小麦生产	湖北农业科学	CN	N/A	N/A	N/A	N/A	N/A	小麦生产, 高产优质高效	N/A
1674	1993	纬度和海拔对我国西南高原地区小麦生长发育的影响	贵州农学院学报	CN	N/A	N/A	N/A	N/A	N/A	小麦, 纬度, 海拔, 生长发育	N/A
1675	1993	温度与小麦穗花发育及结实的关系	四川农业大学学报	CN	四川农业大学农学系	1987-88年10月22日为第一期，间距15天，共3期。1989-90年10月11日播种，间距10天，共四期	1	N/A	四川农业大学濆江农场	温度（32A 51A 81C）, 穗花发育, 结实, 小麦（49EJ 61DA）, 产量（83AB）, 数量性状（45CG）	N/A
1676	1993	温江县土壤中的硫	四川环境	CN	四川省温江农业学校	N/A	N/A	N/A	N/A	全硫, 有效琉, 氮硫比, 临界值	N/A
1677	1993	稳定提高我省小麦单产的途径和措施	四川农业科技	CN	四川省农科院作物所	N/A	N/A	N/A	N/A	小麦单产, 增产潜力, 低温冷害	N/A
1678	1993	我国谷物中赭曲霉毒素A污染情况的调查	中国食品卫生杂志	CN	N/A	N/A	N/A	N/A	N/A	阳性样品, 食品卫生监督检验所, 污染调查, 限量标准, 曲霉毒素	N/A
1679	1993	我国青藏高原春小麦生育的研究	耕作与栽培	CN	N/A	4月5号或4月6号	N/A	N/A	N/A	生理拔节, 抽穗期, 春小麦, 格尔木, 冬性品种, 生育特点, 小麦生育期, 生育阶段, 青藏高原	N/A
1680	1993	我国小麦秆锈菌越冬越夏以及周年循环问题的研究	辽宁农业科学	CN	N/A	N/A	N/A	N/A	N/A	小麦秆锈菌, 南亚次大陆, 云南南部, 春麦区, 生理小种	N/A
1681	1993	我国小麦品质生态研究的新进展	中国农学通报	CN	N/A	N/A	N/A	N/A	N/A	小麦籽粒品质, 生态环境, 品质区划	N/A
1682	1993	我国小麦梭条花叶病(WSSMV)致病型及其有关特性的比较	植物病理学报	CN	N/A	N/A	N/A	N/A	N/A	小麦梭条花叶病, WSSMV, 病毒粒体	N/A
1683	1993	我国小麦条锈病菌传播与高空气流关系的初步研究	植物病理学报	CN	N/A	N/A	N/A	N/A	N/A	小麦条锈病菌, 条锈菌, 初步研究	N/A
1684	1993	五粮酒糟粉代替麦麸网箱养鱼试验	饲料研究	CN	四川宜宾五粮液酒厂科研所饲料厂	N/A	N/A	N/A	N/A	饵料系数, 网箱养鱼	N/A
1685	1993	小麦	生物学教学	CN	N/A	N/A	N/A	N/A	N/A	半冬性, 出粉率, 春麦区	N/A
1686	1993	小麦、玉米需水特征及防旱对策——四川盆中丘陵地区农业干旱分布规律及对策研究之二	四川气象	CN	四川省气象局	N/A	N/A	N/A	N/A	需水关键期, 小麦, 玉米, 干旱, 对策	N/A
1687	1993	小麦83A败育和2721恢复力的细胞学观察	四川师范学院学报(自然科学版)	CN	四川师范学院生物系	N/A	N/A	N/A	N/A	小麦, 小孢子, 雄性不育, 83A, 恢复力, 细胞学	N/A
1688	1993	小麦T型不育系杂种优势利用的前景	种子	CN	四川南充地区小麦杂优协作组	N/A	N/A	N/A	N/A	不育系, 普通小麦, 恢复力, 杂种优势利用, 恢复系	N/A
1689	1993	小麦白粉病初侵染源的调查研究	云南农业大学学报	CN	四川高县植保站	N/A	N/A	N/A	N/A	小麦白粉病, 初侵染源	N/A
1690	1993	小麦白粉病抗性基因的研究与利用	种子	CN	N/A	N/A	N/A	N/A	N/A	白粉病, 冰草属, 抗性基因, 研究与利用	N/A
1691	1993	小麦高产化学调控技术的初步研究	四川农业大学学报	CN	四川省农科院生物技术核技术研究所	N/A	N/A	N/A	四川省广汉连山	小麦(49ET61DA)植物生长调节物质(45ND), 正交试验(49DC)	N/A
1692	1993	小麦和蚕豆喷布高效植物细胞分裂素增产效果研究	四川农业科技	CN	N/A	N/A	N/A	N/A	N/A	增产效果, 小麦生长, 植物细胞分裂素, 小穗数	N/A
1693	1993	小麦红矮病对冬麦产量损失初探	云南农业大学学报	CN	四川黑水县科委	N/A	N/A	N/A	N/A	产量损失, 小麦红矮病	N/A
1694	1993	小麦抗白粉病高产品系的选育及其抗性遗传初步分析	四川农业大学学报	CN	四川农业大学农学系	N/A	N/A	N/A	N/A	小麦(49EJ61DA), 白粉病(49LB), 高产, 育种(49DB), 抗源多样化, 抗病性(49DC)	N/A
1695	1993	小麦抗白粉病品种资源的鉴定与评价	麦类作物学报	CN	N/A	N/A	N/A	N/A	N/A	小麦白粉病, 品种资源, 抗谱	N/A
1696	1993	小麦抗赤霉病的一些生理生化特性	四川农业大学学报	CN	四川农业大学农学系	N/A	N/A	N/A	N/A	小麦(49EJ61DA), 抗病性, 真菌(45MA), 生理, 赤霉病(49LB), 木质素, 酚类, PAL酶	N/A
1697	1993	小麦抗赤霉病育种途径	福建稻麦科技	CN	N/A	N/A	N/A	N/A	N/A	抗赤霉病, 综合性状, 优良品种, 变异株, 育种途径	N/A
1698	1993	小麦品种的产量潜力及其遗传改良 Ⅰ.小麦品种的高产潜力及其遗传变异的利用	麦类作物学报	CN	N/A	N/A	N/A	N/A	N/A	小麦, 产量潜力, 遗传改良	N/A
1699	1993	小麦品种的产量潜力及遗传改良 Ⅱ.高产育种的途径与方法	麦类作物学报	CN	N/A	N/A	N/A	N/A	N/A	小麦高产育种, 常规育种, 品种间杂交, 远缘杂交	N/A
1700	1993	小麦品种和白粉菌相互作用中温度对寄主基因表达的影响	西南农业大学学报	CN	N/A	N/A	N/A	N/A	N/A	小麦, 白粉菌, 抗性基因, 抑制基因	N/A
1701	1993	小麦品种抗赤霉病的组织学研究	四川农业大学学报	CN	四川农业大学农学系	N/A	N/A	N/A	N/A	小麦(49EJ61DA), 禾谷镰刀菌, 组织学(17KA), 赤霉病(49LB), 真菌(15MA)	N/A
1702	1993	小麦熟相问题	西南科技大学学报(哲学社会科学版)	CN	四川省乐山市农牧科研所	N/A	N/A	N/A	N/A	小麦, 熟相, 落黄转色性状	N/A
1703	1993	小麦田化学除草试验简报	耕作与栽培	CN	N/A	N/A	N/A	N/A	N/A	化学除草试验, 四川农科院, 杀草丹, 恶草灵, 猪秧秧, 丁草胺, 除草效果, 大惠利, 小麦田	N/A
1704	1993	小麦条锈与白粉病的发生、流行和防治问题	贵州农业科学	CN	N/A	N/A	N/A	N/A	N/A	白粉病, 簇毛麦, 条锈病, 抗源品种, 条锈菌, 硬粒小麦, 植保所, 品种(系), 抗条锈性	N/A
1705	1993	小麦土传病毒在感病小麦细胞中的分布及小麦梭条斑花叶病毒RNA组分	中国病毒学	CN	N/A	N/A	N/A	N/A	N/A	小麦梭条斑花叶病毒, 土传小麦花叶病毒, 病毒定位, RNA基因组	N/A
1706	1993	小麦纹枯病病情消长与气象因子研究	西南农业大学学报	CN	N/A	N/A	N/A	N/A	N/A	小麦, 纹枯病, 气象/病情消长	N/A
1707	1993	小麦新材料“J-11”与黑麦可杂交性的遗传研究	遗传学报	CN	四川农业大学小麦研究所	N/A	N/A	N/A	N/A	小麦, 可杂交性, 遗传, 染色体, 单体分析, 基因定位	N/A
1708	1993	小麦新品种丰产性和稳定性分析	西南科技大学学报(哲学社会科学版)	CN	绵阳农专农学系	N/A	N/A	N/A	N/A	小麦, 产量, 构成因素, 稳定性	N/A
1709	1993	小麦锈病的发生危害及防治对策	河南科技	CN	N/A	N/A	N/A	N/A	N/A	抗锈性, 小麦叶锈病, 危害及防治	N/A
1710	1993	小麦雪霉病的初次侵染源	云南农业大学学报	CN	N/A	N/A	N/A	N/A	N/A	侵染源, 病残体, 分离培养	N/A
1711	1993	小麦叶绿体及其形态变异	四川师范学院学报(自然科学版)	CN	四川师范学院生物系	N/A	N/A	N/A	N/A	小麦, 叶绿体, 亚显徽结构, 形态变异, 伪足状突起, 包围的异物	N/A
1712	1993	小麦遗传背景对黑麦抗叶锈基因Lr26的抗性表达的影响	遗传学报	CN	四川农业大学农学系	N/A	N/A	N/A	N/A	抗性遗传, 小麦叶锈病, 染色体1R附加系, 1R 1B代换系, 1RS/1BL易位系	N/A
1713	1993	小麦种子病原菌及药剂拌种的作用	甘肃农业科技	CN	N/A	N/A	N/A	N/A	N/A	小麦种子, 多菌灵, 粉锈宁, 拌种双, 全蚀病, 白粉病, 病原菌	N/A
1714	1993	小麦籽粒生长各阶段干物质积累量与粒重的关系	南京农业大学学报	CN	N/A	N/A	N/A	N/A	N/A	小麦, 籽粒, 灌浆速率, 干物质积累, 粒重	N/A
1715	1993	小麦族植物作为牧草种质资源的初步评介	草业学报	CN	N/A	N/A	N/A	N/A	N/A	小麦族, 牧草, 种质资源	N/A
1716	1993	辛拌磷——地下害虫的克星	四川农业科技	CN	四川农科院植保所农药研究室	N/A	N/A	N/A	N/A	根结线虫	N/A
1717	1993	新的喷雾技术——吹雾法	四川农业科技	CN	四川省农科院植保所农药室	N/A	N/A	N/A	N/A	沉积分布, 沉积率, 喷雾技术, 常量喷雾	N/A
1718	1993	新型麦田除草剂——使它隆	四川农业科技	CN	四川农业科技	N/A	N/A	N/A	N/A	使它隆, 麦田除草剂, 阔叶作物	N/A
1719	1993	信息文摘	农村实用工程技术	CN	N/A	N/A	N/A	N/A	N/A	保温材料, 农产品, 价格走势, 建材产品, 农畜产品	N/A
1720	1993	鸭饲料代谢能测定方法的研究 Ⅰ.鸭TME测定的消化道排空期和排泄物收集期	四川农业大学学报	CN	四川农业大学动物营养研究所	N/A	N/A	N/A	N/A	鸭(49ME), 排空, 收集时间, 残留干物质, 代谢能(49MD), 饲料[49MD]61DE	N/A
1721	1993	研究通讯	中国农业科学	CN	N/A	N/A	N/A	N/A	N/A	生理小种鉴定, 向日葵锈病, 烟草赤星病, 鉴别寄主	N/A
1722	1993	一九九○年全国小麦秆锈菌小种动态	植物保护学报	CN	N/A	N/A	N/A	N/A	N/A	小麦秆锈病, 小种, 毒力频率	N/A
1723	1993	一九九三年赤峰市农产品销售情况的预测	现代农业	CN	N/A	N/A	N/A	N/A	N/A	农产品销售, 种植业, 粮食总产	N/A
1724	1993	意大利小麦品种在中国利用的概况	作物品种资源	CN	N/A	N/A	N/A	N/A	N/A	小麦品种, 抗条锈病, 春麦区, 硬粒小麦, 黄淮麦区, 意大利	N/A
1725	1993	优质蛋白玉米育种动态(综述)	玉米科学	CN	N/A	N/A	N/A	N/A	N/A	优质蛋白玉米, 授粉品种, 修饰作用, QPM, 高赖氨酸玉米, 杂交种, 综合品种, 修饰基因, 农艺性状	N/A
1726	1993	优质面包小麦鲁植79—1	山东农业科学	CN	N/A	N/A	N/A	N/A	N/A	科学院, 白粉病, 山东省, 商业部	N/A
1727	1993	杂种小麦产量优势与产量因素优势的关系	作物学报	CN	N/A	N/A	N/A	N/A	N/A	产量优势, 杂种优势, 杂种小麦	N/A
1728	1993	杂种小麦与亲本三系叶绿体超微结构的比较研究	西南农业学报	CN	四川师范学院	N/A	N/A	N/A	N/A	杂交小麦, 雄性不育三系, 叶绿体, 超微结构	N/A
1729	1993	怎样搞好农村储粮	粮油仓储科技通讯	CN	四川省丰都县粮食局	N/A	N/A	N/A	N/A	农村储粮, 防虫磷	N/A
1730	1993	真菌传小麦病毒病研究中几个问题的研讨	植物病理学报	CN	N/A	N/A	N/A	N/A	N/A	植物病毒, 禾谷多粘菌, 病毒病, 分离物, 传毒介体	N/A
1731	1993	中国的“绿色革命”与持续农业	科技导报	CN	N/A	N/A	N/A	N/A	N/A	持续农业	N/A
1732	1993	中国的杂种小麦研究	北京农业科学	CN	N/A	N/A	N/A	N/A	N/A	杂种小麦, 核不育, 恢复系, 粘果山羊草	N/A
1733	1993	中国几种特殊普通小麦酯酶同工酶研究	广西植物	CN	四川农业大学小麦研究所	N/A	N/A	N/A	N/A	特有小麦, 酯酶, 同工酶	N/A
1734	1993	中国珞巴族健康人生理常数的调查报告	西南国防医药	CN	N/A	N/A	N/A	N/A	N/A	健康人, 正常范围, 月经初潮年龄, 平均数, 高原缺氧, 生理常数, 标准差	N/A
1735	1993	中国特有普通小麦种质资源的研究与应用	西南科技大学学报(哲学社会科学版)	CN	四川省农科院作物所四川省农科院科技处	N/A	N/A	N/A	N/A	普通小麦, 质资源, 起源与演化, 遗传评价	N/A
1736	1993	中国小麦叶锈菌群体的毒性基因分析	中国农业科学	CN	N/A	N/A	N/A	N/A	N/A	小麦叶锈菌, 近等基因系, 毒性因子, 毒性值, 多样性指数	N/A
1737	1993	紫色土不同土体的水热特征	山地研究	CN	水利部成都山地灾害与环境研究所	N/A	N/A	N/A	N/A	紫色土, 土体, 水热特征	N/A
1738	1993	作物抗寒性鉴定原理与鉴定技术体系的研究	作物学报	CN	N/A	N/A	N/A	N/A	N/A	抗寒性, 鉴定原理, 鉴定技术体系, 寒胁迫蛋白, 抗寒基因, 调控机制	N/A
1739	1994	~（60）Co－γ射线诱变育成穗重型小麦新品种川辐4号	西南农业学报	CN	四川省农科院生物技术核技术研究所	N/A	N/A	N/A	N/A	~（60）Co－γ射线, 小麦, 辐射育种, 川辐4号, 穗重型	N/A
1740	1994	“农民肺”辨治	光明中医	CN	四川珙县中医学会	N/A	N/A	N/A	N/A	农民肺, 流行性上呼吸道感染	N/A
1741	1994	10％抑多威乳油防治小麦锈病田间试验初报	植物保护	CN	N/A	N/A	N/A	N/A	N/A	小麦锈病, 田间试验	N/A
1742	1994	1990—1993年我国小麦叶锈菌生理小种及其致病性特点研究	植物保护学报	CN	N/A	N/A	N/A	N/A	N/A	小麦叶锈菌, 小种动态, 致病性	N/A
1743	1994	1991年全国小麦秆锈菌生理小种种群动态分析	沈阳农业大学学报	CN	N/A	N/A	N/A	N/A	N/A	小麦秆锈病, 生理小种, 致病类型, 毒力频率	N/A
1744	1994	1993年度全国农业气象条件概况(1992年12月至1993年11月)	中国农业气象	CN	N/A	N/A	N/A	N/A	N/A	簊clerotinia Sclerotiorum Epidemil Trendy Artifivial Neural Network Back-Propagation Model	N/A
1745	1994	1993年农业工程部分获奖科技成果	农业工程学报	CN	N/A	N/A	N/A	N/A	N/A	主要完成人, 农机化技术推广, 农业部规划设计研究院	N/A
1746	1994	1993年秋季(9～11月)全国农业气象条件简析	中国农业气象	CN	N/A	N/A	N/A	N/A	N/A	Forest climate potential productivity Wet-coefficiet	N/A
1747	1994	1994年度中文文摘主题索引	麦类文摘.种业导报	CN	N/A	N/A	N/A	N/A	N/A	小麦品种资源, 麦类文摘, 白粉病, 中文文摘, 主题索引, 抗病性育种, 大麦品种资源, 太谷核不育小麦, 杂种小麦, 大麦根, 小麦花药培养, 冬小麦	N/A
1748	1994	1994年小麦主要病虫发生概况	植物保护	CN	N/A	N/A	N/A	N/A	N/A	主要病虫, 长江流域, 刘万才, 病穗率, 发生概况, 发生面积, 小麦穗蚜, 小麦赤霉病	N/A
1749	1994	88—C生物宝	农家科技	CN	四川农业大学畜牧系	N/A	N/A	N/A	N/A	饲料报酬, 商品鱼	N/A
1750	1994	A survey of nutrients and toxic factors in commercial rapeseed meal in China and evaluation of detoxification by water extraction,	Animal Feed Science and Technology,	EN	Research Institute of Animal and Veterinary Science of Sichuan Province	N/A	N/A	N/A	N/A		N/A
1751	1994	Annual index	Geochimica et Cosmochimica Acta	EN	N/A	N/A	N/A	N/A	N/A		N/A
1752	1994	China: rice market reforms	Food Policy	EN	N/A	N/A	N/A	N/A	N/A	China, rice, market reform	N/A
1753	1994	Effects of sulfur deficiency on performance of fiber-producing sheep and goats: A review	Small Ruminant Research	EN	N/A	N/A	N/A	N/A	N/A	Sulfur deficiencyWool/mohair productionWool/mohair qualitySheepGoat	N/A
1754	1994	Synthetic polymeric inhibitors of influenza virus receptor-binding activity suppress virus replication	Antiviral Research	EN	N/A	N/A	N/A	N/A	N/A	Influenza virusVirus attachmentSialic acidPolymeric sialosideEquine α2-macroglobulin	N/A
1755	1994	TUXPENO种质在玉米育种中的利用	作物杂志	CN	N/A	N/A	N/A	N/A	N/A	张志国, 玉米自交系, 杂交种, 玉米育种, TUXPENO	N/A
1756	1994	Volume 58, 1994 List of Associate Editors and Reviewers, List of Contents, Subject Index, Author Index, Book Reviews Published, Books Received, Subject Areas of Manuscripts Published in 1994ished, Books Received,	Geochimica et Cosmochimica Acta	EN	N/A	N/A	N/A	N/A	N/A		N/A
1757	1994	安宁河流域小春田杂草发生情况	杂草科学	CN	四川凉山州西昌农科所	N/A	N/A	N/A	N/A	杂草发生, 安宁河流域, 看麦娘	N/A
1758	1994	八倍体小黑麦新品种（系）区域适应性评价	贵州农业科学	CN	N/A	N/A	N/A	N/A	N/A	八倍体小黑麦, 区域试验, 稳产性	N/A
1759	1994	丙环唑防治小麦全蚀病应用技术的研究	植物保护学报	CN	N/A	N/A	N/A	N/A	N/A	小麦全蚀病, 丙环唑, 防治	N/A
1760	1994	不同产地磷肥中稀土含量及其肥效	河北农业大学学报	CN	N/A	N/A	N/A	N/A	N/A	稀土, 冬小麦, 增产效应	N/A
1761	1994	不同杀菌剂防治小麦白粉病试验研究	陕西农业科学	CN	N/A	N/A	N/A	N/A	N/A	杀菌剂, 白粉病, 小麦	N/A
1762	1994	不同土壤－作物条件对紫色土固锌作用影响的研究	土壤通报	CN	N/A	N/A	N/A	N/A	N/A	紫色土, 锌有效性, 固锌作用, 幼苗法	N/A
1763	1994	部分米曲菌酶系及对谷物的水解	大连轻工业学院学报	CN	N/A	N/A	N/A	N/A	N/A	曲酶系, 曲霉菌	N/A
1764	1994	超巨穗小麦“美巨1号”的骗局	专业户	CN	N/A	N/A	N/A	N/A	N/A	江陵县, 复印件	N/A
1765	1994	春耕为何不得力	现代农业	CN	N/A	N/A	N/A	N/A	N/A	小麦种植面积	N/A
1766	1994	春玉米后作秋大豆初步研究与展望	大豆通报	CN	四川省农技推广总站	N/A	N/A	N/A	N/A	秋大豆, 春玉米, 有效荚数, 研究与展望	N/A
1767	1994	春玉米连作秋大豆初步研究与展望	四川农业科技	CN	四川省农技推广总站	N/A	N/A	N/A	N/A	秋大豆, 玉米连作, 春玉米, 研究与展望	N/A
1768	1994	春玉米连作秋大豆的初步研究	耕作与栽培	CN	四川省农技推广总站	N/A	N/A	N/A	N/A	秋大豆, 玉米连作, 春玉米, 初步研究	N/A
1769	1994	从绵阳系列小麦品种的选育谈四川“三高”小麦育种	种子	CN	四川绵阳市农科所小麦室	N/A	N/A	N/A	N/A	绵阳系列, 小麦, 高产, 优质, 高效, 品种选育	N/A
1770	1994	从我国小麦、面食及其加工工具的发展历史试谈馒头的起源问题	农业考古	CN	N/A	N/A	N/A	N/A	N/A	商业出版社, 加工工具	N/A
1771	1994	大骨节病区粮食中一种可疑真菌毒素的污染情况及其化学结构研究	地方病通报	CN	N/A	N/A	N/A	N/A	N/A	大骨节病, ECD－气相色谱法, 流涎胺（Slaframine）, 丁烯酸内酯	N/A
1772	1994	大骨节病研究的最近进展	中国地方病防治杂志	CN	N/A	N/A	N/A	N/A	N/A	大骨节病, 检出率, 干骺端	N/A
1773	1994	大剂量锰对小麦生长的影响	农业环境保护	CN	N/A	N/A	N/A	N/A	N/A	石灰性土壤, 小麦, 锰	N/A
1774	1994	大熊猫西氏蛔虫病病例诊疗	河南畜牧兽医	CN	N/A	N/A	N/A	N/A	N/A	镜检, 甘蔗, 糖料作物, 食物	N/A
1775	1994	淡季菜种	北京农业	CN	四川荣县古文蔬菜育种场	N/A	N/A	N/A	N/A	夏甘蓝, 夏白菜, 生长期	N/A
1776	1994	稻茬小麦免耕优化栽培研究	四川农业大学学报	CN	四川农业大学水稻研究所	N/A	N/A	N/A	N/A	小麦（49EJ61DA）, 免耕（49BE49EA）, 栽培（49EA）	N/A
1777	1994	稻壳制氟硅酸钠	适用技术市场	CN	四川自贡市贡井区经委	N/A	N/A	N/A	N/A	氟硅酸钠, 稻壳灰, 硫酸钙	N/A
1778	1994	低二氧化碳和低磷化氢混合熏蒸储粮害虫和害螨的研究	郑州粮食学院学报	CN	N/A	N/A	N/A	N/A	N/A	磷化氢, 磷化铝, 二氧化碳, 混合熏蒸, 储粮害虫, 螨	N/A
1779	1994	冬麦相对持久抗条锈性品种选育方法探索	甘肃农业科技	CN	N/A	N/A	N/A	N/A	N/A	抗条锈性, 小麦品种, 天水市, 品种选育, 方法探索	N/A
1780	1994	豆科牧草与小麦间作的群体产量结构及其生产效益	茶叶科学	CN	四川农业大学	N/A	N/A	N/A	N/A	产量结构, 草麦间作, 生产效益	N/A
1781	1994	多抗性冬小麦临远85—7069	作物品种资源	CN	N/A	N/A	N/A	N/A	N/A	多抗性, 冬小麦, 小麦研究所	N/A
1782	1994	粉锈宁防治小麦白粉病	农业科技信息	CN	N/A	N/A	N/A	N/A	N/A	粉锈宁, 小麦白粉病	N/A
1783	1994	粉锈宁防治小麦全蚀病最佳使用方法探讨	植物保护	CN	N/A	N/A	N/A	N/A	N/A	小麦全蚀病, 粉锈宁, 种子处理, 方法探讨	N/A
1784	1994	辐照选育冬春两性优质小麦的研究	辐射防护通讯	CN	N/A	N/A	N/A	N/A	N/A	冬小麦, 春小麦, 辐照, 选育, 快中子	N/A
1785	1994	高产优质小麦品种选育的进展	麦类作物学报	CN	四川省绵阳市农科所	N/A	N/A	N/A	N/A	小麦, 高产, 优质, 高效, 育种	N/A
1786	1994	供三个特优小麦良种	农技服务	CN	N/A	N/A	N/A	N/A	N/A	小麦良种, 千粒重	N/A
1787	1994	供销社架起致富桥 药材乡奔上小康路	商业经济研究	CN	N/A	N/A	N/A	N/A	N/A	供销社, 供销合作社, 农民人均收入	N/A
1788	1994	供销社架起致富桥药材乡奔上小康路	中国供销合作经济	CN	N/A	N/A	N/A	N/A	N/A	供销社, 万荣县, 农民人均收入	N/A
1789	1994	关于超大穗小麦——84加(79)-3-1答读者	专业户	CN	N/A	N/A	N/A	N/A	N/A	种植区, 冬小麦, 叶锈病, 半冬性, 引种示范	N/A
1790	1994	国外小麦品种在中国的利用	中国农学通报	CN	N/A	N/A	N/A	N/A	N/A	小麦, 国外引种, 利用	N/A
1791	1994	合成洗涤剂（LAS）对农作物影响的研究	农业环境保护	CN	N/A	N/A	N/A	N/A	N/A	合成洗涤剂, 临界浓度, 允许浓度	N/A
1792	1994	华山新麦草属间杂种细胞间遗传物质的转移及其在物种演化中的意义	四川农业大学学报	CN	四川农业大学小麦研究所	N/A	N/A	N/A	N/A	接合孔, 接合管．遗传物质转移, 染色体（45BA45CF）, 生物进化, 染色体数目（45CF）, 进化（45AC）	N/A
1793	1994	环保刻不容缓	经济工作导刊	CN	N/A	N/A	N/A	N/A	N/A	环境保护局, 承德市	N/A
1794	1994	基于神经元网络的小麦赤霉病流行预测方法	四川气象	CN	四川省气象科学研究所	N/A	N/A	N/A	N/A	特征提取, BP神经网络, 赤霉病分布	N/A
1795	1994	激光农业应用	中国光学与应用光学文摘	CN	N/A	N/A	N/A	N/A	N/A	农业应用, 报告会, 四川绵阳, 染色体加倍, 激光辐照	N/A
1796	1994	技术市场	粮食流通技术	CN	N/A	N/A	N/A	N/A	N/A	面粉生产线, 等级粉, 技术市场, 机械厂	N/A
1797	1994	加强农作物病虫害防治工作	四川农业科技	CN	四川农业科技	N/A	N/A	N/A	N/A	农作物病虫害, 防治工作, 稻瘟病	N/A
1798	1994	家庭生产粘合剂的方法	农家科技	CN	四川宣汉县政府经济信息办	N/A	N/A	N/A	N/A	粘合剂, 家庭生产	N/A
1799	1994	减压渗透法将外源DNA导入水稻最佳时期的探讨	四川农业大学学报	CN	四川农业大学农业科技家院	N/A	N/A	N/A	N/A	外源DNA, 变异（45cc）, 同工酶（45EC）, 减压渗透, 植物分子育种, 分子遗传（45CE）	N/A
1800	1994	介绍五个小麦矮秆资源	作物品种资源	CN	N/A	N/A	N/A	N/A	N/A	小穗数, 千粒重	N/A
1801	1994	今年粮价将如何	农村.农业.农民	CN	N/A	N/A	N/A	N/A	N/A	小麦价格, 粮食批发市场	N/A
1802	1994	今年粮油价格总趋势	经济师	CN	N/A	N/A	N/A	N/A	N/A	粮油价格, 小麦价格, 价格上涨, 总趋势	N/A
1803	1994	井岗霉素和粉锈宁春季防治小麦纹枯病比较试验	河南农业科学	CN	N/A	N/A	N/A	N/A	N/A	粉锈宁, 小麦纹枯病, 井岗霉素, 比较试验	N/A
1804	1994	警惕!切勿上当受骗	河北农业	CN	N/A	N/A	N/A	N/A	N/A	上当受骗	N/A
1805	1994	警惕小麦条锈新小种条中30号的流行和危害	甘肃农业科技	CN	N/A	N/A	N/A	N/A	N/A	小麦条锈菌, 李继平, 甘肃省农科院, 植保所, 生理小种	N/A
1806	1994	开发优质小麦以满足食品工业的需要	山西食品工业	CN	N/A	N/A	N/A	N/A	N/A	湿面筋含量, 面包专用粉, 优质小麦, 小麦品质育种, 食品工业, 面团品质, 小麦品种资源, 加工品质, 粉质曲线	N/A
1807	1994	抗病小麦种质──涪农53	作物品种资源	CN	四川省涪陵地区农科所	N/A	N/A	N/A	N/A	小麦种质, 抗赤霉病, 冬小麦, 高抗白粉病	N/A
1808	1994	跨世纪的农学家、教育家——为金善宝教授百岁华诞而作	古今农业	CN	N/A	N/A	N/A	N/A	N/A	金善宝, 小麦品种资源, 《实用小麦论》, 农学家	N/A
1809	1994	良种市场	农技服务	CN	N/A	N/A	N/A	N/A	N/A	香艳梨, 人参菜, 百香果, 临泉县, 江泽民主席, 秋冬季, 播种期	I/A
1810	1994	粮谷豆类制品	食品文摘	CN	N/A	N/A	N/A	N/A	N/A	功能食品, 玉米粉, 酸性豆乳饮料, 马铃薯淀粉, 凝固剂	N/A
1811	1994	粮食隐蔽害虫的国际标准检测方法	四川粮油科技	CN	国内贸易部成都粮食储藏科研所	N/A	N/A	N/A	N/A	分样器, 相对密度, 射线法, 四川粮油科技, 平行试验, 标准检测方法	N/A
1812	1994	两淮麦区小麦品种穗发芽敏感性研究	种子	CN	N/A	N/A	N/A	N/A	N/A	小麦, 品种, 穗发芽敏感性	N/A
1813	1994	论杂种春小麦的应用问题	甘肃农业科技	CN	N/A	N/A	N/A	N/A	N/A	春小麦品种, 甘肃省农科院, 育成品种, 恢复能力, 淀粉酶活性, 胞质不育系, 春麦区, 细胞质雄性不育, 恢复系, 杂种小麦, 穗发芽, 杂交种制种	N/A
1814	1994	麦类作物锰营养的研究	土壤学进展	CN	N/A	N/A	N/A	N/A	N/A	麦类作物, 养分平衡, 锰浓度, 锰营养	N/A
1815	1994	麦粒菌种新制法	食用菌	CN	四川达川地区农科所	N/A	N/A	N/A	N/A	麦粒, 制法, 原种	N/A
1816	1994	美国斯特泼春大麦区域试验	四川畜牧兽医	CN	四川省涪陵地区畜牧局	N/A	N/A	N/A	N/A	美国斯特泼大麦, 区域种植, 试验	N/A
1817	1994	绵阳系统小麦条锈菌新菌系的发现	西北农业大学学报	CN	N/A	N/A	N/A	N/A	N/A	小麦条锈菌, 新菌系, 毒性, 抗病性, 品种	N/A
1818	1994	棉桃壳加棉子壳栽金针菇试验	食用菌	CN	N/A	N/A	N/A	N/A	N/A	棉子壳, 金针菇, 棉桃壳	N/A
1819	1994	尿囊素对土壤微生物的激活作用及其对农作物的增产效应初报	江苏农业科学	CN	N/A	N/A	N/A	N/A	N/A	尿囊素, 土壤微生物, 增产效应, 干物质积累, 联合固氮菌, 土壤供肥性能, 光合效能, 激活作用, 成穗数, 农作物	N/A
1820	1994	宁南山区雨养农业作物立体复合种植效益的综合评价	宁夏农林科技	CN	N/A	N/A	N/A	N/A	N/A	立体复合种植, 雨养农业	N/A
1821	1994	牛鸡猪鱼一条龙饲养好	科学养鱼	CN	四川重庆市巴县清和乡科协	N/A	N/A	N/A	N/A	塑料袋	N/A
1822	1994	农作物	全国新书目	CN	N/A	N/A	N/A	N/A	N/A	农作物, 中央农业广播电视学校	N/A
1823	1994	坡地防护林带小气候因子与作物产量的关系	四川林业科技	CN	四川省林业科学研究院	N/A	N/A	N/A	N/A	防护林带, 小气候, 作物产量	N/A
1824	1994	奇特高粱试种成功	农业科技信息	CN	N/A	N/A	N/A	N/A	N/A	育苗移栽	N/A
1825	1994	黔花4号小麦及其衍生品系抗白粉病性的遗传特性	西南农业大学学报	CN	N/A	N/A	N/A	N/A	N/A	小麦／黔花4号, 白粉菌, 抗性遗传	N/A
1826	1994	球麻痹1例治验	四川中医	CN	四川綦江县中医院	N/A	N/A	N/A	N/A	球麻痹, 甘麦大枣汤	N/A
1827	1994	山东退休专家农业科技开发部向您推荐玉米、小麦良种	山东农业科学	CN	N/A	N/A	N/A	N/A	N/A	小麦良种, 科技开发部, 小叶斑病, 玉米杂交种	N/A
1828	1994	生理 生化 生态	麦类文摘	CN	N/A	N/A	N/A	N/A	N/A	大麦科学, 小麦栽培, 农学院, 东南大学, 二棱大麦, 千粒重, 籽粒蛋白质含量, 大麦籽粒, 养分消耗, 大粒种子	N/A
1829	1994	十五种虚假种子信息	北京农业	CN	N/A	N/A	N/A	N/A	N/A	种子, 繁殖器官, 高粱, 蜀秫	N/A
1830	1994	四川特大穗小麦新品系试种示范成功	北京农业	CN	四川省农科院情报所	N/A	N/A	N/A	N/A	小麦新品系, 四川省, 聚合杂交, 小麦育种	N/A
1831	1994	四川小麦赤霉病流行的环流背景和天气形势	四川气象	CN	四川省气象科学研究所	N/A	N/A	N/A	N/A	赤霉病, 暖湿连阴雨, 环流背景, 天气形势	N/A
1832	1994	四川小麦地方品种抗穗发芽特性的研究	四川农业大学学报	CN	四川农业大学小麦研究所	N/A	N/A	N/A	N/A	小麦（49EJ61DA）, 地方品种, 抗穗发芽性, 休眠特性, 品种（49DA）, 品种试验（49DC）。	N/A
1833	1994	酸雨对土壤－植物系统的环境效应研究──酸雨喷淋对稻和麦生理的影响	浙江农业大学学报	CN	N/A	N/A	N/A	N/A	N/A	酸雨, 水稻, 小麦, 环境影响	N/A
1834	1994	谈农产品储藏、保鲜技术与烘干机械	福建农机	CN	N/A	N/A	N/A	N/A	N/A	水产品, 烘干机, 机械科学, 研究院, 保鲜技术, 农产品	N/A
1835	1994	特定电磁波对作物某些生理生化特性的影响	作物学报	CN	N/A	N/A	N/A	N/A	N/A	特定电磁波, TDP辐射器	N/A
1836	1994	条形柄锈菌大麦专化型的寄主范围	西北农业大学学报	CN	N/A	N/A	N/A	N/A	N/A	条锈病, 大麦／条形柄锈菌, 寄主范围	N/A
1837	1994	突变体异地种植育成小麦新品种西辐8号	核农学通报	CN	四川省凉山彝族自治州西昌农业科学研究所	N/A	N/A	N/A	N/A	杂交种辐射诱变, 突变体异地种植, 小麦育种	N/A
1838	1994	推广人力免耕穴播机提高小麦产量	四川农业科技	CN	N/A	N/A	N/A	N/A	N/A	穴播机, 小麦产量	N/A
1839	1994	我国大麦条锈病菌的生理分化	植物病理学报	CN	N/A	N/A	N/A	N/A	N/A	大麦条锈病菌, 生理分化	N/A
1840	1994	我国南方禾谷缢蚜对小麦黄矮病传播能力	江西农业大学学报	CN	N/A	N/A	N/A	N/A	N/A	南方麦区, 小麦黄矮病, 禾谷缢蚜, 传播能力	N/A
1841	1994	我国农业生产布局的地域变动分析	中国农业资源与区划	CN	N/A	N/A	N/A	N/A	N/A	农业生产布局, 地域变动, 趋势分析	N/A
1842	1994	我国小麦秆锈菌群体毒性基因的初步研究	植物保护学报	CN	N/A	N/A	N/A	N/A	N/A	小麦秆锈菌, 单基因系, 毒性基因	N/A
1843	1994	我国小麦价格有望走出低谷 玉米需求增加价格看升	农村科技	CN	N/A	N/A	N/A	N/A	N/A	小麦价格	N/A
1844	1994	我国小麦穗粒数及多粒种质的研究进展	麦类作物学报	CN	N/A	N/A	N/A	N/A	N/A	小麦, 穗粒数, 多粒种质	N/A
1845	1994	我国小麦重要抗源材料抗条锈基因推导及其成株抗病性分析	植物病理学报	CN	N/A	N/A	N/A	N/A	N/A	抗条锈基因, 成株抗病性, 抗源材料, 毒性基因, 小麦条锈菌	N/A
1846	1994	我国与CIMMYT小麦穿梭育种取得重大进展	世界农业	CN	N/A	N/A	N/A	N/A	N/A	穿梭育种, 中国农业科学院, 半矮秆, CIMMYT, 重大进展	N/A
1847	1994	我国杂交小麦研究应用状况及前景	种子科技	CN	N/A	N/A	N/A	N/A	N/A	杂交小麦, 协作组, 制种技术, 杂交种, 农作物, 应用状况	N/A
1848	1994	无烘焙能力小麦的粉质研究	中国粮油学报	CN	N/A	N/A	N/A	N/A	N/A	小麦, 没有烘焙能力, 没有机械加工能力, 粘滞, 流变学特性	N/A
1849	1994	西藏小麦的适应性及利用前景	作物品种资源	CN	N/A	N/A	N/A	N/A	N/A	西藏小麦, 适应性, 鉴定, 利用前景	N/A
1850	1994	西昌麦蚜天敌调查	生物防治通报	CN	四川西昌农业专科学校	N/A	N/A	N/A	N/A	天敌种类, 异色瓢虫, 麦蚜茧蜂	N/A
1851	1994	湘鄂川部分植物性食品中稀土元素含量研究	卫生研究	CN	N/A	N/A	N/A	N/A	N/A	植物性食品, 稀土元素	N/A
1852	1994	小麦、大麦杂种优势利用现状及新途径探讨	四川农业大学学报	CN	四川农业大学农业科技学院	N/A	N/A	N/A	N/A	小麦（49EJ61DA）, 大麦（45CJ79EJ）, 化学杀雄, 细胞质雄性不育（4SCC）, F_2杂种优势, 育种途径。	N/A
1853	1994	小麦病虫害防治的三个关键时期	农家科技	CN	四川南江县农委	N/A	N/A	N/A	N/A	麦蜘蛛, 纹枯病, 病虫害防治, 三个关键, 白粉病	N/A
1854	1994	小麦地套种“儿菜”技术	四川农业科技	CN	成都市第一农科所	N/A	N/A	N/A	N/A	土地利用率	N/A
1855	1994	小麦粉大豆粉搭配的研究	郑州粮食学院学报	CN	N/A	N/A	N/A	N/A	N/A	小麦粉, 大豆粉, 营养搭配	N/A
1856	1994	小麦高产高效简化栽培的实践与展望	西南农业学报	CN	四川农科院作物研究所	N/A	N/A	N/A	N/A	小麦, 高产栽培, 经济效益, 少耕, 免耕, 精量机点播, 简化施肥	N/A
1857	1994	小麦内切多聚半乳糖醛酸酶抑制蛋白的分离纯化研究	生物化学与生物物理学报	CN	四川大学生物系	N/A	N/A	N/A	N/A	内切多聚半乳糖醛酸酶抑制蛋白, 内切多聚半乳糖醛酸酶, 纯化, 小麦	N/A
1858	1994	小麦品种及突变体八个农艺性状的遗传模型分析	核农学报	CN	N/A	N/A	N/A	N/A	N/A	小麦, 突变体, 农艺性状, 遗传模型	N/A
1859	1994	小麦梭条花叶病的诊断与控制	植保技术与推广	CN	N/A	N/A	N/A	N/A	N/A	小麦梭条花叶病, 江苏省农科院, 禾谷多粘菌, 大麦黄花叶病毒	N/A
1860	1994	小麦野生近缘植物对小麦白粉病的抗性鉴定	作物品种资源	CN	N/A	N/A	N/A	N/A	N/A	小麦野生近缘植物, 小麦白粉病, 抗病性	N/A
1861	1994	小麦种衣剂应用效果初探	种子科技	CN	四川省资阳市种子公司	N/A	N/A	N/A	N/A	小麦种衣剂, 四川省, 小穗数, 出苗率, 种子公司, 四川农业大学, 穗粒重, 研究和应用	N/A
1862	1994	小麦种质资源数量性状遗传距离测定及其聚类分析	莱阳农学院学报	CN	N/A	N/A	N/A	N/A	N/A	小麦种质资源, 遗传距离, 主成分分析, 聚类分析	N/A
1863	1994	小型粉厂采用剥皮制粉工艺的报告	西部粮油科技	CN	N/A	N/A	N/A	N/A	N/A	小麦制粉, 剥皮, 工艺	N/A
1864	1994	熊的人工养殖技术	草与畜杂志	CN	四川省涪陵地区畜牧局	N/A	N/A	N/A	N/A	人工养殖技术, 饲养管理	N/A
1865	1994	叶绿体吞噬现象的发现	四川师范学院学报(自然科学版)	CN	四川师范学院生物系	N/A	N/A	N/A	N/A	小麦, 叶线体, 吞噬现象, 叶绿体吞噬线粒体．	N/A
1866	1994	一种土壤真菌传小麦病毒的分离提纯及血清学研究	农业生物技术学报	CN	N/A	N/A	N/A	N/A	N/A	小麦梭条斑花叶病毒, 提纯, 生物化学, 血清学	N/A
1867	1994	遗传育种	麦类文摘.种业导报	CN	N/A	N/A	N/A	N/A	N/A	绿苗分化率, 农艺性状, 太谷核不育小麦, 籽粒硬度, 主穗粒数, 杀雄效果, 大麦属, 穗粒重, 抗白粉病基因, 杀雄剂, 出苗率, 小麦醇溶蛋白, 单株穗数, 麦谷蛋白亚基	N/A
1868	1994	引进小麦种质资源在我省生产与育种上的应用	福建农业科技	CN	N/A	N/A	N/A	N/A	N/A	小麦种质资源, 福建省农科院, 小麦引种, 小麦生产	N/A
1869	1994	引进制粉厂小麦清理技术的分析	粮食与饲料工业	CN	N/A	N/A	N/A	N/A	N/A	小麦清理, 搭配, 润麦	N/A
1870	1994	应加强高产饲料作物的研究	农村实用工程技术	CN	N/A	N/A	N/A	N/A	N/A	饲料作物, 高产饲料	N/A
1871	1994	优质蛋白玉米杂交种选育和开发利用	作物杂志	CN	N/A	N/A	N/A	N/A	N/A	优质蛋白玉米, 育种研究, 杂交种选育, 籽粒产量, 开发利用	N/A
1872	1994	玉米赤霉烯酮单克隆抗体和免疫酶技术研究	真菌学报	CN	N/A	N/A	N/A	N/A	N/A	玉米赤霉烯酮, 单克隆抗体, 免疫分析	N/A
1873	1994	云南省小麦生产品种的应用现状及前景分析	云南农业科技	CN	N/A	N/A	N/A	N/A	N/A	湿面筋含量, 小麦生产, 硬粒小麦, 弱春性, 籽粒品质, 引进品种, 早熟性, 现状及前景, 云南省	N/A
1874	1994	杂交小麦“901”春播制种试验研究初报	干旱地区农业研究	CN	N/A	N/A	N/A	N/A	N/A	杂交小麦（901）, 春播制种, 差期播种, 施肥, 结实率	N/A
1875	1994	杂交小麦与亲本三系叶绿体超微结构的比较研究	四川师范学院学报(自然科学版)	CN	四川师范学院生物系	N/A	N/A	N/A	N/A	杂交小麦, 雄性不育三系, 叶绿体, 超微结构	N/A
1876	1994	栽培技术	麦类文摘	CN	N/A	N/A	N/A	N/A	N/A	掺合肥料, 小麦高产栽培, 亩穗数, 硅酸盐菌剂, 新疆农科院, 小麦栽培, 增产效果	N/A
1877	1994	在国家商品粮基地建设中发展农机化事业	四川农机	CN	N/A	N/A	N/A	N/A	N/A	农机化, 国家商品粮基地, 广汉市	N/A
1878	1994	长期施肥盆栽试验中小麦缺锰症的研究简报	四川农业大学学报	CN	四川省农科院土肥所	N/A	N/A	N/A	N/A	缺锰症, 小麦缺锰, 长期施肥, 盆栽试验, 研究简报	N/A
1879	1994	沼液对禾谷镰刀菌杀抑效应的试验	中国沼气	CN	N/A	N/A	N/A	N/A	N/A	禾谷镰刀菌, 效果试验, 沼气池, 发酵原料	N/A
1880	1994	植物保护	全国新书目	CN	N/A	N/A	N/A	N/A	N/A	植物保护, 农作物, 出版社, 稻纵叶螟	N/A
1881	1994	植物病原线虫短体属种类的研究	华南师范大学学报(自然科学版)	CN	N/A	N/A	N/A	N/A	N/A	短体属, 线虫分类鉴定, 地理新记录, 致病性	N/A
1882	1994	中国41个小麦生产品种抗秆锈基因推导及其抗性稳定性初步分析	沈阳农业大学学报	CN	N/A	N/A	N/A	N/A	N/A	小麦秆锈菌, 抗秆锈基因, 品种布局, 基因推导, 稳定抗性	N/A
1883	1994	中国东北小麦白粉菌（Blumeria graminis Dc．speer）毒力频率分析	沈阳农业大学学报	CN	N/A	N/A	N/A	N/A	N/A	小麦白粉病, 毒力频率, 抗白粉病基因	N/A
1884	1994	中国小麦赤霉病菌优势种——禾谷镰刀菌产毒素能力的研究	真菌学报	CN	N/A	N/A	N/A	N/A	N/A	禾谷镰刀菌, 毒素, 菌株, 化学型	N/A
1885	1994	中华一市——都江堰篇	经贸世界	CN	N/A	N/A	N/A	N/A	N/A	都江堰市, 历史文化名城, 旅游度假区, 青城后山	N/A
1886	1994	中文文摘主题索引	麦类文摘	CN	N/A	N/A	N/A	N/A	N/A	皮大麦, 大麦黄花叶病, 白粉病, 小麦花药培养, 小麦诱变育种, 小麦穗分化, 杂种小麦, 主题索引, 化学杀雄剂, 发生防治, 中文文摘, 太谷核不育小麦, 产量效应	N/A
1887	1994	种衣剂拌种对小麦病虫害的防治效果	华北农学报	CN	N/A	N/A	N/A	N/A	N/A	种衣剂, 小麦, 病虫害, 防效	N/A
1888	1994	重庆市嗜人按蚊密度与疟疾发病的关系	中国寄生虫病防治杂志	CN	N/A	N/A	N/A	N/A	N/A	嗜人按蚊, 重庆市, 发病率, 中华按蚊	N/A
1889	1994	专用粉生产中面筋质分布规律的探讨	郑州粮食学院学报	CN	N/A	N/A	N/A	N/A	N/A	面筋质, 专用粉, 容重, 皱缩因子, 出粉率, 标准千粒重, 蛋白质	N/A
1890	1994	作物产量构成因素与产量通径分析方法的商榷	作物杂志	CN	N/A	N/A	N/A	N/A	N/A	单株粒数, 千粒重, 相关与通径分析, 生物学规律, 单株荚数, 产量构成因素, 百粒重, 作物产量, 穗粒数	N/A
1891	1995	“市场农业”看山东	世纪行	CN	N/A	N/A	N/A	N/A	N/A	市场农业, 批发市场	N/A
1892	1995	“西部温州”行	发展	CN	N/A	N/A	N/A	N/A	N/A	临夏市, 肉牛育肥, 个体私营经济	N/A
1893	1995	1992、1993年小麦条锈菌生理小种监测结果简报	植物保护	CN	N/A	N/A	N/A	N/A	N/A	小麦条锈菌, 生理小种, 监测结果	N/A
1894	1995	1993年全国小麦秆锈菌种群动态分析	植物保护学报	CN	N/A	N/A	N/A	N/A	N/A	小麦秆锈菌, 致病类型, 抗性基因, 毒力频率	N/A
1895	1995	1995年度中文文摘主题索引	麦类文摘.种业导报	CN	N/A	N/A	N/A	N/A	N/A	小麦品种资源, 杂种小麦, 春小麦产量, 冬大麦, 大麦品种资源, 条锈菌, 白粉病, 小麦高产栽培, 冬小麦冠层, 太谷核不育小麦, 化学杂交剂, 顶芒山羊草, 主题索引, 中文文摘	N/A
1896	1995	1995年农作物主要病虫发生趋势预报	中国农村科技	CN	N/A	N/A	N/A	N/A	N/A	病虫发生, 稻纹枯病, 农作物	N/A
1897	1995	300亩春玉米套作秋绿豆高产栽培技术	四川农业科技	CN	南充市农科所	N/A	N/A	N/A	N/A	春玉米, 玉米套作, 高产栽培技术	N/A
1898	1995	Application of chromatographic studies of air pollution in China	Journal of Chromatography A	EN	N/A	N/A	N/A	N/A	N/A		N/A
1899	1995	Author index volumes 127–135	Earth and Planetary Science Letters	EN	N/A	N/A	N/A	N/A	N/A		N/A
1900	1995	China's grain imports: an empirical study	Food Policy	EN	N/A	N/A	N/A	N/A	N/A	grain importsimport demand modelChina	N/A
1901	1995	CIMMYT小麦种质资源的鉴定及利用	作物品种资源	CN	N/A	N/A	N/A	N/A	N/A	小麦种质资源, 林作楫, 小麦研究所, CIMMYT, 河南省农业科学院	N/A
1902	1995	He－Ne激光对小麦属间杂交影响的研究	激光杂志	CN	四川农业大学	N/A	N/A	N/A	N/A	激光, 小麦, 黑麦, 属间杂交, 小黑麦	N/A
1903	1995	Infantile hookworm disease in China. A review	Acta Tropica	EN	N/A	N/A	N/A	N/A	N/A	Hookworm diseaseInfantl NeonateAncylostoma duodenaleTransplacental transmissionTransmammary transmission	N/A
1904	1995	Long-term effects of jawbone curettage on the pain of facial neuralgia	Journal of Oral and Maxillofacial Surgery	EN	N/A	N/A	N/A	N/A	N/A		N/A
1905	1995	Nafion修饰金电极阳极溶出伏安法测定痕量碲	分析试验室	CN	N/A	N/A	N/A	N/A	N/A	Nafion修饰电极, 阳极溶出伏安法, 碲的测定	N/A
1906	1995	Potential productivity and human carrying capacity of an agro-ecosystem: An analysis of food production potential of China,	Agricultural Systems,	EN	N/A	N/A	N/A	N/A	N/A		N/A
1907	1995	Recent publications on lead/acid batteries and related phenomena: 1994, Nos. 1 and 2, B1–B22,	Journal of Power Sources,	EN	N/A	N/A	N/A	N/A	N/A		N/A
1908	1995	氨基酸复合（混）固体肥料的作物效应	农业环境保护	CN	西南农业大学	N/A	N/A	N/A	N/A	氨基酸复合肥料, 作物效应	N/A
1909	1995	半冬性小麦品种资源遗传距离及聚类分析	麦类作物学报	CN	N/A	N/A	N/A	N/A	N/A	小麦, 品种资源, 遗传距离, 聚类分析	N/A
1910	1995	博采	粮食与饲料工业	CN	N/A	N/A	N/A	N/A	N/A	饲料工业, 《中国食品报》, 面粉添加剂, 夏粮产量, 油菜籽, 饲料粮, 卸粮机, 粮油机械	N/A
1911	1995	博览窗	农村工作通讯	CN	N/A	N/A	N/A	N/A	N/A	天文学, 失业人员	N/A
1912	1995	常用植物性饲料中的植酸酶活性及加热温度的影响	动物营养学报	CN	四川农业大学动物营养研究所	N/A	N/A	N/A	N/A	饲料, 植酸酶, 活性, 加热温度	N/A
1913	1995	除草剂胁迫下小麦雪腐病发生的生态研究	云南农业大学学报	CN	四川武胜植物保护植物检疫站	N/A	N/A	N/A	N/A	除草剂, 小麦雪腐病	N/A
1914	1995	川麦22的选育及品种特性研究	西南农业学报	CN	四川省农科院作物所，金堂县种子公司	N/A	N/A	N/A	N/A	川麦22选育, 收获指数, 产量, 抗条锈病	N/A
1915	1995	川中浅丘农区坡地林农复合系统作物复种方式的综合效益评价	农村生态环境	CN	四川省林业科学研究院	N/A	N/A	N/A	N/A	林农复合系统, 复种, 综合效益评价, 层次分析法	N/A
1916	1995	川中丘陵粮间草地的建植研究	草业科学	CN	四川农业大学动物科技学院	N/A	N/A	N/A	N/A	白三叶, 粮间草地	N/A
1917	1995	川中丘陵区小麦耗水及其与产量的关系	西南农业学报	CN	四川省农科院土肥所	N/A	N/A	N/A	N/A	小麦耗水量, 产量, 日耗水量, 降水, 土壤水, 灌溉水	N/A
1918	1995	春玉米套秋绿豆的栽培技术	作物杂志	CN	四川省南充市农业科学研究所	N/A	N/A	N/A	N/A	春玉米, 带状种植	N/A
1919	1995	磁混肥的研创与展望	山区开发	CN	N/A	N/A	N/A	N/A	N/A	增产效应, 物理化学, 粉煤灰, 生物磁技术, 土壤生态系统, 磁化机	N/A
1920	1995	从“齐”得名看古代齐地纺织业	中国历史地理论丛	CN	N/A	N/A	N/A	N/A	N/A	纺织业, 齐瓦当, 天齐渊, 《尚书·禹贡》, 小麦草, 《文物天地》, 丝织品	N/A
1921	1995	从长江流域白粒小麦地方品种中开拓抗穗发芽种质的研究	中国农业科学	CN	四川农业大学	N/A	N/A	N/A	N/A	小麦育种, 穗发芽, 休眠性, 地方品种	N/A
1922	1995	大骨节病病因研究报告	中国地方病学杂志	CN	N/A	N/A	N/A	N/A	N/A	大骨节病, T－2毒素, 病因	N/A
1923	1995	稻茬麦免耕栽培技术浅析	四川农业大学学报	CN	四川农业大学水稻研究所!温江县,61113N/A,四川农业大学水稻研究所!温江县,61113N/A	N/A	N/A	N/A	N/A	小麦[49EJ], 免耕[49BF], 栽培[49EA]	N/A
1924	1995	稻田晚秋种甘薯技术	农村实用技术与信息	CN	N/A	N/A	N/A	N/A	N/A	种甘薯	N/A
1925	1995	稻小潜叶蝇在川东小麦上暴发成灾	植保技术与推广	CN	四川达川地区植保植检站	N/A	N/A	N/A	N/A	稻小潜叶蝇, 暴发成灾, 主要粮食作物	N/A
1926	1995	冬水田水旱复种连续免耕的效益及土壤肥力和杂草动态研究	西南农业大学学报	CN	N/A	N/A	N/A	N/A	N/A	耕作土壤, 免耕, 土壤肥力, 土壤成分	N/A
1927	1995	对四川商品型高产优质抗病小麦品种育成的商榷	四川师范学院学报(自然科学版)	CN	绵阳市农科所，南充市农科所	N/A	N/A	N/A	N/A	小麦, 育种, 商品型, 高产, 优质	N/A
1928	1995	多抗性冬小麦 临远85—7069	农业科技与信息	CN	N/A	N/A	N/A	N/A	N/A	多抗性, 冬小麦, 小麦研究所, 徐州农科所	N/A
1929	1995	鄂南“粮经纪”——记湖北省咸宁市等级面粉厂厂长陈益华	中国商办工业	CN	N/A	N/A	N/A	N/A	N/A	湖北省咸宁市, 面粉厂	N/A
1930	1995	分33小麦及其栽培技术简介	专业户	CN	N/A	N/A	N/A	N/A	N/A	穗分枝小麦, 普通小麦, 黄淮麦区, 分枝穗, 技术简介	N/A
1931	1995	粉锈宁拌种控制小麦白粉病流行速率的研究及大田防治试验示范	湖北农业科学	CN	N/A	N/A	N/A	N/A	N/A	白粉病, 粉锈宁, 拌种, 流行速率	N/A
1932	1995	粉锈宁对小麦叶片抗衰性作用效果初报	甘肃科技情报	CN	N/A	N/A	N/A	N/A	N/A	粉锈宁, 小麦叶片, 作用效果	N/A
1933	1995	粉锈宁和多菌灵混用防治小麦三病效果好	植保技术与推广	CN	四川达县植保站	N/A	N/A	N/A	N/A	粉锈宁, 多菌灵, 效果好	N/A
1934	1995	丰收素对无花果硬枝扦插成苗的影响	四川林业科技	CN	四川农业大学	N/A	N/A	N/A	N/A	无花果, 硬枝扦插	N/A
1935	1995	风高范远 霞灿松苍——记跨世纪的农学家金善宝	农村.农业.农民	CN	N/A	N/A	N/A	N/A	N/A	金善宝, 农学家, 云南小麦, 小麦育种, 小麦种子	N/A
1936	1995	富钾土壤中施钾效应研究	植物营养与肥料学报	CN	N/A	N/A	N/A	N/A	N/A	富钾土壤, 钾浓度, 施钾量, 增产效果, 氮浓度, 吸氮量, 土壤速效钾, 穗粒数, 小麦子粒	N/A
1937	1995	高产抗病小麦新品种──绵阳23	四川农业科技	CN	绵阳市农科所	N/A	N/A	N/A	N/A	小麦新品种, 区域试验, 栽培面积, 绵阳市	N/A
1938	1995	高蛋白小麦胚水解的初步研究	粮食与饲料工业	CN	四川绵阳经济技术高等专科学校应用技术系	N/A	N/A	N/A	N/A	蛋白酶, 高蛋白小麦胚, 氨基酸	N/A
1939	1995	关于采用染色体组分类系统划分小麦族的评价	四川草原	CN	四川农业大学动物科技学院	N/A	N/A	N/A	N/A	小麦族, 染色体组分类, 评价	N/A
1940	1995	关于提高小麦蛋白质含量的思考和讨论	核农学通报	CN	N/A	N/A	N/A	N/A	N/A	小麦育种, 蛋白质, 赖氨酸, 麦谷蛋白	N/A
1941	1995	关于小麦黄矮病的研究进展	陕西农业科学	CN	N/A	N/A	N/A	N/A	N/A	小麦, 大麦黄矮病毒（BYDV）, 研究进展	N/A
1942	1995	广适、高产、优质、多抗小麦绵阳11号及其系列小麦品种的选育研究	种子	CN	四川省绵阳市农科所	N/A	N/A	N/A	N/A	小麦, 绵阳系列品种, 选育, 综合农艺性状	N/A
1943	1995	贵刊使他还清债务	专业户	CN	四川万县市走马职中	N/A	N/A	N/A	N/A		N/A
1944	1995	国家将重点推广──十项农业技术	农村牧区机械化	CN	N/A	N/A	N/A	N/A	N/A	农业部, 种植模式, 精少量播种, 机械深施化肥技术, 高产优质高效, 供种体系, 配套栽培技术	N/A
1945	1995	国内市场	乡镇论坛	CN	N/A	N/A	N/A	N/A	N/A	玉米产量, 国内市场, 玉米市场, 粮油价格	N/A
1946	1995	河南省小麦雪霉叶枯病调查初报	植保技术与推广	CN	N/A	N/A	N/A	N/A	N/A	小麦, 雪霉叶枯病, 成株抗病性	N/A
1947	1995	湖北省黄棕壤冬小麦缺钼和施钼研究	土壤肥料	CN	N/A	N/A	N/A	N/A	N/A	小麦, 钼, 黄棕壤	N/A
1948	1995	活性十元素复合肥对小麦产量及生长发育的影响	四川师范学院学报(自然科学版)	CN	四川师院生物多样研究中心	N/A	N/A	N/A	N/A	活性十元素复合肥, 小麦, 产量, 生长发育	N/A
1949	1995	鸡矢藤的临床运用	四川中医	CN	四川阆中市人民医院中医科	N/A	N/A	N/A	N/A	鸡矢藤, 临床运用	N/A
1950	1995	技术市场五则	农村实用科技信息	CN	N/A	N/A	N/A	N/A	N/A	技术市场, 增产剂, 玉米芯, 高寒山区	N/A
1951	1995	假高粱的危害性及其在青海的适应性初探	青海农林科技	CN	N/A	N/A	N/A	N/A	N/A	假高梁, 适生性, 检疫对策	N/A
1952	1995	减压渗透法将外源DNA导入水稻种胚研究	四川农业大学学报	CN	四川农业大学农学院!雅安市,628N/A14,四川农业大学农学院!雅安市,628N/A14,四川农业大学农学院!雅安市,628N/A14,四川农业大学水稻研究所!雅安市,628N/A14	N/A	N/A	N/A	N/A	外源DNA转导, 减压渗透法, 遗传变异, 电泳分析, 染色体[45BA45CF], 水稻[49EJ]	N/A
1953	1995	经济运行态势良好 实现目标尚需努力——1995年上半年山西农村经济形势分析	山西农经	CN	N/A	N/A	N/A	N/A	N/A	乡镇企业, 农民收入, 总产值, 农民家庭经营, 经济形势分析, 畜牧业生产, 农业和农村经济, 生产性固定资产, 饲料价格, 农业生产资料市场, 农业大县, 农民人均纯收入, 农调队, “菜篮子”, 总产量	N/A
1954	1995	警惕四川棉铃虫大发生	四川农业科技	CN	四川省农科院棉花所	N/A	N/A	N/A	N/A	棉铃虫, 第一代, 大发生	N/A
1955	1995	警惕条锈菌新小种30、31号危害小麦	陕西农业科学	CN	N/A	N/A	N/A	N/A	N/A	条锈菌, 小麦品种, 植物保护, 陕西省, 抗锈性	N/A
1956	1995	抗病丰产优质小麦“绵阳26号”	四川农业科技	CN	绵阳市农科所	N/A	N/A	N/A	N/A	丰产优质, 绵阳市, 农作物品种审定委员会	N/A
1957	1995	科技成果精选	农村实用技术与信息	CN	N/A	N/A	N/A	N/A	N/A	小麦良种, 抗赤霉病, 农业科学研究所, 太阳能制冷, 科技成果	N/A
1958	1995	赖草的种间和属间杂种胚胎培养研究	云南植物研究	CN	四川农业大学小麦研究所	N/A	N/A	N/A	N/A	赖草, 种间和属间杂种, 胚胎培养	N/A
1959	1995	利用主成分分析对稻田种植方式综合评价	耕作与栽培	CN	四川农业大学农学系	N/A	N/A	N/A	N/A	主成分分析, 种植方式, 综合评价, 稻田, 效益	N/A
1960	1995	临夏穆斯林“女学”研究	西北史地	CN	N/A	N/A	N/A	N/A	N/A	穆斯林, 宗教知识, 清真寺, 伊斯兰教, 经堂教育	N/A
1961	1995	陵高三区的斗争——45年前一段往事的回忆	山西文史资料	CN	N/A	N/A	N/A	N/A	N/A	群众运动, 郭其昌, 民兵组织, 恶霸地主, 刘振邦, 十二月事变, 武委会	N/A
1962	1995	龙麦17～21选育及其基本策略	黑龙江农业科学	CN	N/A	N/A	N/A	N/A	N/A	小麦育种, 王世恩, 黑龙江省, 作物育种, 小麦品种, 育种目标, 小麦主产区, 沉淀值, 加工品质, 杂种后代, 不同生态区, 产量性状, 异地鉴定, 基本策略, 农作物品种审定委员会, 酥性饼干, 系谱法, 黄矮病, “八五”期间, 新品系	N/A
1963	1995	鲁麦20号小麦早熟性的遗传分析	山东农业科学	CN	N/A	N/A	N/A	N/A	N/A	小麦, 遗传力, 遗传进度, 基因对数, 基因显性度	N/A
1964	1995	麦棉瓜立体套种模式	农家参谋	CN	N/A	N/A	N/A	N/A	N/A	立体套种	N/A
1965	1995	麦田化学除草的科学	农家顾问	CN	四川遂宁市中区农业局	N/A	N/A	N/A	N/A	化学除草, 除草剂, 用药量	N/A
1966	1995	馒头及酵面食品起源问题的再认识	农业考古	CN	N/A	N/A	N/A	N/A	N/A	面食品, 福建农业大学, 食品科学系, 商业出版社, 饮食生活, 《急就篇》, 春秋战国, 仰韶文化时期	N/A
1967	1995	面粉的蛋白酶处理	吉林粮食高等专科学校学报	CN	N/A	N/A	N/A	N/A	N/A	面筋蛋白, 延展度, 杏仁酥, 面制食品, 烘焙品质	N/A
1968	1995	纳溪县连续五年在全省率先完成粮食定购任务	中国粮食经济	CN	四川纳溪县粮食局	N/A	N/A	N/A	N/A	粮食产量, 纳溪县, 推广普及, 农业科学技术	N/A
1969	1995	耐缺锰小麦品种的筛选	土壤通报	CN	四川省农业科学院土肥所	N/A	N/A	N/A	N/A	小麦品种, 缺锰胁迫, 耐性	N/A
1970	1995	尿囊素对小麦幼苗光合功能的影响	安徽农业大学学报	CN	N/A	N/A	N/A	N/A	N/A	尿囊素, 光合磷酸化, 电子传递	N/A
1971	1995	农业信息	河北农业科技	CN	N/A	N/A	N/A	N/A	N/A	水稻新品种, 水稻旱育稀植技术, 头季稻, 小麦高产, 玉米新组合, 农业信息	N/A
1972	1995	农业重点推广技术	林业科技通讯	CN	N/A	N/A	N/A	N/A	N/A	柑桔产区, 增产技术, 无病毒, 配套栽培技术, 模式化栽培, 紧凑型玉米, 高产栽培技术, 地膜覆盖, 双低油菜, 繁育体系, 均衡供应, 果品贮藏保鲜技术, 病虫害综合防治, 间套作	N/A
1973	1995	郫县灰潮田有效硅含量和小麦施硅效应初探	资源开发与市场	CN	四川农业大学	N/A	N/A	N/A	N/A	小麦, 施硅, 生长效应, 水稻土	N/A
1974	1995	郫县小麦高产施肥技术研究	四川农业大学学报	CN	四川农业大学科技学院	N/A	N/A	N/A	N/A	小麦（49EJ）, 高产, 施肥（49BG）, 数学模型（30S）	N/A
1975	1995	品种 种质资源	麦类文摘	CN	N/A	N/A	N/A	N/A	N/A	杂种小麦, 种质资源, 沉淀值, 半冬性, 湿面筋, 出粉率, 作物品种资源, 千粒重, 吸浆虫, 抗条锈, 成穗率, 小麦育种, 高抗白粉病, 穗粒数, 籽粒硬度	N/A
1976	1995	普通小麦雄性不育及杂种小麦研究简评	江苏农业科学	CN	N/A	N/A	N/A	N/A	N/A	杂种小麦, 普通小麦, 雄性不育	N/A
1977	1995	气候变化与我国作物产量	中国农学通报	CN	N/A	N/A	N/A	N/A	N/A	气候变化, 作物产量, 对策	N/A
1978	1995	浅谈小麦条锈病的流行与品种布局	陕西农业科学	CN	N/A	N/A	N/A	N/A	N/A	小麦条锈病, 流行, 品种布局	N/A
1979	1995	悄然兴起的微型水利	中国水利	CN	N/A	N/A	N/A	N/A	N/A	微型水利, 微型蓄水工程, 会理县	N/A
1980	1995	全国小麦品种品质检测报告	河北农业大学学报	CN	N/A	N/A	N/A	N/A	N/A	小麦, 品质改良, 品质分析	N/A
1981	1995	伞状山羊草的C带核型	四川师范学院学报(自然科学版)	CN	四川师范学院生物系	N/A	N/A	N/A	N/A	山羊草, U组, 核型, C带	N/A
1982	1995	沙湾县农作物病虫害演变趋势及防治对策	新疆农业科技	CN	N/A	N/A	N/A	N/A	N/A	农作物病虫害, 甜菜丛根病, 向日葵霜霉病, 棉花红蜘蛛, 向日葵螟, 沙湾县, 防治对策, 演变趋势	N/A
1983	1995	山西省小麦新品种抗白粉病鉴定及其利用	植物保护	CN	N/A	N/A	N/A	N/A	N/A	小麦白粉病, 抗病性	N/A
1984	1995	陕西、甘肃小麦病毒病的研究历史和发生种类	陕西农业科学	CN	N/A	N/A	N/A	N/A	N/A	陕西, 甘肃, 小麦病毒病, 种类	N/A
1985	1995	陕西关中小麦白粉病侵染循环研究	西北农业学报	CN	N/A	N/A	N/A	N/A	N/A	小麦白粉病菌, 越夏, 侵染循环, 侵染方式	N/A
1986	1995	深化改革 开拓创新──四川省农科院作物所“八五”科技攻关成绩斐然	四川农业科技	CN	四川省农科院作物所	N/A	N/A	N/A	N/A	四川省农科院, 科技攻关, 增产技术, “八五”期间, 恢复系, 新品种选育	N/A
1987	1995	市场瞭望	农村实用技术与信息	CN	N/A	N/A	N/A	N/A	N/A	市辖区, 小麦锈病, 曼陀罗, 稻叶蝉, 水浸液	N/A
1988	1995	市场农业看山东	中国市场	CN	N/A	N/A	N/A	N/A	N/A	市场农业, 专业批发市场, 粮食总产	N/A
1989	1995	双低储粮虫螨群落组成研究	西南农业大学学报	CN	N/A	N/A	N/A	N/A	N/A	昆虫, 螨目/双低储藏, 储粮虫螨, 群落	N/A
1990	1995	四川决定今年建立7．5亿公斤专储粮	粮食问题研究	CN	N/A	N/A	N/A	N/A	N/A	粮食专项储备	N/A
1991	1995	四川盆地提型杂种小麦育性恢复的遗传研究	西南农业学报	CN	四川省农科院作物所	N/A	N/A	N/A	N/A	提型杂种小麦, 育性恢复, 遗传, 四川	N/A
1992	1995	四川小麦种质资源研究进展	作物品种资源	CN	四川省农业科学院作物所	N/A	N/A	N/A	N/A	小麦, 四川, 种质资源	N/A
1993	1995	特效烯对小麦临界期干旱的生理调节作用	西南农业学报	CN	四川省农科院作物所	N/A	N/A	N/A	N/A	小麦, 特效烯, ABA, 水分临界期, 水分胁迫, 穗粒数	N/A
1994	1995	提型杂种小麦粒重优势的研究	作物学报	CN	四川省农业科学院作物研究所	N/A	N/A	N/A	N/A	小麦, 杂种优势, 灌浆特性, 配合力	N/A
1995	1995	天全县去冬今春鼠害严重	植保技术与推广	CN	四川天全县植保站	N/A	N/A	N/A	N/A	农田鼠害, 天全县, 鼠情监测	N/A
1996	1995	外源DNA导入水稻的方法及性状变异研究	四川农业大学学报	CN	四川农业大学水稻研究所!雅安市,625N/A14,四川农业大学水稻研究所!雅安市,625N/A14,四川农业大学水稻研究所!雅安市,625N/A14,四川农业大学水稻研究所!雅安市,625N/A14	N/A	N/A	N/A	N/A	水稻[49EJ], 减压渗透法, 外源DNA导入, 性状变异	N/A
1997	1995	未来气候变化对农业的影响及对策	中国农学通报	CN	N/A	N/A	N/A	N/A	N/A	气候变化, 农业, 影响, 对策	N/A
1998	1995	我国旱地免耕研究	耕作与栽培	CN	N/A	N/A	N/A	N/A	N/A	农艺措施, 旱地土壤, 常规耕作	N/A
[truncated: 13,232 more rows]

## Sheet: table S1-All in English
Table S1. Articles that include "planting date" in the text by searching for "Sichuan" and "wheat" in the CNKI and ScienceDirect databases (from 1 Jan 1951 to 16 Sep 2022)
Serial number	Year	Title	Journal	Language	Sichuan institution	Sowing date	Whether to plant seeds in stages	Harvest date	Seeding Place	Keywords	Whether there is a broadcast date in the keyword
1	1951	Wheat rust disease this year	Chinese Agricultural Science	CN	N/A	N/A	N/A	N/A	N/A	Wheat rust	N/A
2	1951	Prevention and treatment of wheat fishy black spike disease	Chinese Agricultural Science	CN	N/A	N/A	N/A	N/A	N/A	Wheat fishy black spike disease, fifteen degrees	N/A
3	1952	The main producing areas and excellent varieties of Chinese wheat	Biological notice	CN	N/A	N/A	N/A	N/A	N/A	Excellent variety	N/A
4	1953	For three years of implantation prevention and control work	Chinese Science Bulletin	CN	N/A	N/A	N/A	N/A	N/A	Yellow -ilia, prevention and treatment, black spike disease, cotton wilting disease, plant disease, anthracnose, rust fruit disease, disease prevention and treatment, black spot disease, Shanxi Province	N/A
5	1954	Test of the grains	Chinese Science Bulletin	CN	Sichuan Institute of Chemistry Industry, Sugar Teaching and Research Group	N/A	N/A	N/A	N/A	Alcoholic	N/A
6	1954	Slightly talk about preventing the long and lifting problems before wintering	Agricultural Science Communication	CN	N/A	N/A	N/A	N/A	N/A	Long, before winter, grow, long	N/A
7	1954	Study of wheat pulp absorption, Ⅰ.	Journal of insects	CN	N/A	N/A	N/A	N/A	N/A	Wheat pulp absorption, parasitic bee	N/A
8	1954	Hold a savings symposium and strengthen the publicity of rural savings	Chinese finance	CN	N/A	N/A	N/A	N/A	N/A	join	N/A
9	1954	Several issues of Naimai ground pressure green fertilizer	Agricultural Science Communication	CN	N/A	N/A	N/A	N/A	N/A	Nitrogen fertilizer, soil microorganism, root tumor, plant root, central south of Hebei Province, Shanxi Province, several problems	N/A
10	1954	New face of the motherland	World knowledge	CN	N/A	N/A	N/A	N/A	N/A	Natural oil	N/A
11	1955	Several problems in preventing underground pests	Insect knowledge	CN	N/A	N/A	N/A	N/A	N/A	Corn root, six or six powder, a few problems, underground pests	N/A
12	1955	Test results of cotton bromide stimulus test	Agricultural Science Communication	CN	Sichuan Wanxian Shan District Farm	N/A	N/A	N/A	N/A	Stimulating test, potassium bromide	N/A
13	1955	Introduction to cotton breeding	Agricultural Science Communication	CN	Sichuan Wanxian Agricultural Test Station	N/A	N/A	May 4th	Wanxian	Cotton breeding	N/A
14	1955	Plain Fifty Mai	Agricultural Science Communication	CN	N/A	N/A	N/A	N/A	N/A	Pink disease	N/A
15	1955	Research on the Investigation and Prevention of Pea Eaters in Northwest District	Journal of insects	CN	N/A	N/A	N/A	N/A	N/A	Breathing effect, grinding method, Zhu Xiangsan, damage rate, carbon dioxide	N/A
16	1955	Preliminary Report on Living Habits and Pharmacy Preliminary Reports	Central Agricultural Science	CN	N/A	N/A	N/A	N/A	N/A	Wheat yellow pulp, Contarinia Tritici Kirby, living habits, preliminary reports	N/A
17	1955	The measurement of the rust resistance of wheat varieties and the mutation of rusty bacteria	Botanical Pathology	CN	N/A	N/A	N/A	N/A	N/A	Rust bacteria, improvement varieties, small physiological species, resistance, mutation, wheat variety	N/A
18	1956	Discuss the method of elimination from sticky insects	Insect knowledge	CN	N/A	N/A	N/A	N/A	N/A	Rainfall, the third generation, the crops of the grace, the powder scatter, the rules occur	N/A
19	1956	Serialized lecture -the big pests in our country (5) -Blery of wheat sucking insects	Insect knowledge	CN	N/A	N/A	N/A	N/A	N/A	Wheat pulp absorption, parasitic bee	N/A
20	1956	Inner Mongolia Autonomous Region Tin and League Rat Investigation	Agricultural Science Communication	CN	N/A	N/A	N/A	N/A	N/A	Vegetarian oil, rat harm survey, crops, sand mouse, six six powder, Inner Mongolia	N/A
21	1956	Wheat of Wugong County, which is born every year,	Agricultural Science Communication	CN	N/A	N/A	N/A	N/A	N/A	Wugong County, new -style step plow	N/A
22	1956	Preliminary study of the development of the development of Shaanxi, Gansu, and green wheat rust	Journal of Northwest Agricultural College	CN	N/A	N/A	N/A	N/A	N/A	Strip rust bacteria, surviving force, wheat rust, Li Zhenqi, preliminary research, and development rules	N/A
23	1956	Effect of stone carbonate	Agricultural Science Communication	CN	N/A	N/A	N/A	N/A	N/A	Stone carbonate	N/A
24	1956	Sichuan sticky insect research report Abstract	Agricultural Science Communication	CN	Sichuan Provincial Institute of Agricultural Sciences	N/A	N/A	N/A	N/A	Third Generation	N/A
25	1956	Several well -known wheat excellent varieties in my country	Agricultural Science Communication	CN	N/A	N/A	N/A	N/A	N/A	Wheat excellent variety, black powder, sowing period, winter variety, scattered black ears, leaf rust, anti -strip rust	I/A
26	1956	Study of Wheat yellow pulp	Agricultural Science Communication	CN	N/A	N/A	N/A	N/A	N/A	Pornographic pulp	N/A
27	1956	Research on wheat pulp suction	Journal of Northwest Agricultural College	CN	N/A	N/A	N/A	N/A	N/A	Wheat pulp sucking, insect Journal, Institute of Agricultural Science, Parasitic Bee	N/A
28	1956	Research test and production -the summary and experience of grain storage research over the past two years	Chinese Science Bulletin	CN	N/A	N/A	N/A	N/A	N/A	Water content, food storage	N/A
29	1956	Introduction to Yunnan Huizawa Sheep Crossing Sheep	Animal Husbandry and Veteris	CN	N/A	N/A	N/A	N/A	N/A	Local sheep	N/A
30	1956	Chinese wheat pulp absorption documentation agency	Insect knowledge	CN	N/A	N/A	N/A	N/A	N/A	Wheat sucking insects, literature reviews	N/A
31	1956	The collection and storage of pig feed	Agricultural Science Communication	CN	N/A	N/A	N/A	N/A	N/A	Cotton shell, pig feed	N/A
32	1957	Preliminary research on the influence of drought refining on wheat physiology	Plant physiology communication	CN	N/A	N/A	N/A	N/A	N/A	Enzyme vitality, water -soluble, physiological characteristics, physiological effects, water absorption, physiological biochemical characteristics, hydrogenation, preliminary research	N/A
33	1957	Regarding the wintering problem of the generation of wheat stalk rust and leaf rusty bacteria	Botanical Pathology	CN	N/A	N/A	N/A	N/A	N/A	Leaf rust, winter wheat, summer spore pile	N/A
34	1957	The occurrence of rust disease in Biyou 1 in Hanzhong area	Northwest Agricultural Science	CN	N/A	N/A	N/A	N/A	N/A	Strip rust, farm variety	N/A
35	1957	Research on the law of popularity of winter wheat rust in North China	Botanical Pathology	CN	N/A	N/A	N/A	N/A	N/A	Rust bacteria, rust bacteria, Chunmai District, soil humidity, waterlogging land, dry spots	N/A
36	1957	Preliminary trial report of cotton breeding seedlings	Central Agricultural Science	CN	N/A	N/A	N/A	N/A	N/A	Former crops, cotton seedlings, preliminary tests	N/A
37	1958	Preliminary summary of early Early Early Early Equity Experience Research Research	Plant physiology communication	CN	N/A	N/A	N/A	N/A	N/A	The splitting period, the amount of fertilization, the dumping period, the Anhui Province, the experience of high yield	N/A
38	1958	Winter water field wheat successful	Chinese Agricultural Science	CN	Leshan County Agricultural Sciences Agricultural Technical Service Station	After the frost fall	N/A	N/A	Leshan	Winter Waterfield	N/A
39	1958	High yield high yield refuted the land income to subtract the law	Academic monthly	CN	N/A	N/A	N/A	N/A	N/A	Revenue subtraction, production relationship, district species, correctionist,	N/A
40	1958	Guizhou Wheat aphid survey	Insect knowledge	CN	N/A	N/A	N/A	N/A	N/A	Wheat aphids, parasitic rates, natural enemies	N/A
41	1958	Scientific news	science	CN	N/A	N/A	N/A	N/A	N/A	Artificial petroleum, coal tar	N/A
42	1958	Phosphorus fertilizer test	Chinese Agricultural Science	CN	Leshan County Agricultural Technology Station in Sichuan	N/A	N/A	N/A	N/A	Phosphate powder, mixed fertilizer, phosphorus fertilizer effect	N/A
43	1958	The Great Leap Forward of rural financial work enriches the credit theory of Marxism -Leninism -a little thought of participating in the Shanghai live meeting of the People's Bank of China	financial Research	CN	N/A	N/A	N/A	N/A	N/A	Great Leap Forward, rural financial work, Marx Leninism, deposit balance, People's Bank of China, credit theory	N/A
44	1958	Late autumn wheat test results	Chinese Agricultural Science	CN	Sichuan Nanchong Agricultural Pilot Station	Sowing on August 15	N/A	November 25 mature	Nanchong	Sowing period	I/A
45	1958	Cultivation of spring wheat in my country	Biological notice	CN	N/A	N/A	N/A	N/A	N/A	Spring wheat variety, precocious crops	N/A
46	1958	Statistics of my country's wheat harvest	Financial research	CN	N/A	N/A	N/A	N/A	N/A	Total output, acres of yield, statistics	N/A
47	1958	Drought anti -drought exercise of wheat (CUHK 2419)	Journal of Integrate Plant Biology	CN	N/A	N/A	N/A	N/A	N/A	Drought resistance, moisture content, water retention power, pregnancy ears, Yu Shuwen, plant moisture, enzyme vitality, early resistance, physiological traits	N/A
48	1958	Wheat pulp absorption	Chinese Agricultural Science	CN	N/A	N/A	N/A	N/A	N/A	Wheat sucking worm, parasitic bee, spawning tube	N/A
49	1958	Seventh -generation summary report of the seventh -generation hybrid breeding between wheat species	Central Agricultural Science	CN	N/A	N/A	N/A	N/A	N/A	Black rust, summary report, inter -species hybridization	N/A
50	1958	Introduction to Xinjiang Winter Wheat Variety	Xinjiang Agricultural Science Report	CN	N/A	N/A	N/A	N/A	N/A	Spring wheat variety, powder rate, thousands of grain weight, white powder disease, black Ying disease, rust resistance, scattered black ear disease	N/A
51	1959	The yellow mud and its improvement in the Ankang area	Shaanxi Agricultural Science	CN	N/A	N/A	N/A	N/A	N/A	Ankang Zone, Baihe County	N/A
52	1959	From 1958, the experience of high yield is talked about rice dense planting problems	Shaanxi Agricultural Science	CN	N/A	N/A	N/A	N/A	N/A	Single -season late rice, thousands of grain heavy, satellite fields, invalid scores, fertilizer concentration, high yield experience	N/A
53	1959	Disprilate the experience of high yield in the southern wheat area to strengthen the field management in the later period to ensure that the ordinary harvest of the North Wheat District	Chinese Agricultural Science	CN	N/A	N/A	N/A	N/A	N/A	Elasticity technology, Chinese Academy of Agricultural Sciences, experience in high yield, people's commune, field management	N/A
54	1959	Luochuan Quxi Village Rice Gongsheng Experience	Shaanxi Agricultural Science	CN	N/A	N/A	N/A	N/A	N/A	Rice output, cultivating strong seedlings, high -yield experience	N/A
55	1959	The impact of Humin acid salt on wheat growth	soil	CN	Sichuan Yingshan County Institute of Science	N/A	N/A	N/A	N/A	Human acid, wheat growth	N/A
56	1959	Research Brief	Insect knowledge	CN	N/A	N/A	N/A	N/A	N/A	Stone sulfur agent, mixed effect, yellow flowers, exhibition agents, mixed use, soil pesticides, wheat leaf rust disease	N/A
57	1959	Preliminary study of Penthaleus sp.	Journal of insects	CN	Sichuan Agricultural Department Plant Protection Department	N/A	N/A	N/A	N/A	Maiyuan Spider, Penthaleus SP, spawning period, Ya'an area, preliminary research	N/A
58	1959	To grasp the water storage water work, deepen	Farmland Water Conservancy and Agriculture and Forestry Hydropower	CN	N/A	N/A	N/A	N/A	N/A	Spring sowing crop	N/A
59	1959	On the farmland water conservancy rural water and electricity front	Farmland Water Conservancy and Agriculture and Forestry Hydropower	CN	N/A	N/A	N/A	N/A	N/A	Farmland water conservancy, rural hydropower, spring sowing crops	N/A
60	1959	kind	Chinese Agricultural Science	CN	N/A	N/A	N/A	N/A	N/A	Cultivation conditions, spring wheat production, crop variety, corn variety, winter wheat	N/A
61	1959	Summarize experience and start a new leap forward	Drama	CN	N/A	N/A	N/A	N/A	N/A	Great Leap Forward, People's Commune Movement, Drama Arts, Mass and Peasants, Drama, Socialist camps, industrial and agricultural production	N/A
62	1960	Analysis and prevention suggestion of the current situation of wheat rust	Chinese Agricultural Science	CN	N/A	N/A	N/A	N/A	N/A	Guanzhong, Shaanxi, northern Xinjiang, Guanzhong area, fifteen degrees, Huaibei area, winter temperature, analysis and prevention	N/A
63	1960	Winter irrigation dynamics	Chinese water conservancy	CN	N/A	N/A	N/A	N/A	N/A	Production captain, mechanical repair and distribution, repair workers	N/A
64	1960	Several problems in the field management during the winter wheat return to Qingjie	Chinese Agricultural Science	CN	N/A	N/A	N/A	N/A	N/A	Winter wheat, autumn broadcast wheat, field management, several problems	N/A
65	1960	Agricultural activity in February (Lichun -Rainwater) February 5th, February 19	Chinese farmer reclamation	CN	N/A	N/A	N/A	N/A	N/A	Agricultural activities, ditch drainage, spring sowing crops	N/A
66	1960	The effect of Humin acid on the absorption of phosphate during wheat seedlings	Atomic energy science and technology	CN	N/A	N/A	N/A	N/A	N/A	Human acid, wheat seedlings, sodium Humin acid, seedlings period	N/A
67	1960	Several types of anti -falling fertilizers	soil	CN	Zhaojia Agricultural Machinery Station, Da County, Sichuan	N/A	N/A	N/A	N/A	Raw material preparation, resistance	N/A
68	1960	Lhasa Haruki	Chinese nation	CN	N/A	N/A	N/A	N/A	N/A	Roblinka	N/A
69	1960	The victory of the mass movement in finance and bank work	financial	CN	N/A	N/A	N/A	N/A	N/A	Mass movement, industrial and agricultural production, Great Leap Forward	N/A
70	1960	The way to improve my country's agricultural labor productivity and its economic effects	Financial science	CN	N/A	N/A	N/A	N/A	N/A	Unit area output, labor force, people's commune, labor productivity, sowing area	N/A
71	1960	Research on the problem of the high -amount abundance of wheat	Journal of Henan Agricultural College	CN	N/A	N/A	N/A	N/A	N/A	Rich field, leaf area coefficient, plant growth, wheat inverted	N/A
72	1960	The biology and field scattered in the biology and field scattered of sticky bug black egg bees	Journal of insects	CN	N/A	N/A	N/A	N/A	N/A	Biology, Liu Chongle, Telenomus Cirphivorus LiU, adult life, black egg bee	N/A
73	1960	Housewater storage and irrigation in a timely manner	Farmland irrigation	CN	Sichuan Daily	N/A	N/A	N/A	N/A	Sowing area, Xiaochun crop	N/A
74	1961	Research on the variety of farm wheat varieties in Anhui Province	Anhui Agricultural Sciences	CN	N/A	N/A	N/A	N/A	N/A	Wheat varieties, branches wheat, white skin wheat, hard grain wheat, Anhui Province	N/A
75	1961	Central tasks and measures for spring wheat field management	Chinese Agricultural Science	CN	N/A	N/A	N/A	N/A	N/A	Winter wheat district, winter wheat, extraction period, ears rate, secondary root, high -yield field, spike differentiation	N/A
76	1961	The first discovery of Gu Xiang in Sichuan	Journal of insects	CN	N/A	N/A	N/A	N/A	N/A	For the first discovery	N/A
77	1961	Discuss the development of crop breeding research in my country	Chinese Agricultural Science	CN	N/A	N/A	N/A	N/A	N/A	Local breeding, excellent varieties, hybrids, promotion, introduction varieties, fine new varieties, improved varieties, hybrid pro -proof, crop breeding	N/A
78	1961	Natural radioactive rocks on improving crop yield	soil	CN	Sichuan Provincial Institute of Agricultural Sciences, Wenjiang District Chemical Factory, Sichuan Province	N/A	N/A	N/A	N/A	Radioxite rocks, crop yield, natural radioactivity	N/A
79	1961	Preliminary study of nuclear root rot	Journal of Shandong Agricultural University (Natural Science Edition)	CN	N/A	N/A	N/A	N/A	N/A	Wheat root rot, pathogen, onset relationship, incidence rate, preliminary research	N/A
80	1962	The formation and distribution of grade poor land income -Investigation Report of the First Production Brigade of Zhongyi Commune Campus in Macheng County, Hubei Prefecture	Jiang Han Journal	CN	N/A	N/A	N/A	N/A	N/A	Production team, provident fund, public welfare fund, agricultural tax, crop production, land income, Macheng County	N/A
81	1962	Cadres at all levels of Jiange County have penetrated the social team to catch Spring irrigation	Chinese water conservancy	CN	N/A	N/A	N/A	N/A	N/A	Jiange County	N/A
82	1962	Study on the prevention and treatment of pests in Lin Dan powder mixing grain storage	Botanical Journal	CN	N/A	N/A	N/A	N/A	N/A	Prevent and treat pests	N/A
83	1962	On the impact of the early freezing damage and the method of the early freezing damage of the "shape of the form" of the cold wave and the method of the measurement	Chinese Agricultural Science	CN	N/A	N/A	N/A	Harvest on June 3	N/A	Minimum temperature, formation	N/A
84	1962	Direct and way to discuss the direction and approach of Hubei wheat breeding	Hubei Agricultural Science	CN	N/A	N/A	N/A	N/A	N/A	Wheat breeding, two cooked systems, precocious varieties, directions and ways	N/A
85	1962	Research on the current status of the popular law of wheat rust and the discussion of future research	Botanical Journal	CN	N/A	N/A	N/A	N/A	N/A	Wheat rust, rust bacteria, epidemic areas, sources of infection, small physiological species, research status	N/A
86	1962	Discussion on the ecological geography, characteristics of wheat pulp absorption and its treatment pathway	Chinese Agricultural Science	CN	N/A	N/A	N/A	N/A	N/A	Purgically absorbing insects, wheat varieties, a lot of breeding, insect -resistant varieties, ecological geography	N/A
87	1962	Washea rusty bacteria physiological species identification issues	North China Agricultural Journal	CN	N/A	N/A	N/A	N/A	N/A	Small physiological identification, physiological	N/A
88	1962	Analysis of sesame and earthy	Soil report	CN	N/A	N/A	N/A	N/A	N/A	Wind sand soil, soil conditions, lime reactions, seedlings unearthed	N/A
89	1962	Academic Activity Week jointly organized by the Autonomous Region Agricultural Academy and the Autonomous Region Agricultural Sciences Institute	Xinjiang Agricultural Science	CN	N/A	N/A	N/A	N/A	N/A	Agricultural Society, academic activity	N/A
90	1963	The effect of gibberee on rice wheat effect	Journal of Integrate Plant Biology	CN	N/A	N/A	N/A	N/A	N/A	Winter wheat, main stem and blades, pregnancy ears, effect test test	N/A
91	1963	Domestic goose -viewing grass is Roegneria C.koch	Journal of Nanjing University (Natural Science Edition)	CN	N/A	N/A	N/A	N/A	N/A	Goose Guancao, specimen room, plant diagram, grant department, roegneria C.koch, Institute of Plant Research, Chinese Academy of Sciences, mode specimen	N/A
92	1963	Minutes of Hubei Mai Zuo Test Research Work Conference	Hubei Agricultural Science	CN	N/A	N/A	N/A	N/A	N/A	Hubei Province, the Minutes of the Working Conference, the first place	N/A
93	1963	Summary of Test of Wheat Early Various Regional Test (Abstract)	Hubei Agricultural Science	CN	N/A	N/A	N/A	N/A	N/A	An average annual, the level of fertility, regional test, wheat breed, Hubei Province	N/A
94	1963	On the second plan of rice and its application	Chinese Agricultural Science	CN	N/A	N/A	N/A	N/A	N/A	Late maturity varieties, broadcasting period, empty shell rate, dry land crops, dumping period	N/A
95	1963	Do a good job of preventing and controlling wheat rust during the wheat broadcasting	plant protection	CN	N/A	N/A	N/A	N/A	N/A	Rust resistance, small physiological species	N/A
96	1963	National Conference on Research on the Research Works of Macro Rust and Rust -resistant Breeding	plant protection	CN	N/A	N/A	N/A	N/A	N/A	Wheat rust, rust resistance, breeding research	N/A
97	1963	Sichuan Province Wheat Aphid Prevention and Treatment Problem	Chinese Agricultural Science	CN	N/A	N/A	N/A	N/A	N/A	Wheat fields, long tube aphids, prevention and control problems, Sichuan Province	N/A
98	1963	Research on the physiological specialization of puppet rusty bacteria in my country	Botanical Journal	CN	N/A	N/A	N/A	N/A	N/A	Wheat rust bacteria, small species, rust resistance, identifying host, Wang Koning, Shijiazhuang	N/A
99	1963	The relationship between the leaf color changes and the formation of high yield and its fertilization technology of wheat group	Scholarship	CN	N/A	N/A	N/A	N/A	N/A	Wheat group, leaf color change, number of grains per ear, fertilization technology, small ears	N/A
100	1963	Observation of wheat growth cone development	Scholarship	CN	Sichuan Agricultural College	N/A	N/A	N/A	N/A	Development form, wheat growth, leaf original base, growth cone	N/A
101	1963	Survey of Sparrow Food in Ya'an area	Zoology magazine	CN	Sichuan Agricultural College	N/A	N/A	N/A	N/A	Botanical food, animal food, Ya'an area	N/A
102	1963	The impact of nourishment for the development of wheat granules and the relationship between the main stem and division of wheat	Journal of Integrate Plant Biology	CN	N/A	N/A	N/A	N/A	N/A	Main stems, diversity, wheat grains, divide	N/A
103	1963	Recommend the problem of small biological identification of wheat rust bacteria	Journal of Hebei Agricultural University	CN	N/A	N/A	N/A	N/A	N/A	Physiological identification, rust resistance	N/A
104	1964	Study on the research of white -winged cicada Empoasca Subrufa Melichar	Journal of insects	CN	N/A	N/A	N/A	N/A	N/A	White -winged leaf cicada, insect Journal, black -tailed leaf cicada, DDT, Empoasca Subrufa Melichar, Yangtian Period, Tobbing Period	N/A
105	1964	Preliminary research on the relationship between Winter Wheaton Agricultural University and the relationship between the leaves of the leaves and the spikes	Scholarship	CN	N/A	N/A	N/A	N/A	N/A	Main stems and leaves, leaves age, winter wheat, spike differentiation, preliminary research	N/A
106	1964	A few views on the problem of rust bacteria mutation	plant protection	CN	N/A	N/A	N/A	N/A	N/A	Small physiological species, epidemic area, rust resistance, small species identification, Wang Koning, rust bacteria, anti -strip rust, some points	N/A
107	1964	Preliminary analysis of the measures for "increased nitrogen with phosphorus"	Soil report	CN	N/A	N/A	N/A	N/A	N/A	Phosphorus fertilizer effect, crop absorption, production increase effect, nitrogen supply, preliminary analysis	N/A
108	1964	About the mutation of the wheat male infertility and other structures caused by abnormal low temperature	Scholarship	CN	Sichuan Agricultural College	N/A	N/A	N/A	N/A	Male infertility	N/A
109	1964	The use and improvement of red soil	Chinese farmer reclamation	CN	N/A	N/A	N/A	N/A	N/A	Crop yield, Jiangxi Province, crop root system, fertilization method, soil fertility, pioneer crops, Ziyunying	N/A
110	1964	Wheat model fields of Wheatani Magnarian Fields, Sichuan Yixian County Rhizopan and Hingxing Commune, pursue the effect of increasing the production of bottom fertilizers	Farming and fertilizer	CN	Sichuan Academy of Agricultural Sciences	N/A	N/A	N/A	N/A	Increase production effect, farmhouse fertilizer, model field	N/A
111	1964	The number of earthworms in the soil in Yanyuan area of ​​Sichuan Sichuan	Zoology magazine	CN	Sichuan Yanyuan Middle School	N/A	N/A	N/A	N/A	The depth of the cultivation layer, the number of distribution, soil farming, farming layer, sandy loam, Sichuan salt source, average	N/A
112	1964	Geographical distribution of wheat pulp sucking worms in my country	Insect knowledge	CN	N/A	N/A	N/A	N/A	N/A	Wheat pulp absorption, geographical distribution	N/A
113	1964	The current status and development of wheat rust and breeding	Chinese Agricultural Science	CN	N/A	N/A	N/A	N/A	N/A	Hybrid parent, breeding work, small physiological species, status and development	N/A
114	1965	The 1965 Wheat Rust Symposium discussed the revolutionary problem of wheat rust research work	plant protection	CN	N/A	N/A	N/A	N/A	N/A	Wheat rust, symposium	N/A
115	1965	Study on the history of life of Dali Golden Turtle (Worm Armor)	Journal of insects	CN	The Institute	N/A	N/A	N/A	N/A	History of life, soil humidity, crops, urban Guanxiang	N/A
116	1965	Preliminary research on Guanzhong wheat straw flies	Journal of insects	CN	N/A	N/A	N/A	N/A	N/A	Wheat, pulling period, returning wheat, wheat fertility period, plant height, late broadcast wheat, cultivation conditions, different broadcast periods, gestational ears, different fertility periods, preliminary research	I/A
117	1965	Scientific experimental dynamics	Chinese Agricultural Science	CN	N/A	N/A	N/A	N/A	N/A	Spring processing, model fields, double -season late rice, short feet south special, inoculation device, dry land corn, scientific experiment	N/A
118	1965	Research on the prevention and treatment of pests in the storage and treatment of grain storage in Lin Dan -the anti -insect -proof effect and residual amount of different mixing methods	Botanical Journal	CN	N/A	N/A	N/A	N/A	N/A	Rice processing, residual amount, insect -proof effect	N/A
119	1965	Study on the fertilizer efficiency of broad beans and wheat and the study of the relationship between the time of time	Soil report	CN	N/A	N/A	N/A	N/A	N/A	Root nutrition	N/A
120	1965	Talk about a few problems in Winter wheat's wheat rust -resistant breeding work	plant protection	CN	N/A	N/A	N/A	N/A	N/A	Rust resistance, small physiological species, winter wheat district, several problems	N/A
121	1965	Eight vegetation areas and agricultural development in my country	Guangxi Agricultural Science	CN	N/A	N/A	N/A	N/A	N/A	Half drought climate, mixed forest, Northeast plain, subtropical, Indian ocean monsoon, semi -shrubs, vegetation areas	N/A
122	1965	Summary of the technical experience of Macao Macao in Yuetan Brigade in Yanshi County in 1965	Journal of Henan Agricultural College	CN	N/A	N/A	N/A	N/A	N/A	Basic seedlings, yield levels, ears, increase yield rate, corn stubble, high yield technology, two -in -soil, cultivation of fertilizer, thousand -grain weight, sowing method, fertilizer and water conditions, experience summary, Yanshi County	N/A
123	1965	Preliminary summary of science and technology of wheat -yield in 1965	Chinese Agricultural Science	CN	N/A	N/A	N/A	N/A	N/A	Late wheat, wheat alone, dry hot air, increase production measures, basic seedlings	N/A
124	1965	Preliminary report of wheat rust test with powder preparation	plant protection	CN	N/A	N/A	N/A	N/A	N/A	Sodium sodium silicon, wheat rust, for aminozene sulfonic acid, prevention and treatment effect, rust	N/A
125	1966	Analysis of the Development and Development of Wheat Stalk rusty physiological species in 1964	Botanical Journal	CN	N/A	N/A	N/A	N/A	N/A	Small physiological species, physiological type	N/A
126	1966	Use the works of Chairman Mao to live alive and carry out the agricultural science experiment campaign	Shandong Agricultural Science	CN	N/A	N/A	N/A	N/A	N/A	Scientific experiments, useful use, Chairman Mao	N/A
127	1966	Strengthen practical viewpoints and reduce blindness -preliminary summary of wheat breeding work	Chinese Agricultural Science	CN	Institute of Agricultural Sciences, Wanxian District, Sichuan Province	N/A	N/A	N/A	N/A	Wheat breeding, local breeding, thousands of counties and cities, hybrid breeding, cooked milk period, model field, anti -inverse force, Chairman Mao, limestone	N/A
128	1966	Preliminary report	Insect knowledge	CN	N/A	N/A	N/A	N/A	N/A	During the sowing period, wheat long tube aphids, wheat fields, research preliminary report	I/A
129	1966	Demonstration of model model experience for the prevention and control of cotton withered disease in Shaanxi	plant protection	CN	N/A	N/A	N/A	N/A	N/A	Cotton wither, prevention area, disease -resistant variety	N/A
130	1966	Waiting Study and Agriculture	Biological notice	CN	N/A	N/A	N/A	N/A	N/A	Waiting phenomenon, learning, waiting for changes, rivers frozen, crops, waiting observation, seed mature period	N/A
131	1971	Introduction	Shaanxi Agricultural Technology	CN	N/A	N/A	N/A	N/A	N/A	Wheat erosion disease, sub -sac fruit fruit	N/A
132	1971	Preliminary investigation of wheat leaf sheath withered disease	Science and Technology Briefing	CN	N/A	N/A	N/A	N/A	N/A	Smoilia, the relationship between the onset, the subcontamis shell, the rice wheel, and the stone sulfur convergence	N/A
133	1972	Make ammonium alpine fertilizer by using cooking waste liquid	Sichuan papermaking communication	CN	Ya'an Paper Factory	N/A	N/A	N/A	N/A	Humanic acid, diiline, indicator, sulfate root, potassium chromicate solution, sodium tetrazene boron, sulfate, capacity bottle, standard solution	N/A
134	1972	How do we do a good job of A Bar Wheat and purify and rehabilitate	Agriculture and Forestry Science Experiment	CN	N/A	N/A	N/A	N/A	N/A	Good wheat breeding, purifying and recovering	N/A
135	1972	Comprehensive use of papermaking waste liquid	Sichuan papermaking communication	CN	Sichuan papermaking communication	N/A	N/A	N/A	N/A	Iron chromin sulfonate	N/A
136	1973	Investigation and research on Amba Wheat infection rusty	Shaanxi Agricultural Technology	CN	N/A	N/A	N/A	N/A	N/A	Strip rust, rust bacteria, Hanzhong region, rust resistance, small physiological species	N/A
137	1973	Starting from the actual situation of production	Sichuan Agricultural Technology	CN	Nanchong District Agricultural Science Office	N/A	N/A	N/A	N/A	New varieties of wheat, cultural revolution, hill slope, production team, Chairman Mao, Liu Shaoqi	N/A
138	1973	Twenty years of wheat hybrid breeding work report	Sichuan Agricultural Technology	CN	Sichuan Agricultural College	N/A	N/A	N/A	N/A	Small ears, bamboo leaves green, anti -white powder disease, scattered black ears, branches spikes, anti -strip rust, seed size, thousands of grains, hybrid breeding work, twenty years	N/A
139	1973	Valley elephant	New agriculture	CN	N/A	N/A	N/A	N/A	N/A	Front chest and back panel, lower rear side tablet	N/A
140	1973	The occurrence of winter wheat red dwarf diseases and prevention opinions in Guyuan area	Ningxia Agricultural Technology	CN	N/A	N/A	N/A	N/A	N/A	Red dwarf, prevention and treatment opinion, Guyuan area	N/A
141	1973	Opinions on the technical measures for key production of wheat production in Winter Winter Winter District (initial draft)	Yunnan Agricultural Technology	CN	N/A	N/A	N/A	N/A	N/A	Winter wheat district, production technology, late stubble wheat, high yield stable farmland, thousands of grains, wheat growth, upper reaches of the Yangtze River	N/A
142	1973	Summary of the Test of the Pentagonal Test of Aklobetin and Akikotozin	Shaanxi Chemical	CN	N/A	N/A	N/A	N/A	N/A	Metochoto, Fumime arsenic, Aylvine, prevention and control effect	N/A
143	1973	Study for three years of hard work	Agriculture and Forestry Science Experiment	CN	N/A	N/A	N/A	N/A	N/A	Three -year change, compound fertilizer	N/A
144	1973	Preliminary observation of wheat atrophy	Science and Technology Briefing	CN	N/A	N/A	N/A	N/A	N/A	Organic cells, barley varieties, wheat seedlings, inner body, preliminary observation	N/A
145	1973	Autumn (winter) Minutes of the Prevention and Treatment Symposium on Wheat diseases and insects	Hebei Agricultural Science and Technology Information	CN	N/A	N/A	N/A	N/A	N/A	Wheat disease insects, diseases and insect prevention, wheat rust, symposium minutes	N/A
146	1973	Introduction to three different types of wheat varieties	Hubei Agricultural Science	CN	N/A	N/A	N/A	N/A	N/A	Wheat varieties, different types	N/A
147	1973	Survey of Wheat Strop Rust Popularity in Sichuan area	Sichuan Agricultural Technology	CN	Wheat Rust Group of the Academy of Agricultural Sciences of Sichuan Province	N/A	N/A	N/A	N/A	Wheat rust, disease leaf rate, rust bacteria, disease center, winter wheat district	N/A
148	1973	Selected and promoted wheat breeding for revolutionary breeding and promotion	Jiangsu Agricultural Technology	CN	N/A	N/A	N/A	N/A	N/A	Production team, wheat good breeding, agricultural science Dazhai	N/A
149	1973	Our province holds a symposium on wheat breeding experience	Sichuan Agricultural Technology	CN	Sichuan Agricultural Technology	N/A	N/A	N/A	N/A	Wheat breeding, breeding work, agricultural college, white powder disease, symposium	N/A
150	1973	Wheat composite disease	Shaanxi Agricultural Technology	CN	N/A	N/A	N/A	N/A	N/A	Wheat composite disease, sub -shell, wheat variety	N/A
151	1973	Several problems in wheat hybrid breeding work	Sichuan Agricultural Technology	CN	Breeding Team of the Wheat Research Office of the Academy of Agricultural Sciences of Sichuan Province	N/A	N/A	N/A	N/A	Hybrid parent, small ears, hybrid breeding work, pro -based materials, breeding targets, ears number, composite hybrids, several problems	N/A
152	1973	Summary of Wheat Variety (Department) Field Rust Anti -Rights Appraisal Summary	Sichuan Agricultural Technology	CN	Wheat Rust Group of the Academy of Agricultural Sciences of Sichuan Province	N/A	N/A	N/A	N/A	Wheat variety (system), rust resistance, white powder disease	N/A
153	1973	Opinions of prediction and prevention of wheat rust in the spring of 1973	Agricultural Science and Technology Communication	CN	N/A	N/A	N/A	N/A	N/A	Cross rust bacteria, wheat autumn seedlings, rust resistance, popularity	N/A
154	1974	Analysis of the ecological climate of Mexican wheat	Meteorological science and technology information	CN	N/A	N/A	N/A	N/A	N/A	Wheat fertility period, ecological climate, low latitudes, winter wheat district, Mexico, breeding gardens, climate analysis, thousands of grains, spring wheat district	N/A
155	1974	Regarding some situations of A Bo rust resistance degradation	Ningxia Agricultural Technology	CN	N/A	N/A	N/A	N/A	N/A	Gansu Province, reaction type, plant protection office, rust resistance, rust	N/A
156	1974	Introduction to Wheat Dwinkers in Guanzhong area	Shaanxi Agricultural Science	CN	N/A	N/A	N/A	N/A	N/A	Wheat dwarf breeding, Guanzhong area, comprehensive traits, leaf blight, wheat high yield	N/A
157	1974	The content of several trace elements in food	Harbin Medical University	CN	N/A	N/A	N/A	N/A	N/A	Bei'an River, Hulan County, Heilongjiang, Lin'an, Zhejiang, Zigong, Sichuan, Suide, Shaanxi, Shangzhi County, Beijing Haidian, Shaanxi Huangling, trace elements	N/A
158	1974	Several experiences of wheat grain seeding	New agriculture	CN	N/A	N/A	N/A	N/A	N/A	Big ridge ditch, hybrid sorghum	N/A
159	1974	Opinions of the main technical measures of wheat production in Winter Winter Winter District	Agricultural Science and Technology	CN	N/A	N/A	N/A	N/A	N/A	Winter wheat district, night stubble, measures of measures	N/A
160	1974	Internal absorbent -Benzyt development situation	Pesticide industry	CN	Sichuan Academy of Agricultural Sciences Institute	N/A	N/A	N/A	N/A	Positive amine, three -bottle, condensate tube, thermometer, sprinkler, mixer, internal absorbent	N/A
161	1974	Biology Research Report of Wheat White Plough Bacteria	Sichuan Agricultural Technology	CN	Sichuan Agricultural College Wheat White Powder Disease Research Group	N/A	N/A	N/A	N/A	Wheat white powder disease, wheat white powder, biological research	N/A
162	1974	Why is wheat empty spikes	Gansu Agricultural Technology	CN	N/A	N/A	N/A	N/A	N/A	Anning Castle, Lanzhou City, Wuwei County	N/A
163	1974	Learn advanced, find gaps, and quickly improve the level of wheat production in our district	Inner Mongolia Agricultural Technology	CN	N/A	N/A	N/A	N/A	N/A	Wheat production, wheat output, agricultural science Dazhai, mass movement, wheat high -yield cultivation, increase production experience	N/A
164	1974	Summary of wheat hybrid breeding work from 1973 to 1974	Guizhou Agricultural Technology	CN	N/A	N/A	N/A	N/A	N/A	Hybrid pro -proof, thousand -grain heavy, hybrid breeding work	N/A
165	1975	In 1973, the analysis of the growth analysis of the physiological small species of wheat stalk rusty bacteria in the country in the country	Journal of Tieling Agricultural College	CN	N/A	N/A	N/A	N/A	N/A	Small physiological species, analysis summary	N/A
166	1975	In 1974, 20 provinces of wheat straw rusty bacteria physiological species area departure and growth analysis summary	Journal of Tieling Agricultural College	CN	N/A	N/A	N/A	N/A	N/A	Small physiological species, the trend of growth, analysis and summary	N/A
167	1975	Simplicity of soil and crop diagnosis and collaboration in 1974	Soil fertilizer	CN	N/A	N/A	N/A	N/A	N/A	Crop diagnosis, mass, crop nutrition, collaborative unit, soil diagnosis	N/A
168	1975	Relaxation of soil census collaboration pilots in 1974	Soil fertilizer	CN	N/A	N/A	N/A	N/A	N/A	Soil census, mass, agricultural college, Beijing, improvement and utilization, Texas, Shandong, Shandong	N/A
169	1975	The recognition of poison wheat and several types of rye grass weeds	Shaanxi Agricultural Technology	CN	N/A	N/A	N/A	N/A	N/A	Black wheat grass, more flowers black wheat grass	N/A
170	1975	Understanding the experience of wheat rust prevention and control in my country	Chinese Agricultural Science	CN	N/A	N/A	N/A	N/A	N/A	Wheat rust, rust bacteria, prevention and treatment experience	N/A
171	1975	Fujian discovered wheat sucking worms	Insect knowledge	CN	N/A	N/A	N/A	N/A	N/A	Wheat sucking insect, wheat red slurry insect, Shaxian, Fujian	N/A
172	1975	Discussion on the type of sweet potato leaves	Journal of insects	CN	N/A	N/A	N/A	N/A	N/A	Copper color, sweet potato leaves, named named sub -species, unga end, bowl of flowers, spleen eyes	N/A
173	1975	The preliminary result of laser on oil breeding	Journal of Sichuan University (Natural Science Edition)	CN	Sichuan University Biological Department of Plant Genetics Breeding Teaching and Research Office	N/A	N/A	N/A	N/A	Laser technology, crop seeds, effective branches, chromosome break	N/A
174	1975	The development of wheat in the south (short review)	Agricultural Science and Technology Communication	CN	N/A	N/A	N/A	N/A	N/A	Basic construction of farmland, the Great Revolution of proletariat, production teams, nature, wheat production	N/A
175	1975	Southern Wheat High Production Science and Technology Symposium	Chinese Science Bulletin	CN	N/A	N/A	N/A	N/A	N/A	High -yield of wheat, high yield and stable production, wheat production, symposium	N/A
176	1975	Several technical issues of high -yield and stable production of southern wheat	Agricultural Science and Technology Communication	CN	N/A	N/A	N/A	N/A	N/A	High yield stable production, late stubble wheat, wheat high yield	N/A
177	1975	Preliminary experiments of pesticides and pour wheat mixing wheat to prevent pests	Sichuan Grain and Oil Technology	CN	Fuji Grain Station, Luxian County, Sichuan Province, Institute of Science and Medicine Group of the Institute of Science, Sichuan Province	N/A	N/A	N/A	N/A	Insects of insecticidal, preventing pests, malaxy phylogen, preliminary tests	N/A
178	1975	Talk about wheat virus	Hebei Agricultural Technology	CN	N/A	N/A	N/A	N/A	N/A	Viral disease, yellow dwarf, spring wheat district, winter wheat district, ash hill, growth, interval	N/A
179	1975	Test of the effect of rusting the rust prevention of wheat rust disease	Guizhou Agricultural Technology	CN	N/A	N/A	N/A	N/A	N/A	Wheat rust, comprehensive prevention, wheat field, Xingyi area, wheat grouting period, prevention and treatment effect	N/A
180	1975	Wheat full erosion disease and leaf sheath withered disease	Science and Technology Briefing	CN	N/A	N/A	N/A	N/A	N/A	Wheat composite disease, withering disease	N/A
181	1975	The selection of Xinchun dwarf wheat and the discussion of the three generations of breeding in the three generations of spring wheat in the year	Chinese science	CN	N/A	N/A	N/A	N/A	N/A	Spring wheat variety, spring wheat district, fertility period, hybrid parent, breeding, breeding garden, rust resistance, winter wheat district, Xinxian area, breeding varieties	N/A
182	1975	The preliminary report	Yunnan Agricultural Technology	CN	N/A	N/A	N/A	N/A	N/A	Small physiological species, wheat rust bacteria, PUCCINIA Striiformis f.sp.tritici, identifying the host, rust resistance, Yunnan Province	N/A
183	1975	The origin of Chinese cultivation rice and its development	Journal of geneticism	CN	N/A	N/A	N/A	N/A	N/A	Wild rice, Yunnan -Guizhou Plateau, cultivated rice, Ma Wangdui Han Tomb	N/A
184	1976	The test, treatment and storage of ribimal disease wheat	Sichuan Grain and Oil Technology	CN	N/A	N/A	N/A	N/A	N/A	Grain bureau, wheat machine, hundreds of weight, poisoning reactions, wheat category category, water soaking	N/A
185	1976	Discussion on the problem of precocious breeding of wheat	Jiangsu Agricultural Technology	CN	N/A	N/A	N/A	N/A	N/A	Spring wheat varieties, precocious varieties, late -maturing varieties, dumping periods, sons generations, spring varieties, early maturity, precocious breeding	N/A
186	1976	The application of boron fertilizer in agriculture (2)	Inorganic salt industry	CN	N/A	N/A	N/A	N/A	N/A	Increase production effect, chemical factory, Shaanxi Province, Ganlan -type rapeseed	N/A
187	1976	Observation of the occurrence of western western wheat white powder disease and pathogenic biological characteristics	Microbiology Journal	CN	Sichuan Agricultural College	N/A	N/A	N/A	N/A	Close bag, wheat white powder, wheat white powder, pathogen, western Sichuan, biological characteristics	N/A
188	1976	The preliminary results of microwave in rape breeding	Electronic application	CN	Sichuan University Radio Department, Department of Sichuan University Biological Department	N/A	N/A	N/A	N/A	Rape breeding, radio, microwave irradiation, preliminary results	N/A
189	1976	Little Wicker -a fine new species of a valley crop	Guangdong Agricultural Science	CN	N/A	N/A	N/A	N/A	N/A	Chromati, body cells, small rye, grain crops	N/A
190	1976	Preliminary experience of wheat radiation breeding	Guizhou Agricultural Technology	CN	N/A	N/A	N/A	N/A	N/A	Chairman Mao, semi -winter nature, fertilizer and water conditions, white powder, new products, male infertility plants, variation rate, Yingyu disease, with class struggle as the outline, variety (department), breeding goals	N/A
191	1976	Objects for selected breeding of wheat high products	Jiangsu Agricultural Technology	CN	N/A	N/A	N/A	N/A	N/A	Hybrid parent, rust resistance, wheat high product species	N/A
192	1976	Discussion of wheat high yield breeding	Jiangsu Agricultural Technology	CN	N/A	N/A	N/A	N/A	N/A	The number of grains per ear, yield structure, high product species, thousands of grains, dwarf nature, seed particle yield, acres of ears, small ears, high yield breeding, large ears, leaf area coefficients, hidden short stalk genes, genetic dwarf genes	N/A
193	1976	Wheat breeding "Fan Six" is produced 550 pounds per mu	Guangxi Agricultural Science	CN	N/A	N/A	N/A	N/A	N/A	Wheat breeding, white powder disease	N/A
194	1976	Introduction to the new wheat variety	Shaanxi Agricultural Science	CN	N/A	N/A	N/A	N/A	N/A	New wheat varieties, thousands of grains, increase production potential	N/A
195	1976	Pesticide Digest of Pesticide in 1976	Shaanxi Chemical	CN	N/A	N/A	N/A	N/A	N/A	Mixed extermination, intermediate, green insect bacteria, chemical factory	N/A
196	1976	In 1975, wheat male infertility hybrid advantage utilized research summary	Xuchang Agricultural College Science and Technology Communication	CN	N/A	N/A	N/A	N/A	N/A	General cooperation, single plant output, thousands of grains, special cooperation, hybrid advantage, cooperation measurement, recovery system, male infertility	N/A
197	1976	The fertility characteristics and cultivation of regenerative rice	Journal of Sun Yat -sen University (Natural Science Edition)	CN	N/A	N/A	N/A	N/A	N/A	Regenerative rice, growth and development, production capacity, dormant buds, fertility characteristics	N/A
198	1977	Do a good job in the layout of wheat varieties.	Hubei Agricultural Science	CN	N/A	N/A	N/A	N/A	N/A	Variety layout, harvest, high yield and stable yield, fertility level, heavy spikes, sowing period, wheat varieties	I/A
199	1977	About the preliminary report	Tibet Agricultural Technology	CN	N/A	N/A	N/A	N/A	N/A	Infection pathway, sliced 窶銀誼y hand, rules, sources of infection, pathogenic bacteria, research preliminary report	N/A
200	1977	Domestic wheat breeding and trends	Tianjin Agricultural Science	CN	N/A	N/A	N/A	N/A	N/A	Wheat breeding, rust resistance, spring wheat district, grain protein content, eight -fold wicker, hard granular wheat, comprehensive traits, dense ears wheat	N/A
201	1977	The use of spring wheat varieties introduced abroad	Agriculture and Forestry Science Experiment	CN	N/A	N/A	N/A	N/A	N/A	Spring wheat variety	N/A
202	1977	Chairman Mao's glorious philosophical thought guides me to seize Sanushan high yield	Chinese science	CN	N/A	N/A	N/A	N/A	N/A	Chairman Mao, scientific farming, three familiar systems, three cooked a year	N/A
203	1977	Qingfenginin prevention of wheat white powder disease	Microbiology Report	CN	N/A	N/A	N/A	N/A	N/A	Wheat White Powder, Collaborative Group, Wanxian District, Qingfeng Metrolein, Yanghua Period	N/A
204	1977	Try to read the reasonable layout of the rust varieties of wheat in Sichuan Province	Agricultural Science and Technology Communication	CN	Rust group of the Institute of Agricultural Sciences in Sichuan Provincial Academy of Agricultural Sciences, rust group in Henan Xinxiang plant protection	N/A	N/A	N/A	N/A	Rust bacteria, rust resistance, rust, Sichuan Province	N/A
205	1977	Some experiences of selection of multi -cooked wheat and high products in Sichuan Basin	Chinese Agricultural Science	CN	N/A	Multi -cooked system in the middle and middle of November, insert green fertilizer in mid -and late December;	N/A	Mid -May	Sichuan Basin		N/A
206	1977	Research on soil arsenic pollution and its control	Environmental science	CN	N/A	N/A	N/A	N/A	N/A	Soil arsenic pollution, clay minerals, adsorption effects, rice soil, allowed residue, arsenic content	N/A
207	1977	Warm and rainy March	meteorological	CN	N/A	N/A	N/A	N/A	N/A	Polar low pressure, northern North China, auxiliary high -pressure, circular index, East Asian big slot, northern hemisphere, Huaihe River Basin, south branch slot, Taiwan Strait, Jianghuai Cross	N/A
208	1977	Introduction	Agricultural Science Experiment	CN	N/A	N/A	N/A	N/A	N/A	Little rye, quotation test, Chairman Mao, manual led, wheat crops, multi -twice	N/A
209	1977	The fertility stage and yield of wheat	Plant magazine	CN	N/A	N/A	N/A	N/A	N/A	Period of fertility, cultivation management, spring variety, organs built	N/A
210	1977	The relationship between wheat to warm, light reactions and species, selection and different places breeding	Zhejiang Agricultural Science	CN	N/A	N/A	N/A	N/A	N/A	Spring variety, Hainan Island, Heilongjiang, spring wheat varieties, in the spring of spring, breeding in different places	N/A
211	1977	Wheat radiation mutation breeding	Guizhou Agricultural Technology	CN	N/A	N/A	N/A	N/A	N/A	Hybrid contemporary, second generation, large spike type, economic traits, semi -winter varieties, anti -white powder disease, seedling rate, variation rate, variety (department)	N/A
212	1977	Wheat nest is broadcast high yield	Guangxi Agricultural Science	CN	N/A	October 30th, November 7th	1	N/A	Vine County	Ending rate, sowing method	N/A
213	1977	The preliminary practice and understanding of the summer broadcast and plus in wheat breeding	Zhejiang Agricultural Science	CN	N/A	June 22, June 30	N/A	Mature on October 21st	Be in the sea	Wheat breeding, semi -winter nature, practice and understanding	N/A
214	1977	New progress of wild oat chemistry prevention	Pesticide industry	CN	N/A	N/A	N/A	N/A	N/A	Wild oats, herbicides, new progress, barley fields, heterogeneous, chemical prevention	N/A
215	1977	Summary of the results of the new pesticide test demonstration in 1976	Hunan Chemical	CN	N/A	N/A	N/A	N/A	N/A	Rice plant lice, tattoo blight, rice leaf cicada, rice vertical roll leaf pupa, rice ear plague, pesticide factory, wheat brutal disease	N/A
216	1977	Horizontal resistance of plants	Tianjin Agricultural Science	CN	N/A	N/A	N/A	N/A	N/A	Vertical resistance, potato late disease, pathogenic bacteria, late epidemic germs, disease resistance and breeding	N/A
217	1977	Pay attention to prevent the development of wheat composite disease into harm	Inner Mongolia Agricultural Technology	CN	N/A	N/A	N/A	N/A	N/A	Wheat composite disease, wheat full corrosion germs, devastating diseases	N/A
218	1977	Do a good job of rational layout of wheat rust -resistant varieties more effectively to control rust hazards	Agricultural Science and Technology Communication	CN	N/A	N/A	N/A	N/A	N/A	Rust resistance, rust bacteria	N/A
219	1978	1956-1965, 1973-1976 my country's wheat straw rusty bacteria, puccinia graminis var.tritici physiological species regional identification and growth analysis	Shenyang Agricultural College Journal	CN	N/A	N/A	N/A	N/A	N/A	Wheat stalk rust bacteria, small species, small species, small species, puccinia graminis var.tritici, identifying host, rust resistance	N/A
220	1978	956-1965, 1973-1976 my country's wheat straw rusty bacteria, puccinia graminis var.tritici physiological species regional identification and growth analysis	Shenyang Agricultural College Journal	CN	N/A	N/A	N/A	N/A	N/A		N/A
221	1978	Discussion on the high yield of wheat in western Sichuan Plain	Sichuan Agricultural Technology	CN	Sichuan Academy of Agricultural Sciences	Sowing on November 10th	N/A	N/A	Sichuan Academy of Agricultural Sciences Farm	High -yield of wheat, basic seedlings, ears, spring varieties, single ears heavy, plucking fat, economic traits, high -yield fields, invalidation, western Sichuan Plain	N/A
222	1978	All kinds of good wheat develop grain production	Guangxi Agricultural Science	CN	N/A	N/A	N/A	N/A	N/A	Farmhouse fertilizer, model fields, high -yield wheat, food production, high -cold mountain area	N/A
223	1978	Drip irrigation rapeseed, wheat and drought seedling test	Sichuan Agricultural Technology	CN	Zizhong County Songjia Commune, Zizhong County Hydropower Bureau Diaoguan Test Group, Scientific Research Institute of Sichuan Hydropower Bureau	N/A	N/A	N/A	N/A	Dryland seedlings, rapeseed varieties, fairy spacing	N/A
224	1978	Eighty -two Spring -Jin Shanbao, Expert of Wheat, Dean of the Chinese Academy of Agricultural Sciences	Agricultural Science and Technology Communication	CN	N/A	N/A	N/A	N/A	N/A	Jin Shanbao, Chinese Academy of Agricultural Sciences	N/A
225	1978	Analysis of the epidemic of wheat goblin disease in western Sichuan	Sichuan Agricultural Technology	CN	Sichuan Academy of Agricultural Sciences Plant Protection Institute	N/A	N/A	N/A	N/A	Wheat undercib, sub -shell, bacterial rate, Chongqing County, popular factors, western Sichuan	N/A
226	1978	Reconciliation and innovation roads over tons of grain	Sichuan Agricultural Technology	CN	Chengdu Seed Station	N/A	N/A	N/A	N/A	Three cooked systems, corn growth period, human and animal dung	N/A
227	1978	Antinicotoxin produced in foods that have been shot by the sanctuary	Sichuan Grain and Oil Technology	CN	Sichuan Food Institute	N/A	N/A	N/A	N/A	Gemylin	N/A
228	1978	Survey on wheat prying dens broadcast	Sichuan Agricultural Technology	CN	Chengdu Agricultural Technology Station, Sichuan Academy of Agricultural Sciences	N/A	N/A	N/A	N/A	Chengdu, prying nests, Dongshui Fields, Shuangliu County, Jinniu District, High Our wheat, wheat output	N/A
229	1978	International warehouse pest work conference news	Sichuan Grain and Oil Technology	CN	Sichuan Food Institute	N/A	N/A	N/A	N/A	Warehouse pest, Nigeria	N/A
230	1978	Overview and development trend of corn breeding at home and abroad	Shandong Agricultural Science	CN	N/A	N/A	N/A	N/A	N/A	Corn breeding, infertility, oil content, hybridization, dwarf, high lyricine corn	N/A
231	1978	The occurrence of creamy mildew (yellowing atrophy) and diagnosis	Chinese Agricultural Science	CN	N/A	N/A	N/A	N/A	N/A	Creammium bacteria, grain crops, yellowing atrophic disease, refers to the fluctuation	N/A
232	1978	Review and outlook for wheat breeding in North China	Chinese Agricultural Science	CN	N/A	N/A	N/A	N/A	N/A	Wheat breeding, agronomy parental, rust resistance, high product species, winter wheat district, hybrid offspring, small physiological species, comprehensive traits, anti -rust, large ears, many spike types	N/A
233	1978	Experience of Jin Shi Wheat Breeding	Fujian Agricultural Technology	CN	N/A	N/A	N/A	N/A	N/A	Hybrid pro -book, pro -based materials, wheat breeding, experience experience	N/A
234	1978	Before entering the warehouse, use Mara -sulfur spray to deal with the effect of preventing pests and its residual research.	Sichuan Grain and Oil Technology	CN	Worm Medicine Group of Scientific Research Institute of Grain Bureau of Sichuan Province	N/A	N/A	N/A	N/A	Mara -sulfur, preventing pests	N/A
235	1978	The best species density of crops	The practice and understanding of mathematics	CN	Department of Mathematics, Nanchong Teachers College, Sichuan	N/A	N/A	N/A	N/A	The seedling rate, thousand grains, consumption coefficients, type of seed, amount of seed, leaving seedlings density, basic seedlings	N/A
236	1978	How to further carry out the work of wheat variety resources	Chinese Agricultural Science	CN	N/A	N/A	N/A	N/A	N/A	Wheat variety resources, winter wheat districts, spring sex varieties, spring broadcast wheat, excellent character, variety name, cold resistance	N/A
237	1978	Report on the test of fertilizer effects of hydraulic acid fertilizer in the past three years	Liaoning Agricultural Science	CN	N/A	N/A	N/A	N/A	N/A	Fertilization test, data statistics, production increase effect	N/A
238	1978	Research on Sichuan wheat spasm flower leaf virus disease	Sichuan Agricultural Technology	CN	Sichuan Academy of Agricultural Sciences Plant Protection Institute	N/A	N/A	N/A	N/A	Inner body, Tianquan County, poisoning medium	N/A
239	1978	The development and climate of wheat rust in our province	Gansu Agricultural Technology	CN	N/A	N/A	N/A	N/A	N/A	During the birth period, the hair period, the occurrence period, the average temperature in the tenth, rusty bacteria infection, the winter wheat area, the wheat rust, the South Qinling	N/A
240	1978	There are discussion in the prevention and control of wheat straw rust disease	Shenyang Agricultural College Journal	CN	N/A	N/A	N/A	N/A	N/A	Chunmai District, small physiological species, rust bacteria, winter wheat district, anti -source materials, rust resistance, prevention and treatment work, there are main problems	N/A
241	1978	Wheat rust -resistant breeding work experience	Sichuan Agricultural Technology	CN	Yibin District Agricultural Science Office	N/A	N/A	N/A	N/A	Rust resistance, vertical resistance, small physiological species, anti -expansion, high yield traits, pro -based materials, work experience	N/A
242	1978	Summary of the cultivation technology of 600 pounds of wheat yield	Guizhou Agricultural Technology	CN	N/A	N/A	N/A	N/A	N/A	Number of ears, thousands of grains, basic seedlings, cultivation techniques, effective spikes	N/A
243	1978	Research Work of Wheat Variety Resources (1973-1977)	Shaanxi Agricultural Technology	CN	N/A	N/A	N/A	N/A	N/A	Anti -strip rust, leaf rust, high yield, wheat variety resources, cedar leaves blight, semi -winter variety	N/A
244	1978	The ecological type of wheat category species	Agricultural Science and Technology Communication	CN	N/A	N/A	N/A	N/A	N/A	Ecological type, ecological conditions, ecological areas, winter wheat districts in the north, wheat category	N/A
245	1978	Investigation of wheat root rot in Liaocheng area in 1978	Shandong Agricultural Science	CN	N/A	N/A	N/A	N/A	N/A	Wheat root rot, seed disinfection, black embryo rate, wheat root rot bacteria, Liaocheng area, small ears, acres of ears, wheat growth, situation investigation	N/A
246	1978	The relationship between Wuwei agricultural meteorological conditions and spring wheat strong ears in 1977	Gansu Agricultural Technology	CN	N/A	N/A	N/A	N/A	N/A	Small ear numbers, activity temperature, spring wheat, number per ear, agricultural meteorological conditions	N/A
247	1978	Instant analysis of the application of plant protection in the plant protection	Sichuan Agricultural Technology	CN	Sichuan Academy of Agricultural Sciences Plant Protection Institute	N/A	N/A	N/A	N/A	Small ears, add potassium fertilizer, toddin, spike rot, intuitive analysis, orthogonal test method	N/A
248	1979	Different types of wheat cultivation varieties of seeds development and grouting	Journal of Northwestern Agriculture and Forestry University of Science and Forestry (Natural Science Edition)	CN	N/A	First year: September 26, October 6, October 16; the second year: September 23, October 6, and 16	1	N/A	N/A	Wheat cultivation varieties, cumulative amounts of dry substances, winter varieties, seeds development, different types	N/A
249	1979	Daqu production process	Heilongjiang fermentation	CN	N/A	N/A	N/A	N/A	N/A	Fenjiu Daqu, sauce -flavored large song, high temperature song, medium temperature song, curved craftsmanship, compression machine, backfire	N/A
250	1979	Single leaf plant world roaming	Plant magazine	CN	N/A	N/A	N/A	N/A	N/A	Coconut tree, single leaf plant, Dashi coconut	N/A
251	1979	Suggestions on the significant improvement of wheat in our province	Sichuan Agricultural Technology	CN	Sichuan Society of Crops, Sichuan Academy of Agricultural Sciences	N/A	N/A	N/A	N/A	Wheat alone, wheat high yield	N/A
252	1979	Several problems about corn breeding	Henan Science and Technology Reference	CN	N/A	N/A	N/A	N/A	N/A	Hybridization, corn yield, corn breeding, comprehensive variety, several problems	N/A
253	1979	The preliminary report	Shaanxi Agricultural Science	CN	N/A	N/A	N/A	N/A	N/A	The disease plant rate, the Weihe River Basin, the illness of disease resistance, the preliminary report, the small ears, the gray live lice, the rice leaf cicada, the wheat variety, the field survey	N/A
254	1979	Study on the comparative study of laser and some physical and chemical factors of genetic mutation effects	Journal of Sun Yat -sen University (Natural Science Edition)	CN	N/A	N/A	N/A	N/A	N/A	Laser, Beijing, composite treatment, mutation type, Chinese Academy of Science	N/A
255	1979	In recent years	plant protection	CN	N/A	N/A	N/A	N/A	N/A	Rice plastic germs, rice yellow dwarf diseases, small physiological species, rust resistance, specialization, wheat plexus dwarf disease, comprehensive prevention measures, identification varieties, main diseases	N/A
256	1979	Research on the composition, reproduction characteristics and classification of Kunming area	Journal of Yunnan University (Natural Science Edition)	CN	N/A	N/A	N/A	N/A	N/A	Caoxi Temple, Kunming area, Dongyang Realm, Yacheng body, mouse district department, classification research	N/A
257	1979	Research on the prevention and treatment of wheat rust of phosphate fertilizer manufacturers	Botanical Journal	CN	N/A	N/A	N/A	N/A	N/A	Sodium sodium silicate, wheat rust, phosphate fertilizer factory	N/A
258	1979	Green rust resistance should pay attention to horizontal resistance	Tibet Agricultural Technology	CN	N/A	N/A	N/A	N/A	N/A	Horizontal anti -disease, rust, disease -resistant breeding, small physiological species	N/A
259	1979	Research on the root of nitrogen fixation bacteria in rice root	Fujian Agricultural Technology	CN	N/A	N/A	N/A	N/A	N/A	Acetylene restoration method, nitrogen fixing activity, nitrogen fixation, rice root system	N/A
260	1979	Opinions of key technical measures for the increase in wheat production in Sichuan, Yunnan, and Guizhou	Guizhou Agricultural Technology	CN	N/A	N/A	N/A	N/A	N/A	Key technical measures, high -yield wheat, white powder disease, early birth quickly	N/A
261	1979	Preliminary analysis of the main specifications of Sichuan wheat varieties	Sichuan Agricultural Technology	CN	The Wheat Room	N/A	N/A	N/A	N/A	Anti -strip rust, Sichuan Academy of Agricultural Sciences, fever, anti -white powder, pro -based materials	N/A
262	1979	Tibet's wheat white straw disease	Botanical Journal	CN	N/A	N/A	N/A	N/A	N/A	Cultivation of traits, main scope, Qinghai -Tibet Plateau, potato glucose agar bream	N/A
263	1979	Wheat virus and its prevention and treatment	Tibet Agricultural Technology	CN	N/A	N/A	N/A	N/A	N/A	Poisonous insects, dwarfed plants, virus disease, winter wheat district, gray -ray lice, winter wheat, winter wheat, wheat plexus dwarf disease, wheat soil passion leaf disease, viral media body	N/A
264	1979	The rare species of wheat and its use in breeding	Chinese Agricultural Science	CN	N/A	N/A	N/A	N/A	N/A	Rare species, ordinary wheat, eight times, wheat varieties, hard grain wheat, four -fold wheat, Tito Mohiro wheat, double -body wheat, Persian wheat, dense ears wheat, wild wheat, Alalat wheat, Polish wheat	N/A
265	1979	Preliminary discussion of several issues in the selection of wheat high products	Jiangsu Agricultural Science	CN	N/A	N/A	N/A	N/A	N/A	Wheat high product species, hybrid combination, white powder disease, small ears, number of ears, large ears, preliminary discussion	N/A
266	1979	Introduction to Wheat New Variety	Hubei Agricultural Science	CN	N/A	N/A	N/A	N/A	N/A	New wheat variety, regional test, product ratio test, semi -winter nature	N/A
267	1979	Wheat trait heredity observation and the use of iconic traits	Gansu Agricultural Technology	CN	N/A	N/A	N/A	N/A	N/A	Heritage, spike density, compound hybridization, dense ears wheat	N/A
268	1979	Preliminary study of wheat leaf type inheritance	Inheritance	CN	Sichuan Agricultural College	N/A	N/A	N/A	N/A	Plore verticality, leaf area, broader genetic force, leaf base angle, preliminary research	N/A
269	1979	Preliminary analysis of the characteristics of the second -generation premature separation of wheat hybrid	Guangdong Agricultural Science	CN	N/A	N/A	N/A	N/A	N/A	The second generation of the son, the birth period, the dumping period, the hybrid offspring, Shuguang No. 1, quantitative hereditary, broadly genetic power, precocious puberty, preliminary analysis	N/A
270	1979	New disease -wheat white strip disease (temporary name) investigation initial report	Gansu Agricultural Technology	CN	N/A	N/A	N/A	N/A	N/A	Winter wheat district, wheat disease, wheat plant, late growth	N/A
271	1979	Discussion of the 1,500 catties of wheat varieties for breeding per mu -also talk about wheat breeding	Chinese Agricultural Science	CN	N/A	N/A	N/A	N/A	N/A	Variety resources, hybrid advantages, wheat varieties, thousands of grains, heavy spikes, number per scallion	N/A
272	1979	Mainly attacking the output of the Monkida Land Liga is high -the wheat alone in Dayi County has increased by two hundred pounds in two years	Sichuan Agricultural Technology	CN	Dayi County Agricultural Bureau, Dayi County Science and Technology Commission	N/A	N/A	N/A	N/A	Wheat alone, use of seed, high yield, Dayi County	N/A
273	1980	Collection of Chinese Agricultual Production, 1952–1957: A Land-Saving Organizational Change	Journal of Comparative Economics	EN	N/A	N/A	N/A	N/A	N/A		N/A
274	1980	Recent Progress in Research on ESOPHAGEAL CANCER in China,	Advances in Cancer Research,	EN	N/A	N/A	N/A	N/A	N/A	TyPha Latifolia, Theermography	N/A
275	1980	Study on the production effect effects of fertilizer, density, and germination in high -yield cultivation of wheat high -yield cultivation	Sichuan Agricultural Technology	CN	N/A	Sowing on November 25	N/A	Harvest on May 20	Tongnan County	Wheat high -yield cultivation, yield effect	N/A
276	1980	Research Briefing of Western Plain Wheat High Production Paths	Liaoning Agricultural Science	CN	N/A	N/A	N/A	N/A	N/A	High -yield of wheat, photosynthetic productivity, research briefing, western Sichuan Plain	N/A
277	1980	Experience of rice and wheat radiation breeding	Guizhou Agricultural Science	CN	N/A	N/A	N/A	N/A	N/A	Mutant traits, new products of wheat, dose rate, seedling rate, frequency frequency frequency	N/A
278	1980	In the first talk, seed germination and crop raising	Industry today	CN	N/A	N/A	N/A	N/A	N/A	Seed germination, seed treatment, breathing effect, starch granules	N/A
279	1980	Multi -comparison method in the analysis of square differences (continued)	Sichuan Agricultural Technology	CN	Sichuan Agricultural College	N/A	N/A	N/A	N/A	Multiple comparisons, average, repetition, square meter, square analysis	N/A
280	1980	Appraisal and collation of Wheat Variety Resources in Fujian Province	Fujian Agricultural Technology	CN	N/A	N/A	N/A	N/A	N/A	Wheat varieties resources, new varieties, leaf rust, white powder, hybrid pro -proof, rust resistance, high yield, Fujian Province	N/A
281	1980	Attachment: Jiannanchun Craft Operation Regulations (Draft)	Winemaking technology	CN	Sichuan Mianzhu Winery	N/A	N/A	N/A	N/A	Jiannanchun, mixed crushing	N/A
282	1980	Theory and practice of sugarcane seedling transplantation	Journal of Fujian Agricultural College	CN	N/A	N/A	N/A	N/A	N/A	Planting seedlings, emergence rates, theory and practice	N/A
283	1980	Takayama Kedo Sword Night Moth Research Report	Insect knowledge	CN	Sichuan Agricultural College, Baoxing County Agricultural Bureau of Baoxing County, Sichuan Province	N/A	N/A	N/A	N/A	Dold heart seedlings, research initial report	N/A
284	1980	Introduction to the Grain dryer in Beijing Concentration Test	Agricultural machinery	CN	N/A	N/A	N/A	N/A	N/A	Seed dryer, precipitation rate, heat consumption rate	N/A
285	1980	The effect of cobalt 60-Y rays on the peroxidase of wheat and rice	Grain storage	CN	Ministry of Food Sichuan Storage Science Research Institute	N/A	N/A	N/A	N/A	Enzyme activity, enzyme activity, dosage rate, and wasal enzymes	N/A
286	1980	Study on the impact of highway sun exposure and industrial area pollution on the content of lead and cadmium in wheat	Grain storage	CN	The Institute of Storage Science, Ministry of Food Sichuan, Institute of Cereal Oil and Chemistry, Department of Food	N/A	N/A	N/A	N/A	The starting value of pollution, industrial zone, content impact, lead, cadmium	N/A
287	1980	Discussion on the high -yielding technical channels of wheat under the condition of weaker warm and humid climate	Sichuan Agricultural Technology	CN	N/A	N/A	N/A	N/A	N/A	High -yield of wheat, effective spike, basic seedlings, single spike heavy	N/A
288	1980	Drought three cooked introduction to the southwest hills and dry land wheat wheat, jade, and 苕 苕	Agricultural Science and Technology Communication	CN	N/A	N/A	N/A	N/A	N/A	Three cooked systems, spring corn, hills dry land	N/A
289	1980	Several chemical drugs induced the comparative research of wheat male infertility effects	Journal of Shandong Agricultural College	CN	N/A	N/A	N/A	N/A	N/A	Strong rate, KMS, ethylene, wheat varieties, infertility, killing male effects, male infertility, chemical drugs, comparative research	N/A
290	1980	Jiannanchun Xiaozhuan	Winemaking technology	CN	Sichuan Mianzhu Winery	N/A	N/A	N/A	N/A	Jiannanchun, Daqu wine, fermentation period, low temperature fermentation, Jiannan Road	N/A
291	1980	Introduce some useful foreign wheat germs	Agricultural Science and Technology Communication	CN	N/A	N/A	N/A	N/A	N/A	Wheat quality, Yugoslav, Romania, spring wheat varieties, hard grain wheat, winter wheat varieties, thousands of grains, Mexico	N/A
292	1980	The importance of scientific cultivation in the high yield of wheat in western Sichuan Plain — a slight discussion on the high yield of wheat in this area	Sichuan Agricultural Technology	CN	Sichuan Academy of Agricultural Sciences	N/A	N/A	N/A	N/A	Basic seedlings, Sichuan Agricultural Technology, scientific cultivation, ear -heavy type, western Sichuan Plain	N/A
293	1980	Analysis and content determination of the composition and content of volatilized cymbal compounds (VCC) in grain	Grain storage	CN	Ministry of Food Sichuan Storage Science Research Institute	N/A	N/A	N/A	N/A	Compounds, compared to color measurement, binary nitrate, diluted solution, composition analysis, VCC, content determination	N/A
294	1980	Luzhou Laojiao special song	Market Modernization	CN	N/A	N/A	N/A	N/A	N/A	Luzhou Laojiao special song, long aftertaste, physical and chemical test	N/A
295	1980	Horse back to the commune of large -scale wheat set peanuts high yield experience	Sichuan Agricultural Technology	CN	Nanchong District Agricultural Science Office	N/A	N/A	N/A	N/A	Maijie peanut, experience in high yield, the next needle period	N/A
296	1980	The technical exchange group of the Ministry of Agriculture Sciences in the Rockefeller Foundation in the United States visited our province	Sichuan Agricultural Technology	CN	N/A	N/A	N/A	N/A	N/A	Rockefeller Foundation in the United States	N/A
297	1980	The main technical issues of Southern wheat increase	Jiangsu Agricultural Science	CN	N/A	N/A	N/A	N/A	N/A	Wheat growth, thousands of weight, main technical problems	N/A
298	1980	The province's wheat cultivation scientific research academic exchanges symposium on the large area of ​​wheat in our province's wheat in our province	Gansu Agricultural Technology	CN	N/A	N/A	N/A	N/A	N/A	Continuously increasing production, spring wheat district, potential for production, winter wheat district, high -yield fields, crop layout, wheat cultivation, symposium, some suggestions	N/A
299	1980	Production more and better single -flowering honey export	Chinese beekeeper	CN	N/A	N/A	N/A	N/A	N/A	Ziyunying	N/A
300	1980	Disclosure of the development prospects of ammonium chloride nitrogen fertilizer	Pure alkali industry	CN	N/A	N/A	N/A	N/A	N/A	Chlorine -containing fertilizer, ammonium chloride, development prospects	N/A
301	1980	Research on Sichuan Tuchi Wheat yellow flower leaf disease	Botanical Pathology	CN	Sichuan Agricultural College; Sichuan Province Tianquan County Agriculture Bureau; Sichuan University	Sowing on November 5. Essence Eight broadcast periods were set up in 1974, that is, from October 5th to January 5 of the following year Essence Set 6 sowing periods in 1975 , That is, from October 5th to December 20th	1	N/A	Xinzhong New Middle School in Shiyang Commune, Tianquan County		N/A
302	1980	Explore the development and layout of my country's animal husbandry -start from the achievements of foreign animal husbandry	Journal of Southwest National College (Philosophy Social Science Edition)	CN	Journal of Southwest National College (Philosophy Social Science Edition)	N/A	N/A	N/A	N/A	Animal animal husbandry, planting, feed base, fine feed	N/A
303	1980	Experience of Tongzi County Wheat Seed	Guizhou Agricultural Science	CN	N/A	N/A	N/A	N/A	N/A	Wheat species, wheat good varieties, Tongzi County	N/A
304	1980	Research Overview of Tu Duan Wheat Virus	Shanghai Agricultural Technology	CN	N/A	N/A	N/A	N/A	N/A	Virus disease, barley yellow flower leaf virus, grain crops, research profile	N/A
305	1980	The cause of anti -rust loss of wheat varieties in my country and its solution	Chinese Agricultural Science	CN	N/A	N/A	N/A	N/A	N/A	Anti -strip rust, rust resistance, wheat variety	N/A
306	1980	The ways and measures of wheat production in hilly area in our province	Sichuan Agricultural Technology	CN	Sichuan Provincial Department of Agriculture	N/A	N/A	N/A	N/A	Hills, cultivation technical measures, dense planting cultivation technology	N/A
307	1980	Opinions of the reasonable layout of wheat rust -resistant varieties in our province	Gansu Agricultural Technology	CN	N/A	N/A	N/A	N/A	N/A	Rust resistance, plateau gully area, rust, rust bacteria	N/A
308	1980	Tibet half wild wheat	Journal of geneticism	CN	N/A	N/A	N/A	N/A	N/A	Half wild wheat, ordinary wheat, Yunnan wheat	N/A
309	1980	Preliminary study of Tibetan wheat yellow strip leaf disease	Tibet Agricultural Technology	CN	N/A	N/A	N/A	N/A	N/A	Wheat crops, invasion, outer epidermis, wheat striped flower leaf virus, three -leaf phase, measurement results, preliminary research	N/A
310	1980	The comparison of the size of the flower medicine and the amount of pollen in different recovery systems and the discussion of the strong and weakness of the recovery power	Journal of Wuhan University (Natural Science Edition)	CN	N/A	N/A	N/A	N/A	N/A	Recovery system, recovery, recovery, strong and weak relationship	N/A
311	1980	Appraisal of the pathogenic species of wheat germ bacteria	Journal of Nanjing Agricultural University	CN	N/A	N/A	N/A	N/A	N/A	Wheat Bacteria, Smooth Shells, Syders, Hutter Pyramid, Rice Cultivation Base, Identification	N/A
312	1980	Study on biological characteristics at the sexual stages of wheat goblin	Botanical Journal	CN	Sichuan Agricultural College	N/A	N/A	N/A	N/A	Subcuffs shells, tattoos, temperature range, wheat clay mold, air humidity, sexual stage, biological characteristics research	N/A
313	1980	Preliminary report of wheat high yield fertilization research	Sichuan Agricultural Technology	CN	Sichuan Agricultural Technology	N/A	N/A	N/A	N/A	Jiajiang County, organic matter, farmhouse fertilizer, western Sichuan plains, hills, high yield fertilization, research preliminary report	N/A
314	1980	Wheat rust resistance genetic and rust -resistant breeding	Chinese Agricultural Science	CN	N/A	N/A	N/A	N/A	N/A	The second generation of the child, transmission, rust resistance, resistance response, resistance genes, micro -efficiency genes, hidden genes, chromosomes, explicit genes, sub -generation	N/A
315	1980	Study on dwarf and knotting strength of wheat varieties	Yunnan Agricultural Technology	CN	N/A	Around October 20th	N/A	In early June	Huaibei Prefecture	Wheat variet	N/A
316	1980	Wheat molybdenum anti -freezing test initial report	Sichuan Agricultural Technology	CN	Pujiang County Agricultural Bureau, Tufei Institute of the Academy of Agricultural Sciences of Sichuan Province, and Wenjiang District Agricultural Sciences Institute	N/A	N/A	N/A	Pujiang County Daxing Commune Four Brigade	Wheat frozen damage, pregnancy ears	N/A
317	1980	The preliminary confirmation of wheat spascosis flower leaf virus disease in my country	Sichuan Agricultural Technology	CN	Academy of Agricultural Sciences, Sichuan Province, Agricultural Bureau of Ya'an District, Sichuan	N/A	N/A	N/A	N/A	Cell quality contains body, Tianquan County, Hutan multi -stick bacteria, striped flower leaf disease, yellow flower leaves, Sichuan Academy of Agricultural Sciences, virus plasmids, soil transmission	N/A
318	1980	New Pesticide "Byimber 6447" Prevention and treatment of wheat rust efficiency test passed the appraisal and acceptance	Gansu Agricultural Technology	CN	N/A	N/A	N/A	N/A	N/A	Wheat rust, new pesticides, Shenyang Chemical Research Institute, wheat rust, appraisal and acceptance	N/A
319	1980	Academic dynamics	Agricultural economic issues	CN	N/A	N/A	N/A	N/A	N/A	Rural People's Commune, academic dynamics, management and accounting, the Chinese Agricultural Economics Society	N/A
320	1980	Rock -soluble hot water irrigation	Hydrological Geological Engineering Geology	CN	N/A	N/A	N/A	N/A	N/A	Surface water body, component content, carbonate rock	N/A
321	1980	Measure the phosphorus residue in the grain with alkaline salt flame ion appraiser	Grain storage	CN	Ministry of Food Sichuan Storage Science Research Institute	N/A	N/A	N/A	N/A	Appraiser, corn flour, processing product, ionization	N/A
322	1980	The little bird that is always alive -the folk weaving craftsmanship	decorate	CN	N/A	N/A	N/A	N/A	N/A	Weaving crafts, folk arts and crafts, folk art	N/A
323	1980	Several issues should be paid attention to rapeseed species	Yunnan Agricultural Technology	CN	N/A	N/A	N/A	N/A	N/A	Rapeseed variety, resistance, fertility period, economic traits, rape production, several issues	N/A
324	1980	Harmful weed -wild oats	Plant quarantine reference materials	CN	N/A	N/A	N/A	N/A	N/A	Wild oats, harmful weeds, oats	N/A
325	1980	Method of adhesion in a different place of sticky worms	References for pests and insects reporting	CN	N/A	N/A	N/A	N/A	N/A	Geographical distribution, ecological type, effective accumulation temperature constant, larvae density, predictive method	N/A
326	1980	The use of cropy hybrid advantages and some theoretical problems -the achievements of the advantages of cropy hybrids in the 30th year of the founding of the People's Republic of China and their prospects	Journal of Fujian Agricultural College	CN	N/A	N/A	N/A	N/A	N/A	Miscellaneous advantage, male infertility system, thirty years	N/A
327	1981	Analysis and prediction of "Taishan No. 1" wheat variety anti -rust loss cause	plant protection	CN	N/A	N/A	N/A	N/A	N/A	Anti -strip rust, physiological small species, rust bacteria, wheat varieties, analysis and prediction	N/A
328	1981	Biomass through the ages	Biomass	EN	N/A	N/A	N/A	N/A	N/A	biomasshistoryindRialdeveloping Countries	N/A
329	1981	China's Agro-ECOSYSTEM	Agro-Ecosystems	EN	N/A	N/A	N/A	N/A	N/A		N/A
330	1981	China's Food: Availability, Requirements, Composition, Prospects	FOOD POLICY	EN	N/A	N/A	N/A	N/A	N/A		N/A
331	1981	Neurosurgery in tibet	Surgical Neurology	EN	N/A	N/A	N/A	N/A	N/A		N/A
332	1981	The construction of spray irrigation in accordance with the laws of economic laws and effectiveness and steady and healthy way	Spray irrigation technology	CN	Sichuan Provincial Hydropower Department Spray irrigation office	N/A	N/A	N/A	N/A	Xinjin County, production team, spray irrigation project	N/A
333	1981	Preliminary research on different types of wheat varieties on dry hot air resistance capabilities	Journal of Beijing Agricultural University	CN	N/A	N/A	N/A	N/A	N/A	Dry hot air, cold resistance, wheat variety, resistance ability, different types, preliminary research	N/A
334	1981	Profile	Shanghai Agricultural Technology	CN	N/A	N/A	N/A	N/A	N/A	Deep farming, high generation, beef horn pepper, ethylene profit, breeding coefficient, reasonable dense planting, large and small line, functional period, new shoot growth, thousands of grains, Henan Xinyang	N/A
335	1981	Research on West Sichuan Plain Wheat Cedu Mold Diseases	Sichuan Agricultural Technology	CN	Wenjiang District Agricultural Science Office	N/A	N/A	N/A	N/A	Spring variety, western Sichuan Plain	N/A
336	1981	Ecological and genetic trials of spring wheat large -grained varieties resources	Chinese Agricultural Science	CN	N/A	N/A	N/A	N/A	N/A	Thousand -grain heavy, spring wheat, variety resources	N/A
337	1981	Explore the genetic laws of precocious precociousness from traits and genetic power	Chinese Agricultural Science	CN	N/A	N/A	N/A	N/A	N/A	Pro -based type, regression relationship, dumping period, second generation of children, descendants of hybrids, characteristic related, precocious puberty	N/A
338	1981	A preliminary research on the impact of nitrogen, phosphorus, potassium fertilizer and density on wheat adult disease	Botanical Pathology	CN	Sichuan Agricultural College	N/A	N/A	N/A	N/A	Wheat sciblomy, disease ears, nitrogen, phosphorus, potassium fertilizer, preliminary research	N/A
339	1981	Underground warehouse low -dose hydrogen phosphate fumigation fumigation pesticide test	Grain processing	CN	N/A	N/A	N/A	N/A	N/A	Underground warehouse, grain storage pests, hydrogen phosphate fumigation, low dose	N/A
340	1981	Rat sodium sodium control black line Ji Rat	Journal of Beast	CN	Sichuan Provincial Health Epidemic Prevention Station	N/A	N/A	N/A	N/A	Black -line Ji Rat, Rat Sodium, Rats	N/A
341	1981	Analysis of the return of the different production level of several wheat varieties	Sichuan Agricultural Technology	CN	Sichuan Academy of Agricultural Sciences	N/A	N/A	N/A	N/A	Return to straight line, production level, straight line return, wheat variety, remaining number, regression analysis	N/A
342	1981	What are the points of cotton and disease breeding	Hebei Agricultural Journal	CN	N/A	N/A	N/A	N/A	N/A	Withered, yellow disease, cotton wither, cotton breeding, breeding targets, conventional breeding, disease resistance and breeding, cotton field area	N/A
343	1981	Discussion on the route of wheat in our province	Henan Agriculture and Forestry Technology	CN	N/A	N/A	N/A	N/A	N/A	Chunhua treatment, semi -winter, spring variety	N/A
344	1981	The impact of gamma radiation on the quality of rice and wheat -the strong radiation field of grain radiation field test intermediate test	Grain storage	CN	Ministry of Food Sichuan Storage Science Research Institute	N/A	N/A	N/A	N/A	Dose rate, seedling rate, germination rate, gamma radiation, wheat quality, strong radiation, intermediate test	N/A
345	1981	Several pathogenic species of wheat rust bacteria	plant protection	CN	N/A	N/A	N/A	N/A	N/A	Wheat rust bacteria, small species, wheat varieties	N/A
346	1981	Preliminary research on the advantages of japonica hybrid rice and cooperation	Zhejiang Agricultural Science	CN	N/A	N/A	N/A	N/A	N/A	Cooperation, genotype, japonica hybrid rice, number of solid grains, strong rates, total number of ears, hybrid advantages, single plant weight, japonica hybrid rice, parent -child related, infertility system, preliminary research, preliminary research	N/A
347	1981	Application of Anti -Source Cumulative Hybridness in Wheat disease and breeding	seed	CN	N/A	N/A	N/A	N/A	N/A	Anti -white powder gene, white powder germs, disease resistance and breeding, small physiological species	N/A
348	1981	Langquan Ba ​​Langjiu	Market Modernization	CN	Sichuan Gujilang Winery	N/A	N/A	N/A	N/A	Ferment period, high temperature song, production cycle	N/A
349	1981	Preliminary study of wheat cotton set technology	Scholarship	CN	Cotton Research Institute of Sichuan Academy of Agricultural Sciences	N/A	N/A	N/A	N/A	Wheat output, wheat cotton set, live broadcast, cotton yield, symbiotic period, wheat stubble, seed cotton yield, preliminary research	N/A
350	1981	Mianzhu brand Jiannan spring wine	Market Modernization	CN	Sichuan Mianzhu Winery	N/A	N/A	N/A	N/A	Jiannanchun wine, mixed song	N/A
351	1981	Test research on the grinding disk rower	Agricultural Machinery Journal	CN	N/A	N/A	N/A	N/A	N/A	Giventer, grinding disc, structural parameters, displacement volume	N/A
352	1981	Agricultural machinery	Agricultural machinery	CN	N/A	N/A	N/A	N/A	N/A	Diesel manufacturer, tractor factory	N/A
353	1981	Beer Lecture (3) Lecture II raw materials (below)	Heilongjiang fermentation	CN	N/A	N/A	N/A	N/A	N/A	Malt quality, content, granular hop, germination rate, wheat juice cooling, hop extract	N/A
354	1981	Research on Climate Productivity Studies II	Agricultural	CN	N/A	N/A	N/A	N/A	N/A	Average daily temperature, Chaidama Basin, Light saturation point, Songliao Plain, climate productivity, the highest yield	N/A
355	1981	Qingyang brand Quanxing Daqu wine	Market Modernization	CN	Chengdu Winery, Sichuan	N/A	N/A	N/A	N/A	Quanxing Daqu, Suguring Fermentant, colorless transparency	N/A
356	1981	Biological characteristics and prevention methods of mangosteen margin	Insect knowledge	CN	Forest Science Office of Wanxian District, Sichuan Province	N/A	N/A	N/A	N/A	Mangosteen fate, Liangping County, prevention and control methods, biological characteristics	N/A
357	1981	Shaanxi, Gansu, and Sichuan provinces are adjacent to the regions of wheat rusty to the Echizen Summer Examiner	plant protection	CN	N/A	N/A	N/A	N/A	N/A	Wheat rust, adjacent area	N/A
358	1981	Analyze the problem of wheat rust in our province and its prevention and control	Sichuan Agricultural Technology	CN	Sichuan Academy of Agricultural Sciences Plant Protection Institute	N/A	N/A	N/A	N/A	Rust resistance, rust bacteria	N/A
359	1981	Research on the correlation between rice biological yield and harvest index and yield	Sichuan Agricultural Technology	CN	Institute of Agricultural Sciences in Mianyang area	N/A	N/A	N/A	N/A	Harvest index, correlation coefficient, biological yield, hybrid pro -proof, correlation research	N/A
360	1981	Important crops since ancient times (middle)	Agricultural archeology	CN	N/A	N/A	N/A	N/A	N/A	"Qi Min Yao Shu", "Plant Names Test", Yellow River Basin, "Museum", sorghum straw	N/A
361	1981	Wheat rusty bacteria in our province Yuexia Law survey	Sichuan Agricultural Technology	CN	Sichuan Academy of Agricultural Sciences Plant Protection Institute	N/A	N/A	N/A	N/A	Wheat rust bacteria, rust bacteria, rust resistance	N/A
362	1981	Relevant units in our province conduct on -site identification of the new wheat variety "2353"	Sichuan Agricultural Technology	CN	Sichuan Agricultural Technology	N/A	N/A	N/A	N/A	New wheat variety, on -site identification, white powder disease	N/A
363	1981	West Bayer Company pesticide experts come to our country to cooperate in the prevention and control test of wheat rust,	plant protection	CN	N/A	N/A	N/A	N/A	N/A	Wheat rust, prevention and treatment test, Bayer Company	N/A
364	1981	Research on the occurrence and prevention of wheat white powder disease	Sichuan Agricultural Technology	CN	Wanxian District Agricultural Science Office	N/A	N/A	N/A	N/A	White powder, disease -resistant variet	N/A
365	1981	The appraisal method of small physiological species of wheat white powder and the study of some wheat varieties on white powder disease	seed	CN	N/A	N/A	N/A	N/A	N/A	Small physiological species, variety resistance, wheat varieties, wheat white powder germs, white powder disease resistance, appraisal method	N/A
366	1981	The test method of wheat white straw disease with disease seeds	Qinghai Agriculture and Forestry Technology	CN	N/A	N/A	N/A	N/A	N/A	Seeds, germs, plants, breeding organs	N/A
367	1981	Research on the shape of wheat white straw germs	Microbiology Journal	CN	N/A	N/A	N/A	N/A	N/A	Conidia, colorless transparency, pathogen bacteria, the optimal temperature	N/A
368	1981	The universal nature of wheat scurv the disease and some problems related to the original bacteria	Journal of Shanghai Normal University (Natural Science Edition)	CN	N/A	N/A	N/A	N/A	N/A	Wheat sciblomy, specialization, hilis sickle bacteria, oat sickle bacteria, jade crickets with giant mold, wheat germia, pathogenic bacteria	N/A
369	1981	The characteristics of wheat requires fertilizer and fertilization	Sichuan Agricultural Technology	CN	Southwest Agricultural College	N/A	N/A	N/A	N/A	Crop root system, characteristics of fertilizer	N/A
370	1981	The accumulation of material accumulation after the flowering of wheat, the relative growth rate of the seeds, and the grouting speed of the grouting between varieties	Chinese Agricultural Science	CN	Sichuan Agricultural College	N/A	N/A	N/A	Pojiang Farm	Seed granules, photosynthesis products, continuous period of grouting, relative growth rate, material accumulation, leaf area duration, grouting speed, varieties between varieties	N/A
371	1981	Study on the pathogenic pathogenesis of new small species No. 22, 23 and 25	Shaanxi Agricultural Science	CN	N/A	N/A	N/A	N/A	N/A	Wheat rust bacteria, identification host, variety resources, small physiological identification, rust resistance	N/A
372	1981	Investigation Report of Wheat Snow Cross Cross Leaves	Guizhou Agricultural Science	CN	N/A	N/A	N/A	N/A	N/A	Wheat snow rot blight, sub -shells, sac	N/A
373	1981	Wheat Cedar	Agricultural Science and Technology Communication	CN	Protection Station of Agricultural Bureau of Ya'an District, Sichuan Province	N/A	N/A	N/A	N/A	Multi -bacterial spirit, prevention and treatment effect, Tapo, wheat variety, pink rust	N/A
374	1981	To improve the level of book decoration art	art	CN	N/A	N/A	N/A	N/A	N/A	Book decoration art	N/A
375	1981	Preliminary research on seeding Mexican wheat -analysis of Mexican wheat adaptive area	Scholarship	CN	N/A	N/A	N/A	N/A	N/A	Thousands of weight, wheat fertility, Mexico, preliminary research	N/A
376	1981	The preliminary report of the leaf indicator of 800 pounds of corn per mu	Sichuan Agricultural Technology	CN	N/A	N/A	N/A	N/A	N/A	The leaf of the ear, the output formed, the single -plant leaf area, the single plant productivity, the leaf area coefficient, the middle single No. 2, the research preliminary report	N/A
377	1981	How to observe the current currency circulation status	financial Research	CN	N/A	N/A	N/A	N/A	N/A	Heavy industry, national economy, infrastructure investment, consumer goods, market trade, credit swelling, price rise, national ownership, circulation, agricultural products acquisition, complete equipment, cash circulation	N/A
378	1981	The mathematical model of the migration of sticky insects and its distribution	Journal	CN	N/A	N/A	N/A	N/A	N/A	Sun high angle, expect value, mathematical model, altitude height	N/A
379	1981	China Maiwai Division and its evaluation	Agricultural area	CN	N/A	N/A	N/A	N/A	N/A	Climate elements, Qinghai Plateau, high yield and stable yield, wheat fertility period, wheat alone, sunshine time, wheat growth, main grain crops, night cream frost damage, thousands of grain heavy weight	N/A
380	1982	5Hz -3.2 grain seed dried machine	Agricultural machinery	CN	N/A	N/A	N/A	N/A	N/A	Seed dryer, hot air room	N/A
381	1982	7312-3 and its anti-white powder disease inheritance	Guizhou Agricultural Science	CN	N/A	N/A	N/A	N/A	N/A	Anti -white powder disease, anti -giant disease disease	N/A
382	1982	Bayleton and Baytan to prevent wheat rust multi -point test summary	plant protection	CN	N/A	N/A	N/A	N/A	N/A	Wheat rust, bayleton, baytan, multi -point test	N/A
383	1982	Evaluation of the Performance of Two Rural Biogas Units of Indian and Chinese Design	Energy in Agriculture	EN	N/A	N/A	N/A	N/A	N/A		N/A
384	1982	Protecting the use of natural enemies to be available -National Enemy Resource Survey Symposium Summary	plant protection	CN	N/A	N/A	N/A	N/A	N/A	Pidie natural enemies, economic crops, symposiums, parasites, rice pests, main pests, natural enemy resources	N/A
385	1982	Preliminary research on the structural traits of plants of different ecological wheat products	Yunnan Agricultural Technology	CN	N/A	N/A	N/A	N/A	N/A	Thousand -grain weight, wheat variety, harvest index, source library relationship, different ecological types, preliminary research	N/A
386	1982	The calculation and analysis of the output rate, product rate and product rate of product livestock	Financial science	CN	N/A	N/A	N/A	N/A	N/A	The number of storage columns, out of column rate, meat output, product rate	N/A
387	1982	The underground library adopts a low -dose insecticidal test report	Grain processing	CN	N/A	N/A	N/A	N/A	N/A	Saw Valley, underground warehouse, low dose	N/A
388	1982	Pink Rust Ning prevention and treatment of wheat white powder test initial report	Guizhou Agricultural Science	CN	N/A	N/A	N/A	N/A	N/A	Powder rust, the effect of bay production, wheat white powder disease, the dumping period	N/A
389	1982	The quality of radiation grain	Grain storage	CN	Institute of Food Storage Science, Sichuan Food Storage of Commerce	N/A	N/A	N/A	N/A	Bread volume, amino acid, wheat gel protein, growth	N/A
390	1982	Grain protective agent warehouse phosphorus storage and methyl poison death 蜱	Grain storage	CN	Sichuan Food Storage Research Institute of the Ministry of Commerce	N/A	N/A	N/A	N/A	Mara -sulfur, the thief, methyl poison, warehouse pests, protective agents, resistance pests, allowed residues	N/A
391	1982	Grain quality and indicators	Grain storage	CN	Ministry of Food Sichuan Storage Science Research Institute	N/A	N/A	N/A	N/A	Starch content, consumption quality, polar fat, viscosity value, baking quality, vulva temperature, unsaturated fatty acid, amylase activity, free fatty acid	N/A
392	1982	About the trend and strategy of wheat breeding	Fujian Agricultural Technology	CN	N/A	N/A	N/A	N/A	N/A	Wheat breeding, spring wheat district, strategy problem	N/A
393	1982	The effect of sodium sodium sulfate of light respiratory inhibitors on wheat seeds grouting	Anhui Agricultural Sciences	CN	N/A	N/A	N/A	N/A	N/A	Sodium sodium sulfate, different concentrations, thousands of grains, light respirators, seeds grouting	N/A
394	1982	Foreign Agricultural Technology	Sichuan Agricultural Technology	CN	Sichuan Agricultural Technology	N/A	N/A	N/A	N/A	Foreign agriculture, subtropical climate	N/A
395	1982	Investigation report of wheat rust in Hanzhong area	Shaanxi Agricultural Science	CN	N/A	N/A	N/A	N/A	N/A	Wheat rust, wheat autumn seedlings, wheat sowing period, Hanzhong area	I/A
396	1982	The prospect of developing wheat in South China	Agricultural Science and Technology Communication	CN	N/A	N/A	N/A	N/A	N/A	Wheat production, wheat mass production, change range, total output, crop layout, regional development	N/A
397	1982	Several wheat varieties main characteristic performance and genealogy analysis	Fujian Agricultural Technology	CN	N/A	N/A	N/A	N/A	N/A	Wheat varieties, regional tests, genealogy analysis, rust resistance, pro -based materials, leaf rust, high yield, characteristic performance	N/A
398	1982	Meta -based willow phosphorus prevention and treatment of soil pest test summary	Journal of Huazhong Normal University (Natural Science Edition)	CN	N/A	N/A	N/A	N/A	N/A	Methyl -based willow phosphorus, sulfur sulfur, demonstration summary	N/A
399	1982	The key to further improving the production of southern wheat output	Agricultural Science and Technology Communication	CN	N/A	N/A	N/A	N/A	N/A	Wheat output, winter wheat district, crop layout, number of ears acres, number of ears, increase production measures, cotton cotton cooked, white powder disease	N/A
400	1982	Research on the new anti -sources of powder disease with general wheat hybridization with ordinary wheat	Guizhou Agricultural Science	CN	N/A	N/A	N/A	N/A	N/A	Little Wheat, Ordinary Wheat, New Anti -Source	N/A
401	1982	Longnan wheat variety anti -rust loss problems and their prevention and control practice	Gansu Agricultural Technology	CN	N/A	N/A	N/A	N/A	N/A	Anti -strip rust, rust resistance, rust bacteria, Li Zhenqi, physiological species, anti -source varieties, wheat varieties, prevention and control practice	N/A
402	1982	Wheat diseases often occur, small varieties are easy to change the breeding and use of wheat varieties	Guizhou Agricultural Science	CN	N/A	Sowing on November 8th and November 10th	1	N/A	Sichuan Agricultural College Farm	Wheat varieties, southwestern Guizhou, white powder germs, new wheat varieties, physiological small species, leaf rust, wheat disease	N/A
403	1982	Introduction to the Research on Summer Broadcast of Wheat Crop Summer Broadcasting	Hebei Agricultural Journal	CN	N/A	N/A	N/A	N/A	N/A	Summer broadcast cultivation, summer wheat, wheat crops	N/A
404	1982	Preliminary report of cotton flower medicine and functional leaf amino acid analysis	Journal of Hunan Agricultural College	CN	N/A	N/A	N/A	N/A	N/A	Functional leaves, current buds, free amino acids	N/A
405	1982	The hybridization of ordinary wheat and ball barley and its inherited preliminary research	Scholarship	CN	Sichuan Agricultural College	N/A	N/A	N/A	Pojiang Farm	Hybridization, ordinary wheat, ball stem barley, wheat variety, preliminary research	N/A
406	1982	Research on the Research on Genetic Breeding of Plant Radiation	Journal of Nuclear Agricultural	CN	N/A	N/A	N/A	N/A	N/A	Collaborative research, mutant body, Huang Zaosi, mutation system, absorbent, breeding research	N/A
407	1982	Trialazone (pink rust) mixing the preliminary research of the popularity of wheat rusty	Botanical Journal	CN	N/A	N/A	N/A	N/A	N/A	Wheat rust, pink rust, species treatment, triazolone, preliminary research	N/A
408	1982	Analysis of agricultural meteorological problems and reasonable layout of corn planting in Sichuan Basin	Sichuan Agricultural Technology	CN	Sichuan Institute of Meteorological Sciences	N/A	N/A	N/A	N/A	Corn pumping male, corn planting, spring corn, agricultural weather problem, high temperature and drought, Sichuan basin, reasonable layout	N/A
409	1982	Briefing of Radiation Breeding in Sichuan Province	Journal of Nuclear Agricultural	CN	N/A	N/A	N/A	N/A	N/A	Anti -disease mutant, the Academy of Agricultural Sciences, Sichuan Province, Baja Blotter	N/A
410	1982	The Sichuan Provincial Department of Grain held a "biogas prevention and treatment of grain storage pest technology" appraisal meeting	Grain storage	CN	Sichuan Grain Department	N/A	N/A	N/A	N/A	Sichuan Province	N/A
411	1982	The Sichuan Provincial Department of Food Holding Noodles Safety Storage Technology Appraisal Meeting	Grain storage	CN	N/A	N/A	N/A	N/A	N/A	Sichuan Province, safe storage	N/A
412	1982	Digest selection	Agricultural Science and Technology Communication	CN	N/A	N/A	N/A	N/A	N/A	Summer Chun Wheat, high -yield cultivation, wheat pollen, Shandong Agricultural College, open field seedbed, seed life, pig yellow diarrhea	N/A
413	1982	Research on my country's barley striped flower leaf virus Ⅰ. Use the ELISA method to detect the barley striped flower leaf virus in the wheat species	Botanical Pathology	CN	N/A	N/A	N/A	N/A	N/A	Barley striped flower leaf virus, electron microscope observation, Elisa, trace precipitation method	N/A
414	1982	The main nutritional ingredients and protein quality of several wheat in my country	Grain storage	CN	N/A	N/A	N/A	N/A	N/A	Essential amino acids, crude fat, crude protein, amino acid automatic analyzer	N/A
415	1982	Earth chemical characteristics of boron boron in some major soil types in my country	soil	CN	N/A	N/A	N/A	N/A	N/A	Effective boron, soil mother, soil section, Ya Gaoshan shine meadow soil, red soil area, hemp rock, rice soil, soil type, earth chemical characteristics	N/A
416	1982	Investigation and analysis of my country's wheat large -grained variety resources	Chinese Agricultural Science	CN	N/A	N/A	N/A	N/A	N/A	Thousand -grain weight, genealogy analysis	N/A
417	1982	The use and development of my country's wheat variety resources	Crop species resources	CN	N/A	N/A	N/A	N/A	N/A	Wheat variety resources	N/A
418	1982	Micro -detection of Chinese medicine generation medicinal materials and mixed medicinal materials	Chinese medicine research	CN	Chengdu Pharmaceutical Inspection Institute	N/A	N/A	N/A	N/A	Barbarian, Chinese medicine	N/A
419	1982	Study on the hybridness of light wheat with ordinary wheat	Inheritance	CN	Agricultural Science Office of Beichuan County, Sichuan Province	N/A	N/A	N/A	N/A	Little rye, six times body, strong rate, hybrid contemporary, hybrid offspring, ordinary wheat, anti -white powder disease	N/A
420	1982	Preliminary research on the species and varieties of wheat and varieties of white powder	Botanical Pathology	CN	Sichuan Agricultural College	N/A	N/A	N/A	N/A	Cell death, adhesion cell formation, white powder disease resistance, preliminary research	N/A
421	1982	Wheat dense denial test test summary	Farming and cultivation	CN	N/A	N/A	N/A	N/A	N/A	Effective spike, basic seedlings, heavy dry objects, fertilizer water conditions, ears rate, leaf area coefficient	N/A
422	1982	Research Briefing of Research on Fertilization of Fertilization of Wheat Mu	Sichuan Agricultural Technology	CN	Tufei Institute of the Academy of Enerosity of Sichuan Province, Tufei Company, Guanghan County, Lianshan Agricultural Science Station, Guanghan County	N/A	N/A	N/A	N/A	Nitrogen fertilizer, fertilization technology, nitrogen fertilizer variety, rice soil, research briefing	N/A
423	1982	Wheat variety seed grain grouting research	Scholarship	CN	Sichuan Agricultural College Wheat Research Office	N/A	N/A	N/A	N/A	The grains are full, the duration, the grouting period, the wheat variety, the thousand grains, and the grain grout	N/A
424	1982	Observation of wheat frosty mold	plant protection	CN	Sichuan Agricultural College	N/A	N/A	N/A	N/A	Wheat cream mold, disease anti -disease identification	N/A
425	1982	The historical development of wheat breeding	Xinjiang Agricultural Science	CN	Sichuan Agricultural College	N/A	N/A	N/A	N/A	Wheat breeding, double double body, wheat	N/A
426	1982	Discussion on the advantages of wheat hybrid and the genetic effect of the littering cytoplasm	Journal of Anhui Agricultural College	CN	N/A	N/A	N/A	N/A	N/A	General cooperation, hybrid advantage, special cooperation, number of ears, the effect of the cooperation, the heavy items, the number of single plants, the cytoplasm inheritance	N/A
427	1982	The application and effect of zinc fertilizer	Inorganic salt industry	CN	N/A	N/A	N/A	N/A	N/A	Increasing production, zinc content, zinc sulfate solution	N/A
428	1982	Research on Xinjiang Wheat Line Flower and Cloth Virus (WSMV)	Botanical Pathology	CN	N/A	N/A	N/A	N/A	N/A	Wheat lines flower and lobe virus, in vitro survival, dilution limit point, barley striped flower lobe virus	N/A
429	1982	Academic discussion	Sichuan Agricultural Technology	CN	Sichuan Agricultural Technology	N/A	N/A	N/A	N/A	Academic discussion, regeneration rice, Wang Hengli	N/A
430	1982	Analysis of a rare dry and hot air weather process	Shaanxi Meteor	CN	N/A	N/A	N/A	N/A	N/A	Dry hot air, weather process analysis, northern Qinghai -Tibet Plateau	N/A
431	1982	The performance characteristics of citing foreign wheat and its adaptive area	Agricultural Science and Technology Communication	CN	N/A	N/A	N/A	N/A	N/A	Wheat variety, wheat dwarf breeding, spring wheat district, rust resistance, weak winter, winter wheat district, Huanghuai wheat district, rust resistance	N/A
432	1982	Research and summary of the study of pink rust and seedlings, dual seeds to prevent wheat scattered black spike disease	Heilongjiang Agricultural Science	CN	N/A	N/A	N/A	N/A	N/A	Powder rust, wheat dispersing black spike disease, dual -species, research summary	N/A
433	1982	The polar spectrum complexation wave of rare earth elements is used to determine the total amount of rare earth in the plant	Journal of Peking University (Natural Science Edition)	CN	N/A	N/A	N/A	N/A	N/A	Polar spectrum complex adsorption waves, total amount of rare earth, rare earth element, sulfonal salicylic acid, trace amount of rare earth	N/A
434	1982	The little bird that is always alive -the folk weaving craftsmanship	decorate	CN	N/A	N/A	N/A	N/A	N/A	Weaving crafts, folk arts and crafts, folk art	N/A
435	1982	The method of determining the pathogenic force of wheat varieties and differentiation of the pathogenic force of wheat varieties	Botanical Pathology	CN	N/A	N/A	N/A	N/A	N/A	Wheat varieties, the same coordination, anti -expansion, jade salamander ribbon, small ear shaft, measurement method	N/A
436	1982	Research on the cultivation of barley and wild wheat chrivate N-Band	Journal of geneticism	CN	N/A	N/A	N/A	N/A	N/A	Cultivate barley, silk spots, wild hexal barley, wild bottle -shaped barley, chromosome	N/A
437	1982	The cause of "dead seedlings" in Chongqing area "dead seedlings"	Sichuan Agricultural Technology	CN	Sichuan Agricultural Technology	N/A	N/A	N/A	N/A	Nitrogen, phosphorus and potassium, acidic soil, calcium magnesium phosphorus fertilizer, potassium chloride, phosphorus and potassium fertilizer	N/A
438	1982	Do a good job of changing one and two morning wheat.	Sichuan Agricultural Technology	CN	N/A	N/A	N/A	N/A	N/A	Broadcasting, effective spike, ears rate, thousands of grain weight, wheat godema, prying nest broadcast, white powder disease, amount of seed	N/A
439	1983	Discussion on the structure of "Mianyang No. 11" and "Mianyang No. 12"	Sichuan Agricultural Technology	CN	Xindu County Seed Company	N/A	N/A	N/A	N/A	Earning rate, five -leaf stage, high -yield group structure, effective ears	N/A
440	1983	Currentus and Future Prospects for Breeding Hybrid Rice and WHEAT	Advances in Agronomy	EN	N/A	N/A	N/A	N/A	N/A		N/A
441	1983	HouseHold Energy Consumption in the People's Republic of China	Energy	EN	N/A	N/A	N/A	N/A	N/A		N/A
442	1983	Our Views on the Resolution of China's Rural Energy Requirements	Biomass	EN	N/A	N/A	N/A	N/A	N/A		N/A
443	1983	Radiation Processing in CHINA	Radiation Physics and Chemistry (1977)	EN	N/A	N/A	N/A	N/A	N/A		N/A
444	1983	Summary Abstracts of Contributed Papers on the First Chinese Conference On Radiation Research and Radiation Processing	Radiation Physics and Chemistry (1977),	EN	N/A	N/A	N/A	N/A	N/A		N/A
445	1983	The dictionary of Human Geogram: R. J. Johnston (ED.), (Oxford: Basil Blackwell. New York: Free Press, 1982. PP. XXIII + 411. £ 19.50 and $ 40 · 00)	Journal of history geography,,,,,	EN	N/A	N/A	N/A	N/A	N/A		N/A
446	1983	The Dynamics of AGRICULTURAL CHANGE: The Historial Experience: David Grigg, (London: Hutchinson, 1982. PP. 260. £ £ 5.95 SoftBack)	Journal of history geography,,,,,	EN	N/A	N/A	N/A	N/A	N/A		N/A
447	1983	The background value of chromium in Beijing's main agricultural soil and crops	Journal of Beijing Agricultural University	CN	N/A	N/A	N/A	N/A	N/A	Background value, arithmetic average, standard deviation, agricultural soil	N/A
448	1983	New method to determine the fullness of wheat seeds	Scholarship	CN	Sichuan Agricultural College	Sowing on November 1st	N/A	N/A	Sichuan Agricultural College Farm	Fresh seed grains, grouting period, wheat variety	N/A
449	1983	The effect of spring wheat grouting speed on the weight of granules	Heilongjiang Agricultural Science	CN	N/A	N/A	N/A	N/A	N/A	Spring wheat, medium -maturing variety, different maturity period, grouting speed	N/A
450	1983	The necessity of the province's soybean production from the prosperity of soybean production in Guang'an County	Sichuan Agricultural Technology	CN	Sichuan Academy of Agricultural Sciences	N/A	N/A	N/A	N/A	Soy production, restoration and development, total output, planting area, planting form, soybean variety, crop layout, Guang'an County	N/A
451	1983	Some problems of the current prevention and control of wheat rust	plant protection	CN	N/A	N/A	N/A	N/A	N/A	Wheat rust, rust bacteria, variety resistance	N/A
452	1983	Effects of rice dumplings, artificial and chemical weeding effects	Sichuan Agricultural Technology	CN	Sichuan Academy of Agricultural Sciences	N/A	N/A	N/A	N/A	Rice stubble wheat field, weeding effect, artificial weeding, controlled area, ears rate, pig seedlings, chemical weeding	N/A
453	1983	Research Summary of Rice and Wheat Medicine Training	Fujian Daori Technology	CN	N/A	N/A	N/A	N/A	N/A	Number of combinations, more injury rates, rice flower medicine training, green seedlings differentiation rate, basic medium, wheat pollen, more injured tissue induction rate, research summary	N/A
454	1983	Underground warehouse low -dose hydrogen phosphate fumigation pesticide test report	Grain storage	CN	N/A	N/A	N/A	N/A	N/A	Hydrogen phosphate fumigation, underground warehouse, low dose	N/A
455	1983	The status quo of starch production	Grain and oil processing and food machinery	CN	N/A	N/A	N/A	N/A	N/A	Starch production, grinding machine	N/A
456	1983	Du Fu and Ge Shuhan	Guizhou Social Science	CN	N/A	N/A	N/A	N/A	N/A	"Zi Zhi Tong Jian", Wang Zhongyi, Shibao City, Longyou Road, New Tang Book	N/A
457	1983	Preliminary exploration of Lede County wheat layout	Sichuan Agricultural Technology	CN	Lezhi County Agricultural Bureau	N/A	N/A	N/A	N/A	Total food for the whole year, Le Zhixian, wheat planting area, annual output, increased production, preliminary exploration	N/A
458	1983	Several opinions on my country's wheat white powder disease and disease anti -breeding	seed	CN	N/A	N/A	N/A	N/A	N/A	Wheat and white powder, anti -white powder, white powder germs, disease resistance and breeding, small physiological species	N/A
459	1983	Pink rust normally controlled wheat white powder, strip rust, ribnemium disease tests and demonstrations	Sichuan Agricultural Technology	CN	Mai Disease Group of the Institute of Agricultural Sciences of Sichuan Provincial Academy of Agricultural Sciences, Fuling and Yibin District Agricultural Sciences, Ganzi Prefecture Agricultural Sciences Institute, Xixian and Tianquan County Agricultural Bureau plant protection station	N/A	N/A	N/A	N/A	Pink rust Ning, Tobin, rust, white powder disease	N/A
460	1983	Fan rusting nor treatment of wheat white powder disease	Jiangsu Agricultural Science	CN	N/A	N/A	N/A	N/A	N/A	Pink rust, bacterial spirit, wheat white powder disease, sulfur glue suspension	N/A
461	1983	Sodium sodium silicon food poisoning	China Prevention Medicine Magazine	CN	Sichuan Yixian County Health and Epidemic Prevention Station	N/A	N/A	N/A	N/A		N/A
462	1983	Fudan 16 and 17 of the selection and demonstration promotion of good wheat varieties	Fujian Daori Technology	CN	N/A	N/A	N/A	N/A	N/A	Wheat varieties, regional experiments, demonstration promotion, field identification, plucking fat, white powder disease, Nan'an Guanqiao, Tong'an County, secondary root, leaf rust, whole fertility period, wheat variety, variety of wheat varieties, wheat varieties	N/A
463	1983	About the origin of Chinese wheat	Agricultural archeology	CN	N/A	N/A	N/A	N/A	N/A	Wheat grass, wild wheat, dense wheat wheat, Chinese wheat	N/A
464	1983	The role of serving the weight at different output levels at different output levels of Maiyang, Guanghan County	Journal of Sichuan Agricultural College	CN	The Department of Agriculture, Sichuan Academy	N/A	N/A	N/A	N/A	Ear grains, thousands of grains, yield level, Guanghan County	N/A
465	1983	Technical contracting new agricultural workers awarding agricultural artist	Xinjiang Agricultural Reclamation Technology	CN	N/A	N/A	N/A	N/A	N/A	Production department	N/A
466	1983	Technical service to professional development	Agricultural machinery	CN	N/A	N/A	N/A	N/A	N/A	Seed warehouse, agricultural production responsibility system, seed screening machine, professional development	N/A
467	1983	Exposure to the hook -end spiral disease caused by contact with humid soil	China Prevention Medicine Magazine	CN	1. Health and Epidemic Prevention Station, Fuling District, Sichuan 2. Sichuan Fuling County Health and Epidemic Prevention Station	Mid -October 1979	N/A	N/A	Fuling County		N/A
468	1983	Golden membrane electrode anode dissolving The volume of the Afracity Method to determine the trace in the crops 碲	Environmental Chemistry	CN	N/A	N/A	N/A	N/A	N/A	Anode soluble, safety method, glass carbon electrode, golden membrane electrode	N/A
469	1983	The ways and measures to further improve the wheat output of our county	Sichuan Agricultural Technology	CN	Yushan County Agricultural Science Institute	N/A	N/A	N/A	N/A	Wheat output, wheat mass yield, wheat high yield	N/A
470	1983	Look at the picture of insects -commonly -cooked grain storage pests.	Grain storage	CN	Institute of Food Storage Science, Sichuan Food Storage of Commerce	N/A	N/A	N/A	N/A	Corn elephant, sawing valley stolen, spleen eyes	N/A
471	1983	Look at the identification of the pests in the pests of the grain storage of the cavities -5. The thief of the Araki Valley, the aiiiiography of the aius, the long -horn flat valley theft, the rust red flat valley thief, the naked spider armor, the naked spider armor	Grain storage	CN	Institute of Food Storage Science, Sichuan Food Storage of Commerce	N/A	N/A	N/A	N/A	Pattermia, morphological characteristics, long -horn flat valley theft, spleen eyes	N/A
472	1983	New product of anti -wheat spa flower leaf disease	Sichuan Agricultural Technology	CN	Sichuan Academy of Agricultural Sciences Plant Protection Institute	N/A	N/A	N/A	N/A	Anti -physiotherapy department, Tianquan County, incidence, disease -resistant varieties, wheat soil flowing leaf disease, wheat variety, regional adaptability, new product system	N/A
473	1983	Use ordinary wheat × Tianlan Yanmao hybrid advantage, the first generation of non -asexual reproduction system to produce winter and spring green green feed	Journal of East China Normal University (Natural Science Edition)	CN	N/A	N/A	N/A	N/A	N/A	Ordinary wheat, light rye, green green feed, 蛛	N/A
474	1983	The research on grain pollution and prevention of technology in the asphalt in the asphalt has passed the appraisal	Grain storage	CN	N/A	N/A	N/A	N/A	N/A	Asphalt highway	N/A
475	1983	Analysis of the relationship between the layout of wheat varieties in Longnan area and rust disease	plant protection	CN	N/A	N/A	N/A	N/A	N/A	Rust bacteria, rust resistance, Longnan area, variety layout	N/A
476	1983	On the horizontal movement of sticky insects and atmosphere	Gansu weather	CN	N/A	N/A	N/A	N/A	N/A	Flight height, recycling test, plateau area, starting period, relative humidity of the air, horizontal movement	N/A
477	1983	Discipline	Seed world	CN	N/A	N/A	N/A	N/A	N/A	Increase production spirit, potassium dihydrogen phosphate, cooling resistance, cooperative effect, quantitative character, plant type character	N/A
478	1983	Study on the increase in production and main cultivation technology of wheat cotton plastic film covering cotton	Journal of Henan Agricultural College	CN	N/A	N/A	N/A	N/A	N/A	Cotton cotton, wheat set cotton, ground film coverage, production increase effect, cultivation technology	N/A
479	1983	High production volume of wheat set flowers	Sichuan Agricultural Technology	CN	Nanchong District Agricultural Science Office	N/A	N/A	N/A	N/A	Maijie peanut, high -yield cultivation technology, high yield	N/A
480	1983	Utah, Utah, Dr. Douglas, Dr. Dewey, and Professor William at the University of Manitibaba, Canada invited to our college for academic exchanges	Journal of Sichuan Agricultural College	CN	Teachers Department of the Academic Affairs Office of Sichuan Agricultural College	N/A	N/A	N/A	N/A	University of Manitaba, academic exchanges, Canada	N/A
481	1983	The occurrence and prevention of the farmland field oats (Avena Fatua L.)	Qinghai Agriculture and Forestry Technology	CN	N/A	N/A	N/A	N/A	N/A	Wild oats, crop yield, ears, anti -removal strategies, Avena Fatua L	N/A
482	1983	Agricultural antibiotic "11874" identification of bacteria	Microbiology Journal	CN	Sichuan Institute of Antibacterin Industry	N/A	N/A	N/A	N/A	Chash agar, chain mold, Jiangxi Province, agricultural antibiotics, producing bacteria, new variants, Jinggangshan area, no water absorption chain mold	N/A
483	1983	Spray irrigation and energy	Chinese water conservancy	CN	N/A	N/A	N/A	N/A	N/A	Natural water head, Shanghai, irrigation method, ground irrigation, Gao Yangxuan irrigation district	N/A
484	1983	Ordinary wheat (TR.Aestivum L.) preliminary research on the analysis of different varieties of ester enzyme -enzymes	Wuhan Botanical Research Research	CN	N/A	N/A	N/A	N/A	N/A	Ordinary wheat, thousands of grains, tr.aestivum L, white powder, enzyme spectrum analysis, ester enzyme homes enzymes, preliminary research	N/A
485	1983	Study on the Study Summary of the National Wheat Strop Rust level resistance research meeting was held in Lan	Gansu Agricultural Technology	CN	N/A	N/A	N/A	N/A	N/A	Wheat rust, resistance research, Beijing Agricultural University, symposium	N/A
486	1983	辐 —137 γ Increase in the Dose of Mainaries in the Radiation Field	Journal of Anhui Agricultural College	CN	N/A	N/A	N/A	N/A	N/A	Crop seeds, absorption coefficient, irradiation,	N/A
487	1983	The pathogen identification of wheat flower and lobe disease in Laoshan area in Shandong -China's soil wheat flower and lobe virus (SBWMV)	Botanical Pathology	CN	N/A	N/A	N/A	N/A	N/A	Turkish wheat flower leaf virus, TMV, barley striped flower leaf virus, sbwmv, pathogen identification	N/A
488	1983	Survey of Wheat -Autumn Cross -Bacteria Source of Wheat -Autumn Peris Source in Shaanxi, Gansu, and Sichuan Province	plant protection	CN	Sichuan Academy of Agricultural Sciences Plant Protection Institute	N/A	N/A	N/A	N/A	Rust bacteria, Micangshan, wheat autumn seedlings, disease leaves rate, adjacent area	N/A
489	1983	What should be grabbed to achieve the standardization of seed quality	Seed communication	CN	N/A	N/A	N/A	N/A	N/A	Seed standardization, standardized seed quality, hybrid seeds, field tests, seed operations, wheat seeds, germination rate, inspection system, production team	N/A
490	1983	Talk about the technical approach to high -yield cultivation in wheat stabilized in the hilly area of ​​Chuanzhong	Sichuan Agricultural Technology	CN	Inner River Agricultural Science Office	N/A	N/A	N/A	N/A	The hilly area of 窶銀鬼ichuan, high -yield cultivation, stable production and high yield, thousands of grains, technical channels	N/A
491	1983	The impact of rice ridge on soil fertility	Soil fertilizer	CN	The soil room of Chengdu Branch of the Chinese Academy of Sciences	N/A	N/A	N/A	N/A	Winter water field, rice output, rice ridge, soil fertility	N/A
492	1983	Sichuan Agricultural College Scientific Research Achievement Project Briefing	Journal of Sichuan Agricultural College	CN	Science Section of the Academic Affairs Office of Sichuan Agricultural College	N/A	N/A	N/A	N/A	Aquatic resources, scientific and technological achievements awards, scientific research results, hybrid rice, new subspecies, agricultural colleges	N/A
493	1983	Summary research summary (Part 1)	Sichuan Agricultural Technology	CN	The fertilizer room of Tufei Fertilization of the Academy of Agricultural Sciences of Sichuan Province	N/A	N/A	N/A	N/A	Increase production effect, nitrogen, phosphorus, potassium, fertilizer test, nitrogen fertilizer effect, collaborative group, potted test, fertilizer dosage, Sichuan Academy of Agricultural Sciences, research summary	N/A
494	1983	Sichuan corn processing prospects for preliminary exploration	Agricultural	CN	Sichuan Provincial Institute of Agricultural Machinery	N/A	N/A	N/A	N/A	Corn resources, corn starch, Sichuan Province	N/A
495	1983	To improve grain production, it is necessary to update crop varieties	New agriculture	CN	N/A	N/A	N/A	N/A	N/A	Corn single intercourse, variety sorting, double interchange, crop variety, grain output	N/A
496	1983	Promote the "Po -maturing" barley development in Our Oarbasus in our province	Sichuan Agricultural Technology	CN	Qu County Science and Technology Commission	N/A	N/A	N/A	N/A	Use the amount of seed, down the wet field	N/A
497	1983	The superiority and cultivation technology of pea set peanuts	Sichuan Agricultural Technology	CN	Nanchong County Agricultural Bureau	N/A	N/A	N/A	N/A	The number of branches, flowering period, planting density	N/A
498	1983	Microwave radiation induced reports of wheat mutation	Journal of Sichuan University (Natural Science Edition)	CN	Journal of Sichuan University (Natural Science Edition)	N/A	N/A	N/A	N/A	Microwave radiation, microwave sources, breeding methods, microwave radiation, power meter, variation rate	N/A
499	1983	The effects of temperature and humidity on the incubation rate and development of the Black Valley Eggs	Grain storage	CN	Institute of Food Storage Science, Ministry of Commerce Sichuan	N/A	N/A	N/A	N/A	Miscellaneous valley thief, individual and group, mortality, egg incubation rate, pupae rate, larvae period	N/A
500	1983	Analysis of the development of phosphate fertilizer production in my country	Fertilizer industry	CN	N/A	N/A	N/A	N/A	N/A	Multi -producing nitrate phosphate fertilizer, hybrid acid method, sulfate method, spraying plasma, double -axis granules, HNO, freezing method, potassium sulfate, water -soluble phosphorus, dry kiln, dry kiln	N/A
501	1983	my country ’s rich and multi -collected agricultural crop species resources (2)	Seed world	CN	N/A	N/A	N/A	N/A	N/A	Wheat variety resources, wild wheat, hexagonal barley, crop variety	N/A
502	1983	The development and current situation of chemical weeding in my country	plant protection	CN	N/A	N/A	N/A	N/A	N/A	Activative, fluorine, chemical weeding	N/A
503	1983	my country's small land tiger overwintering climate zone	Pest report	CN	N/A	N/A	N/A	N/A	N/A	Xiaodi tiger, old cooked larvae, equal temperature line, climate zone, starting point temperature	N/A
504	1983	Geographical distribution of wheat climate productivity in our country	Journal of Nanjing University (Natural Science Edition)	CN	N/A	N/A	N/A	N/A	N/A	Climate productivity, climate output, wheat growth, geographical distribution, temperature and precipitation	N/A
505	1983	my country's wheat growing climate resources and reasonable use	Agricultural	CN	N/A	N/A	N/A	N/A	N/A	Marine climate, climate resources, water amount, wheat fertility period, poor temperature years, reasonable use, growth period	N/A
506	1983	The work of the agricultural modernization test base of Dayi County, Our Academy, fully developed	Journal of Sichuan Agricultural College	CN	Science Section of the Academic Affairs Office of Sichuan Agricultural College	N/A	N/A	N/A	N/A	Dayi County, livestock and poultry disease prevention and treatment	N/A
507	1983	Trying roof planting in one fell swoop	Architectural knowledge	CN	N/A	N/A	N/A	N/A	N/A	Cover structure, flat roof, soilless cultivation, outside temperature, rigid waterproof, waterproof layer, peripheral protection structure	N/A
508	1983	Observation of several problems in the law of wheat white powder in spring	Journal of Henan Agricultural College	CN	N/A	N/A	N/A	N/A	N/A	Wheat white powder disease, disease leaf rate, disease plant rate, ears number, thousands of grains, rules	N/A
509	1983	Research overview of wheat white powder disease	Hubei Agricultural Science	CN	N/A	N/A	N/A	N/A	N/A	Wheat white powder disease, white powder bacteria, subcormnic formation, research profile	N/A
510	1983	Preliminary report	Botanical Pathology	CN	N/A	N/A	N/A	N/A	N/A	Physiological identification, wheat white powder bacteria, identifying host, asexual generation	N/A
511	1983	Research on Prevention and Treatment of Plill Powder Diseases	Baiquan Agricultural College Journal	CN	N/A	N/A	N/A	N/A	N/A	Wheat white powder, seed pharmaceutical treatment, powder rust spirit, prevention research	N/A
512	1983	Preliminary report	Botanical Pathology	CN	N/A	N/A	N/A	N/A	N/A	Wheat White Powder, small species, identifies varieties, research preliminary reports	N/A
513	1983	Preliminary Report of Wheat White Powder Non -Phase Biology Characteristics Research	Botanical Pathology	CN	N/A	N/A	N/A	N/A	N/A	Wheat White Powder, Supreme spores germinated, non -sex stage, biological characteristics, research preliminary report	N/A
514	1983	The leaf area of ​​the wheat, the weight of the ears, and the leaf leaf ratio of the leaflet	Scholarship	CN	Sichuan Agricultural College Sichuan Ya'an	N/A	N/A	N/A	N/A	Leaf area index, explicit effect, additional effect, single spikes, high -level effects, genetic effects	N/A
515	1983	Preliminary study of wheat yellow flower leaf disease	Hubei Agricultural Science	CN	N/A	N/A	N/A	N/A	N/A	Wheat yellow flower leaf disease, Luotian County, dormant spore pile, soil wheat flower and lobe virus, preliminary research	N/A
516	1983	New Product Department of Wheat disease -Qianhua	Guizhou Agricultural Science	CN	N/A	N/A	N/A	N/A	N/A	Product ratio test, test variety, disease resistance identification, white powder disease, anti -gibrical disease, high yield, medium fertility, first place, new product system, disease resistance, a grain of wheat, a grain of wheat	N/A
517	1983	Wheat variety anti -leaf rust genetic research	Henan Agriculture and Forestry Technology	CN	N/A	N/A	N/A	N/A	N/A	Anti -disease gene, Afle, response type, rust resistance, completeness, wheat variety, Caucasus	N/A
518	1983	The physiological characteristics of wheat varieties flag leaves and spikes, and their relationship with the grains	Journal of Sichuan Agricultural College	CN	Department of Agriculture, Sichuan Agricultural College	Seeding on October 31st	N/A	N/A	Pojiang Farm	In the end of the spike, the wheat variety, the grains are full, the physiological characteristics	N/A
519	1983	Wheat variety resource white powder disease resistance identification	Crop species resources	CN	N/A	N/A	N/A	N/A	N/A	White powder disease resistance, wheat variety resources, anti -white powder genes, formation period, inoculation identification, short stalk wheat varieties, two wheat, six -fold wheat, wheat genus	N/A
520	1983	Organization and analysis of wheat variety resources	Crop species resources	CN	N/A	N/A	N/A	N/A	N/A	Wheat variety resources, wheat local varieties, wet resistance, breeding varieties, anti -white powder disease, spring varieties, winter wheat districts, small ears, winter varieties	N/A
521	1983	The identification and screening of wheat varieties resource anti -white powder disease	Jiangsu Agricultural Science	CN	N/A	N/A	N/A	N/A	N/A	Wheat variety resources, anti -white powder disease, in the planting period	N/A
522	1983	Study on small blended physiological species of wheat rust (1981-1982) (continued report 8)	Journal of Hebei Agricultural University	CN	N/A	N/A	N/A	N/A	N/A	Wheat leaf rust, wheat varieties, small physiological species, identify hosting	N/A
523	1983	Wheat breeding and distant fate	World agriculture	CN	N/A	N/A	N/A	N/A	N/A	Wheat breeding, chromosome group	N/A
524	1983	The role of Xiaowo Mi in the high yield of wheat	Chinese Agricultural Science	CN	Chongqing County Agricultural Bureau, Chongqing County, Sichuan Academy of Agricultural Sciences, Sichuan Province, Dayi County Agricultural Bureau of Dayi County, Sichuan Province	N/A	N/A	N/A	Chengdu	Narrow lines, high -yield wheat, number of secondary roots	N/A
525	1983	Selection of extensive adaptive wheat varieties discussion	seed	CN	N/A	N/A	N/A	N/A	N/A	Wheat variety, Yangtze River Basin, wheat products, white powder disease	N/A
526	1983	Summary of the test of dual -powder rust rust to prevent wheat loose black spike disease summary	Heilongjiang Agricultural Science	CN	N/A	Sowing on April 10	N/A	N/A	N/A	Pink rust, wheat dispersion black spike disease, mixes double	N/A
527	1983	The spring of rapeseed and the light cycle response	Guizhou Agricultural Science	CN	N/A	N/A	N/A	N/A	N/A	Chunhua role, winter variety, winter rapeseed, rapeseed variety, light cycle reaction	N/A
528	1983	How to plant snow mountain soybeans	Sichuan Agricultural Technology	CN	Ganzi Prefecture Agricultural Bureau	N/A	N/A	N/A	N/A	Snow Mountain soybeans, infertility flowers, cultivation technology	N/A
529	1983	Preliminary discussion on the stability of wheat varieties in the lower reaches of the Yangtze River	Scholarship	CN	N/A	N/A	N/A	N/A	N/A	Wheat varieties, average output, output stability, variety of test varieties, number of scores, regional tests, stability, thousands of grains, acres of ears, lower reaches of the Yangtze River, preliminary discussion	N/A
530	1983	The intensity of typhoons in the middle and lower reaches of the Yangtze River Frequent Typhoon Frequently Formed late	meteorological	CN	N/A	N/A	N/A	N/A	N/A	Plateau groove, static front, typhoon intensity, cutting line, middle and lower reaches of the Yangtze River, high -latitude region, Pacific vice -high, blocking high pressure, Jianghuai cyclone, subtropical low pressure, warm flat flow, middle and lower reaches	N/A
531	1983	Chinese agricultural climate zone re -theory	Journal of Geography	CN	N/A	N/A	N/A	N/A	N/A	Drought area, climate belt, vertical zone, subtropical, climate zone, altitude height, tropical crops, hi Wen crops, Sichuan Basin	N/A
532	1983	China is the two new species of the fur -eye flies that harmed rice and wheat (Wing Wing Eye: Water Flye Department)	Newspaper Category	CN	N/A	N/A	N/A	N/A	N/A	Side tail leaves, double wings eyes, yang base side projection, rice leaf fur eyes, water flies, water flies	N/A
533	1983	The occurrence and prevention of furry fluorescence leaf armor	Insect knowledge	CN	Agricultural Science Office of Aba Tibetan Autonomous Prefecture, Sichuan Province	N/A	N/A	N/A	N/A	Entering and controlled, victimized rate, front chest panel, six six powder	N/A
534	1984	1982 and 1983 Institute of Appraisal Results of the Physiological Small Bacteria in my country	plant protection	CN	N/A	N/A	N/A	N/A	N/A	Wheat rust bacteria, small physiological species identification	N/A
535	1984	76-23654 Discussion on the characteristics and cultivation technology of wheat	North China Agricultural Journal	CN	N/A	Seeding on October 10, October 25, November 8	1	June 8th, June 9th, maturity	Xiaoma Village, Shijiazhuang, Xingtai, Handan	Night stubble wheat, cultivation technology, acres of ears	N/A
536	1984	An overview of the present state of Controlled Atmosphere Storage of Grain in China	Developments in AgriculturTural Engineering	EN	N/A	N/A	N/A	N/A	N/A		N/A
537	1984	Giant Panda Conservation and Bamboo Forest Destruction	The biosphere: Proplems and Solutions	EN	N/A	N/A	N/A	N/A	N/A		N/A
538	1984	LYX type portable grain hardness meter	Grain, oil, food technology	CN	N/A	N/A	N/A	N/A	N/A	Hardness meter, hardness value, wheat hardness, lyx, portable	N/A
539	1984	Honest of Chinese and foreign rice incense	New agriculture	CN	N/A	N/A	N/A	N/A	N/A	Rice varieties, rice output, all over the world	N/A
540	1984	Drip irrigation technology on the first report of the application test on sweet orange	Sichuan Guoshu Technology	CN	Fruit Tree Research Institute of Sichuan Academy of Agricultural Sciences	N/A	N/A	N/A	N/A	Drip irrigation technology, citrus production, drip irrigation system, application test	N/A
541	1984	Report on the progress of academic research on the 6th International Wheat Genetics Symposium	Performance Journalism	CN	Sichuan Agricultural College	N/A	N/A	N/A	N/A	Wilder two -grain wheat, four -fold wheat, planning Separ from goat, tall goat grass, dense ears and wheat, wheat breeding, replacement department, Squel drunk wheat, chromosome group, nuclear hybrid Hard -grained wheat, six -twice wheat	N/A
542	1984	Analysis and study of early -spring wheat precocious stages	Journal of Sichuan University (Natural Science Edition)	CN	Journal of Sichuan University (Natural Science Edition)	N/A	N/A	N/A	Chengdu	Spring wheat, dumping period, winter and spring nature, springization stage, lighting stage, flowering period, stage analysis	N/A
543	1984	Winter Barmatic wheat cultivation method of winter water field	Agricultural Science and Technology Communication	CN	Sichuan Provincial Institute of Natural Resources	N/A	N/A	N/A	N/A	Winter water field, cultivation method	N/A
544	1984	The mutagneity of the rust resistance of amino benzene sodium sodium sulfonate	Botanical Pathology	CN	N/A	N/A	N/A	N/A	N/A	Rust resistance, sodium sulfate, wheat leaf rust, strip rust	N/A
545	1984	Discussion on the variety of summer corn varieties in Yuncheng area	Seed communication	CN	N/A	N/A	N/A	N/A	N/A	Summer corn, fertility period, corn area, corn production, corn hybrid combination, large ear type, regional test	N/A
546	1984	Research on the Prevention and Control Strategy	Sichuan Agricultural Technology	CN	Sichuan Agricultural Technology	N/A	N/A	N/A	N/A	Erhua, the first generation, the three -way 陞	N/A
547	1984	Fermentation method manufacturing L-lysine 700 liters of trial technology summary (Abstract)	Jiangsu Food and Fermentation	CN	N/A	N/A	N/A	N/A	N/A	Corn paste, hair hydrolysis, seed can, fermentation method, technical summary	N/A
548	1984	Powder rust -planted to prevent wheat rust test demonstration briefing	Hubei Agricultural Science	CN	N/A	N/A	N/A	N/A	N/A	Pink rust, wheat rust, wheat autumn seedlings	N/A
549	1984	Fluorine Silicon Circles Prevention and Test of Wheat Rust Test Brief Kimbin	Gansu Agricultural Technology	CN	N/A	N/A	N/A	N/A	N/A	Wheat rust, powder rust Ning	N/A
550	1984	Radiation mutagneity	New agriculture	CN	N/A	N/A	N/A	N/A	N/A	crop	N/A
551	1984	High -fat film prevention and treatment of wheat white powder test	Sichuan Agricultural Technology	CN	N/A	N/A	N/A	N/A	Beibei District, Chongqing	High -fat film, prevention and treatment effect, wheat white powder disease, stone sulfur synthetic agent	N/A
552	1984	About the number of explanation of genetic transmission power	Journal of Hunan Agricultural College	CN	N/A	N/A	N/A	N/A	N/A	Hybrid parent, hybrid advantage, hybrid breeding, transmission power, quantitative character, pro -based material, quantity expression	N/A
553	1984	Out of photosynthetic use of valid solar radiation climate analysis	Agricultural	CN	N/A	N/A	N/A	N/A	N/A	Light saturation points, solar radiation resources, total radiation, photosynthesis intensity, highlight strong, effective solar radiation, daily change, optical intensity, distribution map, light breathing, climate analysis	N/A
554	1984	Research on the rules of wheat introductions in Guangdong Province	Guangdong Agricultural Science	CN	N/A	N/A	N/A	N/A	N/A	Winter wheat district, middle and lower reaches of the Yangtze River, upstream of the Yangtze River, variety performance, wheat quotation, light temperature reaction, spring variety, Guangdong Province, Guangdong Province	N/A
555	1984	Guizhou provincial rapeseed planting area	Farming and cultivation	CN	N/A	N/A	N/A	N/A	N/A	Rapeseed yield, rapeseed fertility period, activity temperature, monthly temperature, summer collection crops, rapeseed, cabbage rapeseed, rapeseed production, planting zoning	N/A
556	1984	Discussion of the early spring of wheat sheath water in Hanzhong	Shaanxi Agricultural Science	CN	N/A	N/A	N/A	N/A	N/A	Ovarian development, effective accumulation of temperature, starting point temperature	N/A
557	1984	Overview of the measurement and distribution of protein content of wheat varieties in Hubei Province	Hubei Agricultural Science	CN	N/A	N/A	N/A	N/A	N/A	Wheat variety, Hubei Province, distribution overview	N/A
558	1984	North China limestone soil found wheat manganese deficiency disease	Soil fertilizer	CN	N/A	N/A	N/A	N/A	N/A	Lime soil, manganese deficiency disease	N/A
559	1984	Analysis of the Department of Wheat varieties in South China wheat districts	Fujian Agricultural Technology	CN	N/A	N/A	N/A	N/A	N/A	Wheat varieties, Mexico, genealogy analysis, rust resistance, Fujian Academy of Agricultural Sciences	N/A
560	1984	The effect of comprehensive improvement and utilization of yellow mud soil is good	Agricultural Science and Technology Communication	CN	N/A	N/A	N/A	N/A	N/A	Improve and utilize, transplant bowl seedlings, and make a set, the effect is good	N/A
561	1984	What should I do after the harvest of food this year? ——In Ji Ming, Deputy Minister of Commerce, answer this magazine reporter.	Watching Weekly	CN	N/A	N/A	N/A	N/A	N/A	Feed industry, commodity grain production base, after harvest, the Ministry of Commerce	N/A
562	1984	Jinmai No. 20	Shanxi Agricultural Science	CN	N/A	N/A	N/A	N/A	N/A	Promoting varieties, wheat corn, variety review, winter wheat, anti -reverse nature	N/A
563	1984	Ken Gui A	Agricultural Science and Technology Communication	CN	N/A	N/A	N/A	N/A	N/A	District test, seed grains, Mianyang	N/A
564	1984	Research on the Ruflin Wheat Anti -Strip Rust -based Development	Chinese Agricultural Science	CN	N/A	N/A	N/A	N/A	N/A	Anti -strip rust, wheat variety, Longnan area, rust resistance, rust bacteria	N/A
565	1984	Analysis of ammonium chloride on wheat nitrogen phosphorus and potassium nutrition	Pure alkali industry	CN	N/A	N/A	N/A	N/A	N/A	Urea treatment, purple mud, nitrogen absorption, wheat output, chlorine content, nitrogen, phosphorus, potassium nutrition	N/A
566	1984	The study of ammonium chloride on crop nutrition and yield quality effects Ⅱ — Ⅱ — Ⅱ —— the effect of ammonium chloride and urea on the nutritional and quality of urea on wheat, phosphorus, potassium	Southwest Agricultural College Journal	CN	N/A	N/A	N/A	N/A	N/A	Wheat output, nitrogen supply level, urea treatment, phosphorus absorption, iron chloride, chlorine content, crop nutrition, nitrogen, phosphorus and potassium nutrition	N/A
567	1984	Maiwan prevention disease is more effective	Agricultural Science and Technology Communication	CN	N/A	N/A	N/A	N/A	N/A	Wheat rust, red dwarf, leaf blight, blight, wheat complicated disease, wheat yellow dwarf disease, wheat fishy black spike disease, clue dwarf disease	N/A
568	1984	The spawning habits and comprehensive prevention and control of wheat -eye water flies	Sichuan Agricultural Technology	CN	N/A	N/A	N/A	N/A	N/A	Wheat sheath hair eye water flies, spawning habits, wheat fertility period, comprehensive prevention and control	N/A
569	1984	Cotton high anti-wither-withering antigen variety "52-128" and "57-681"	Sichuan Agricultural Technology	CN	Sichuan Academy of Agricultural Sciences Plant Protection Institute, Cotton Institute of the Academy of Agricultural Sciences of Sichuan Province	N/A	N/A	N/A	N/A	High resistance and withering disease, plant protection office, Ministry of Agriculture, animal husbandry and fishery, Sichuan Province	N/A
570	1984	Apple tree zinc nutritional phosphate ratio indicator	Chinese fruit tree	CN	N/A	N/A	N/A	N/A	N/A	Phosphorus -zinc ratio, zinc nutrition, leaflet disease	N/A
571	1984	Talk about several issues in the work of potassium salt	Chinese geology	CN	N/A	N/A	N/A	N/A	N/A	Figure range, scales number, potassium salt mine, geological map, outline point, national basic ratio map map, basic ratio, potassium salt to find mines, contact charts, several problems, several problems	N/A
572	1984	Research on Zinc and Zinc Fertilizer in Sanjiang Plain soil	Geographical science	CN	N/A	N/A	N/A	N/A	N/A	Marsh soil, zinc sulfate, white pulp soil, Sanjiang plain, production increase rate, effective zinc, effect research	N/A
573	1984	Over the past 30 years, the selection, promotion overview and experience of the excellent varieties of crops in Shanxi Province	Seed communication	CN	N/A	N/A	N/A	N/A	N/A	Crop variety, production increase effect, sowing area, Shanxi Province, excellent variety	N/A
574	1984	Shanxi Province has approved a number of new crops	Seed communication	CN	N/A	N/A	N/A	N/A	N/A	New varieties of crops, regional tests, high spikes, seeds, and south of the Jin Dynasty, large spot disease, black spike disease, cultivation points, rape stubble, Shanxi Province	N/A
575	1984	Is there a qualitative change in the world?	Middle School Political Class Teaching	CN	N/A	N/A	N/A	N/A	N/A	Gene mutation	N/A
576	1984	Express and know how to help others	Pronunciation	CN	N/A	N/A	N/A	N/A	N/A	Shengshou Temple	N/A
577	1984	I see the establishment of the ecological economic balance system of rice fields in the hilly area of ​​Sichuan Basin	Farming and cultivation	CN	Institute of Agricultural Sciences, Nanchong District, Sichuan Province	N/A	N/A	N/A	N/A	Rice output, continuous increase in yield, Sichuan basin, soil ecological environment, counting potential, fine feed, ecological economic balance, hilly area, I see	N/A
578	1984	Summary research summary (continued) Sichuan fertilizer test research (continued)	Sichuan Agricultural Technology	CN	Tufei Institute of the Academy of Agricultural Sciences of Sichuan Province	N/A	N/A	N/A	N/A	Fertilizer test, crop absorption, potted experiment, continuous increase in yield, production increase effect, Sichuan Province, research summary	N/A
579	1984	Over the past four years	Farming and cultivation	CN	N/A	N/A	N/A	N/A	N/A	Photosynthetic productivity, gestational ears, high yield cultivation tests, wheat group, leaf area index, high yield field, dry material accumulation	N/A
580	1984	Research on my country Gibrotic Vehin -the separation, purification, structural appraisal, and measurement method of gymoidal virus virus	Grain storage	CN	N/A	N/A	N/A	N/A	N/A	CBD, orthopedane, eluing solvent, elimination solvent, sickle bacteria toxin, toxin, chemical measurement methods, molecular ions, heavy crystals, molecular formulas, hydrolysis products, absorbing peaks, structural identification	N/A
581	1984	The evolution of my country's phosphorus fertilizer and fertilizer and adjustment of nitrogen, phosphorus, and potassium nutrients	Fertilizer industry	CN	N/A	N/A	N/A	N/A	N/A	Phosphorus fertilizer effect, increase production effect, fertilizer dosage, fertilization amount	N/A
582	1984	The type, distribution and pathogenicity of wheat giant pheasant spikes	Journal of Shanghai Normal University (Natural Science Edition)	CN	N/A	N/A	N/A	N/A	N/A	Wheat sciblomy, tablet culture, sickle bacteria, yellow sickle bacteria, grain sickle bacteria, sac shell, oat sickle bacteria	N/A
583	1984	The distribution of density of subcutaneous density in my country	Grain storage	CN	N/A	N/A	N/A	N/A	N/A	Winter wheat, density value	N/A
584	1984	Study on the first source of infection of wheat white powder disease	Hubei Agricultural Science	CN	N/A	N/A	N/A	N/A	N/A	Close the cysts shell, wheat white powder germs, the formation of subcarbage, the disease leaf rate	N/A
585	1984	The occurrence and prevention of wheat white powder disease	Hebei Agricultural Technology	CN	N/A	N/A	N/A	N/A	N/A	Wheat white powder disease, occurring and prevention, pink rust,	N/A
586	1984	Wheat disease and comprehensive prevention	Shanxi Agricultural Science	CN	N/A	N/A	N/A	N/A	N/A	Spring wheat district, diseased tissue, wheat complicated disease, sub -shell, wheat disease, wheat scattered black spike disease, rust bacteria, wheat fishy black spike disease, seed measurement, comprehensive prevention and treatment	N/A
587	1984	Study on the screening of wheat gloomy disease resistance sources	Journal of Fujian Agricultural College	CN	N/A	N/A	N/A	N/A	N/A	Resistance identification, variety type, wheat varieties, wheat scurle, anti -source varieties, screening research	N/A
588	1984	The comparison of the comparison of the comparison of the thin -layer gel of wheat -soluble protein and the application of the variety appraisal	Grain storage	CN	Institute of Food Storage Science, Ministry of Commerce Sichuan	N/A	N/A	N/A	N/A	Electric focus, polypropylene amine gel electrophoresis, alcohol -soluble protein, variety identification, wheat melol -soluble protein	N/A
589	1984	The near -influence of wheat and its use in breeding	Journal of Shanghai Agricultural College	CN	N/A	N/A	N/A	N/A	N/A	Double double body, ordinary wheat, cluster hair wheat, alien change system, easy -to -position, top mang goat, wheat genus, quadruple wheat, hard grain wheat, goat grass	N/A
590	1984	The harvest index of wheat and the inheritance of several physiological characteristics	Chinese Agricultural Science	CN	Sichuan Agricultural College	N/A	N/A	N/A	Pojiang Farm	Harvest index, wheat variety, seed particle yield, LAD, physiological characteristics	N/A
591	1984	New progress of wheat radiation breeding	Journal of Nuclear Agricultural	CN	N/A	N/A	N/A	N/A	N/A	Mutation frequency, new progress, male matching, atomic energy, breeding varieties, mutation systems	N/A
592	1984	New progress of wheat high -yield cultivation- "The Middle and downstream Wheat High -yield Cultivation Technology and Promotion of the Yangtze River" project summarizes the three years of summary of the three years of main experience	Jiangxi Agricultural Technology	CN	N/A	N/A	N/A	N/A	N/A	Wheat high -yield cultivation, cultivation technology, the middle and lower reaches of the Yangtze River, high -yield field, main experience	N/A
593	1984	Jiantuo of Wheat Anti -Burmium Diseases	Scholarship	CN	N/A	N/A	N/A	N/A	N/A	Hybrid pro -book, mixed choice, winter wheat district, middle and lower reaches of the Yangtze River, infertility plants, anti -scyphy disease	N/A
594	1984	Mutations between wheat granules are full of varieties and they are related to several properties	seed	CN	The wheat room	N/A	N/A	N/A	N/A	Thousands of grains, wheat varieties, varieties, fullness, fullness, spike density, granular density, ears	N/A
595	1984	Wheat Liangye Mianyang No. 11	Agricultural Science and Technology Communication	CN	Agricultural Science Office in Mianyang, Sichuan Province	November 1-11	N/A	N/A	N/A	Wheat breeding, sowing period	I/A
596	1984	Wheat variet	Anhui Agricultural Sciences	CN	N/A	Seeding on October 22	N/A	N/A	Shouxian Agricultural Science	Turkish flower and leaf disease, wheat variety, resistance identification	N/A
597	1984	Early maturity identification of wheat variety resources	Crop species resources	CN	N/A	N/A	N/A	N/A	N/A	Wheat variety resources, fullness, moderate infection, spring variety, weak winter, early maturity, early maturity varieties, leaf rust, thousands of grains	N/A
598	1984	Wheat variety resource anti -gymoid disease identification research	Crop species resources	CN	N/A	N/A	N/A	N/A	N/A	Wheat varieties resources, anti -gymphony disease, plant protection office, appraisal research	N/A
599	1984	Wild approximation plant of Xinjiang valley crops	Journal of Bayi Agricultural College	CN	N/A	N/A	N/A	N/A	N/A	Small ear shaft, wheat, goose viewed grass, clusters of grass, north and south, mountain grassland, perennial grass, chromosomal, rhizomes, wild close plants	N/A
600	1984	Discovery and distribution of AEGILOPS TAUSCHII COSSON	Journal of Bayi Agricultural College	CN	N/A	N/A	N/A	N/A	N/A	Gong Nais River Valley, Pakistan, Kashmir, altitude, Aegilops TAUSCHII COSSON, Ili area, Tax River, outer Gaoco, wild fruit forest, Xinjiang sage	N/A
601	1984	New type of plant growth regulator -thirtyxane	New agriculture	CN	N/A	N/A	N/A	N/A	N/A	Thirtyl alcohol, plant growth regulator	N/A
602	1984	Pay attention to the research, development and utilization of hard grain wheat	Agricultural Science and Technology Communication	CN	N/A	N/A	N/A	N/A	N/A	Hard -grained wheat, ordinary wheat, Italy, research and development	N/A
603	1984	Application technology achievements guidance production is high yield	Sichuan Agricultural Technology	CN	Big Wax Sixth Team of Tanxi Commune in Pingchang County	N/A	N/A	N/A	N/A	Rice	N/A
604	1984	The application of lonely female reproduction and its application in breeding	Agricultural Modernization Research	CN	N/A	N/A	N/A	N/A	N/A	Lonely female reproduction, duration of body, chemical agent, hybrid between varieties, delayed pollination, strong rate	N/A
605	1984	Study on the effect of reserved the effect of green fertilizer and fertilizer ground power increase effect	Soil fertilizer	CN	Agricultural Science Office of Nanchong District, Sichuan	N/A	N/A	N/A	N/A	Reserve, increase production effect, cultivate fertilizer land	N/A
606	1984	Investigation Report on Summer Wheat Diseases in Zhangjiakou Basin	North China Agricultural Journal	CN	N/A	N/A	N/A	N/A	N/A	Summer wheat, harvesting period, winter wheat rust, autumn broadcast wheat, inspection report, Zhangjiakou	N/A
607	1984	Precious wheat resources -the identification of Chinese spring	Crop species resources	CN	N/A	N/A	N/A	N/A	N/A	Chinese spring, wheat variety, strong rate	N/A
608	1984	Improvement of bread methods directly to the dough	Grain, oil, food technology	CN	Institute of Food Storage Science, Ministry of Commerce Sichuan	N/A	N/A	N/A	N/A	Bread volume, soy flour, bread production, aspirational blood acid	N/A
609	1984	Technical experience of the double wheat output in Zhongjiang County	Sichuan Agricultural Technology	CN	Zhongjiang County Agricultural Technology Promotion Center	N/A	N/A	N/A	N/A	Wheat output, two cooked rice and wheat cooked, continuously increasing production, Zhongjiang County, technical experience	N/A
610	1984	Seed underground storage	seed	CN	N/A	N/A	N/A	N/A	N/A	Underground warehouse, average grain temperature, underground granary, underground storage, sawing valley theft	N/A
611	1984	Foundation of food storage pest control (5) -Enological Lecture No. 3 The main food storage pests in my country in the third lecture	Journal of Zhengzhou Academy of Food	CN	N/A	N/A	N/A	N/A	N/A	The front chest and back plate, the width of the sheath, the width control, the tobacco armor, the larvae overwinter, the knowledge lecture	N/A
612	1984	Famous old experts talk about Chinese agricultural achievements	World agriculture	CN	N/A	N/A	N/A	N/A	N/A	Plant disease prevention and treatment, beast epidemic prevention and treatment, the Academy of Agricultural Sciences, Plant pathogenic microorganisms, swine fever rabbits	N/A
613	1985	~ (14) C display study different wheat varieties flowering, grouting period of photosynthetic efficiency, and the operation and distribution of assimilation	Journal of Sichuan Agricultural University	CN	Sichuan Agricultural University	N/A	N/A	N/A	N/A	WHEAT (49EJ, 61DA) wheat (xiaomai), Photosynthesis (45nd) photosynthesis, traceMethods (83AB, 92G) tracer (Shizongfa)	N/A
614	1985	~ (60) The application of cobalt radiation sterilization in Chinese medicine preparations	Chinese medicine research	CN	N/A	N/A	N/A	N/A	N/A	Number of miscellaneous bacteria, Chinese medicine, dose rate, Chinese medicine preparation	N/A
615	1985	1984 briefing of the identification results of the small physiological species of wheat rust bacteria in Gansu Province	Gansu Agricultural Technology	CN	N/A	N/A	N/A	N/A	N/A	Wheat rust bacteria, small physiological species identification, identification host, Gansu Province	N/A
616	1985	In 1984, the national drought and drought resistance struggle	Chinese water conservancy	CN	N/A	N/A	N/A	N/A	N/A	Drought area	N/A
617	1985	5TF-40 fan type multi	Grain and oil processing and food machinery	CN	N/A	N/A	N/A	N/A	N/A		N/A
618	1985	Chapter 1 antitumor alkaloids	The alkaloids: Chemistry and Pharmacology	EN	N/A	N/A	N/A	N/A	N/A		N/A
619	1985	SYG · 100 × 1 mobile high -speed vibration screen	Grain and Oil Storage Technology Communication	CN	Neijiang Grain Factory in Sichuan Province	N/A	N/A	N/A	N/A	High -speed vibration screen, SYG, grain and oil processing	N/A
620	1985	Packing wheat phosphate aluminum fumigation and insect -proof and phosphorus peripheral protection effect	Grain storage	CN	N/A	N/A	N/A	N/A	N/A	Insect anti -phosphorus, protective effect, aluminum aluminum fumigation, Turkish flat valley thief	N/A
621	1985	Newspapers	Hebei Agricultural Technology	CN	N/A	N/A	N/A	N/A	N/A	Expressive male nuclear infertility, Hu Hongkai, newspapers and periodicals, mink viral enteritis	N/A
622	1985	Research on the birth period, development period and accumulation of different types of winter wheat varieties	Journal of Northwestern Agriculture and Forestry University of Science and Forestry (Natural Science Edition)	CN	N/A	September 26th, winter sex varieties, semi -winter sex varieties on October 6, and spring sex varieties on October 16	1	N/A	Wugong Headouyuan Northwest Agricultural College Agricultural Work One Stop	Winter wheat varieties, different types, semi -winter varieties, fertility period, development period	N/A
623	1985	Comparison observations of different wheat variety leaves and CO_2 homogenic forces	Botanical Report	CN	N/A	N/A	N/A	N/A	N/A	Wheat variety, stomach defense cells, pore density, blades structure, comparative observation, mimic power	N/A
624	1985	Study of storage and phosphorus treatment of food storage	Grain storage	CN	Institute of Grain Storage Science, Sichuan Food Storage of High Industry	N/A	N/A	N/A	N/A	Processing products, residual dynamics, storage period	N/A
625	1985	Warehousing phosphorus treatment test testing of grain storage and controlling pests	Grain storage	CN	The Ministry of Commerce Sichuan Grain Storage Scientific Research Institute	N/A	N/A	N/A	N/A	Prevention and treatment of pests, protective agents, miscellaneous valley theft, production test	N/A
626	1985	The poison of phosphorus storage to valley stupid, corn elephant and miscellaneous valley theft	Grain storage	CN	N/A	N/A	N/A	N/A	N/A	Miscellaneous valley thief, corn elephant	N/A
627	1985	The effect of chick feed eggsine level on the effectiveness of selenium biological efficiency	Journal of Sichuan Agricultural University	CN	Sichuan Agricultural University	N/A	N/A	N/A	N/A	Chick (49Me) Chuji (Chuji), Selenium (34D, 65AB) selenium (xi), domstic fowl (49mf) chicken (Ji)	N/A
628	1985	Development and utilization of Northwestern Sichuan beer wheat -take the way to take scientific research, production, and processing collaboration	Barley	CN	Agricultural Science Office in Mianyang, Sichuan Province	N/A	N/A	N/A	N/A	Beer wheat, northwest Sichuan, consortium, development and utilization	N/A
629	1985	The distribution and prevention of weeds of wheat fields in western Sichuan Plain	Journal of Yunnan Normal University (Natural Science Edition)	CN	N/A	N/A	N/A	N/A	N/A	Wheat field weeds, early maturity, watching Mai Niang, pigs, western Sichuan plains, weed seeds, enemy Caolong, stick head grass	N/A
630	1985	The research of spring wheat to the characteristics of water reaction characteristics	Jilin Agricultural Science	CN	N/A	N/A	N/A	N/A	N/A	Moisture sensitivity index, thousands of grains, spring wheat varieties, number of ears, moisture ecological type, harvest index, reaction characteristics	N/A
631	1985	Talk about the need to develop soybean production from the choice of soy sauce ingredients	Chinese condiment	CN	N/A	N/A	N/A	N/A	N/A	Scent, full nitrogen utilization, soybean production	N/A
632	1985	The necessity and possibility of the climatic characteristics of Xiaoyang, Yunyang County, Sichuan Province	Agricultural	CN	Yunyang County Science and Technology Commission in Yunyang County, Sichuan Province	N/A	N/A	N/A	N/A	Weighing soil capacity, porosity, Yunyang County, necessity and possibility, climate characteristics, Sichuan Province	N/A
633	1985	The current "difficult to pay" problem and countermeasures for the acquisition of agricultural and sideline products	rural economy	CN	N/A	N/A	N/A	N/A	N/A	The acquisition of agricultural and sideline products, credit cooperatives, cash payment, rural industrial structure, emergency measures, contract ordering, problems and countermeasures	N/A
634	1985	Underground pests dynamic and prevention opinions	Insect knowledge	CN	N/A	N/A	N/A	N/A	N/A	Underground pests, prevention and treatment work, prevention and treatment opinions, golden needles, dynamics	N/A
635	1985	Analysis of the diameter of winter wheat output and the traits above the flag leaf festival	Xinjiang Agricultural Science	CN	N/A	N/A	N/A	N/A	N/A	Seed particle yield, winter wheat output	N/A
636	1985	Anti -fall	Gansu Agricultural Technology	CN	N/A	N/A	N/A	N/A	N/A	Prevention, crop output	N/A
637	1985	Research Report on the Popularity of Winter Winter Elimination of Winter Winter Spring Spring Source	Hebei Agricultural Journal	CN	N/A	N/A	N/A	N/A	N/A	Pink rust, thousand -grain weight, wheat white powder disease, Guangji County	N/A
638	1985	Review of Wheat Breeding in Fujian Province	Fujian Agricultural Technology	CN	N/A	N/A	N/A	N/A	N/A	Wheat breeding, composite hybrid, Red Mansion, Fujian Province	N/A
639	1985	The way to improve the flavor of soy sauce — a new process for multi -bacterial brewing	Chinese brewing	CN	N/A	N/A	N/A	N/A	N/A	Microbial, full nitrogen utilization rate, lactic acid bacteria, multi -bacterial, low -salt solid -state fermentation process	N/A
640	1985	High -yield and high -quality wheat variety -Mianyang No. 11	Shanxi Agricultural Science	CN	Agricultural Science Office of Jinyang District, Sichuan Province	N/A	N/A	N/A	N/A	Wheat variet	N/A
641	1985	Ancient vinegar brewing technology (below)	food science	CN	N/A	N/A	N/A	N/A	N/A	Fermentation of acetic acid bacteria, the complete set of things must be used at home	N/A
642	1985	Discussion on improving the technical and economic benefits of wheat planting in the eastern area -Typical investigations of Wanxian City Planting wheat farmers	technical economy	CN	Department of Agricultural Economics, Southwest Agricultural College	N/A	N/A	N/A	N/A	East Sichuan area, agronomy technology, wheat planting, Wanxian city, typical investigation	N/A
643	1985	Guizhou mid-- low yield is negotiated by land reform 产	Farming and cultivation	CN	N/A	N/A	N/A	N/A	N/A	Low -medium -production field soil, soil fertility, Wangtiantian, farming land, winter green fertilizer, Bijie County, cultivated land area, crop layout, grain output	N/A
644	1985	The progress of domestic wheat anti -white powder work	Henan Agriculture and Forestry Technology	CN	N/A	N/A	N/A	N/A	N/A	Anti -white powder disease, plant protection institute, Henan Academy of Agricultural Sciences, wheat white powder, wheat varieties, anti -source varieties, small physiological species, frequency of poisoning, anti -white powder gene	N/A
645	1985	Research on domestic wheat variety resources -Introduce several different types of excellent materials	Crop species resources	CN	N/A	N/A	N/A	N/A	N/A	White powder, wheat variety resources, thousands of grains, different types	N/A
646	1985	Analysis of clustering of Henan wheat varieties and ecological environment	Baiquan Agricultural College Journal	CN	N/A	N/A	N/A	N/A	N/A	Wheat varieties, number of ears acres, kinship, thousands of grains, main component analysis, ears number, cluster analysis, ecological environment	N/A
647	1985	Analysis of the evolution of wheat varieties in South China wheat district and the main breeding varieties	Fujian Daori Technology	CN	N/A	N/A	N/A	N/A	N/A	Wheat varieties, white powder disease, genealogy analysis, breeding variety, variety evolution, rust resistance	N/A
648	1985	West China Autumn Rain is connected frequently in South China	meteorological	CN	N/A	N/A	N/A	N/A	N/A	Middleweight degree, central Asia, central slot, Pacific, circular situation, typhoon center, eastern Asia, low pressure, lower reaches of the Yellow River, northern hemisphere, West China Autumn Rain	N/A
649	1985	The position and role of chemical industry in the national economy	Hubei Chemical	CN	N/A	N/A	N/A	N/A	N/A	Chemical industry, agricultural production, national economy, petrochemical, status and role	N/A
650	1985	Huanghuai Plain Natural Resources Evaluation and Development	Natural resources	CN	N/A	N/A	N/A	N/A	N/A	Huanghuai Plain, Huanghuaihai Plain, the area of 窶銀議ultivated land, corn belt, southwest of Lunhuai, Xuhuai area	N/A
651	1985	The strategy of the layout of the good breed of Winter Wheat in Huixian County	Gansu Agricultural Technology	CN	N/A	N/A	N/A	N/A	N/A	Wheat varieties, rust resistance, rust bacteria, wheat rust	N/A
652	1985	Review and outlook for the breeding of wheat breeding	Chinese Agricultural Science	CN	N/A	N/A	N/A	N/A	N/A	Hybrid pro -book, pro -book materials, hybrid offspring, wheat breeding	N/A
653	1985	Drought resistance and high -quality wheat new variety -Jinmai No. 22	Chinese Agricultural Legend	CN	N/A	N/A	N/A	N/A	N/A	New variety of wheat, Shanxi Province	N/A
654	1985	Science and technology	Hebei Agricultural Technology	CN	N/A	N/A	N/A	N/A	N/A	Wheat production, medical equipment	N/A
655	1985	Science and technology	Shaanxi Agricultural Science	CN	N/A	N/A	N/A	N/A	N/A	Scientific and technological strip, grinding quality, root soil nematodes, powder rate, fermented colostrum, drought resistance, gluten content, ethylene, Chinese cherry, seedling rate, leaves of the water content, splitting period, promoting bacteria, varieties (departments (depths Cure	N/A
656	1985	Research on the inheritance of Anti -White Powder's disease in Kengui A	Guizhou Agricultural College Journal	CN	N/A	N/A	N/A	N/A	N/A	Anti -white powder, explicit genes, wheat varieties, white powder germs	N/A
657	1985	Use the preliminary study of the meteorological forecast of the obligatory degree of academic affiliation as the meteorological forecast of wheat white powder disease	Agricultural	CN	Sichuan South Wheat White Powder Disease Research Collaboration Group	N/A	N/A	N/A	N/A	Wheat white powder, collaborative group, blur mathematics, average monthly temperature, meteorological forecast, affiliated method, preliminary research	N/A
658	1985	Loulan's unearthed Mi, Oarma and precious wheat flowers	Agricultural archeology	CN	N/A	N/A	N/A	N/A	N/A	Wheat flowers, grain crops	N/A
659	1985	Research on anti -rust of Lovling 10 and Shanqianmai and other varieties	Chinese Agricultural Science	CN	N/A	N/A	N/A	N/A	N/A	Anti -strip rust, Guanzhong area, rust bacteria, anti -source varieties, rust resistance	N/A
660	1985	History of potato	World agriculture	CN	N/A	N/A	N/A	N/A	N/A	Potato, potato stems	N/A
661	1985	Wheat Sheath Maoyan Water Fly Fly Egg Space Survey	plant protection	CN	Wusheng County Plant Protection Station, Sichuan	N/A	N/A	N/A	N/A	Whenever wool eye flies, spatial distribution type, sampling quantity	N/A
662	1985	Study on the number of changes and predictions of wheat long tube aphids	Shandong Agricultural Science	CN	N/A	N/A	N/A	N/A	N/A	Wheat long tube aphids, dumping periods, changes in number, large population, large occurrence, Jinan region, control role, wheat autumn seedlings	N/A
663	1985	U.S. Farm Farm Storage Management Overview	Grain and Oil Storage Technology Communication	CN	Institute of Food Storage Science, Ministry of Commerce Sichuan	N/A	N/A	N/A	N/A	Grain storage pests, tube warehouse, grain storage management	N/A
664	1985	Discussion on the law of wheat varieties in Nanyang area	seed	CN	N/A	N/A	N/A	N/A	N/A	Farmers varieties, promotion varieties, anti -strips rust, ecological traits, breeding varieties, ears, climate ecological zones	N/A
665	1985	Several technical improvement measures in Ping Mushroom production	Chinese edible bacteria	CN	Sichuan Fatkou City Agricultural Sciences Institute, Sichuan Fatou City Agricultural Sciences Office	N/A	N/A	N/A	N/A	Bio -conversion rate, bacterial pollution, technical improvement	N/A
666	1985	The neutron injection of the seven crop seeds -the comparison of the interpretation can be converted to the coefficient	Journal of Sichuan University (Natural Science Edition)	CN	N/A	N/A	N/A	N/A	N/A	Conversion coefficient, neutron injection, crop seeds, comparison of motion energy	N/A
667	1985	Research on the impact of meteorological conditions on the grouting of wheat seeds	Agricultural	CN	N/A	N/A	N/A	Around June 10th	Shandong Academy of Agricultural Sciences	Seeds grouting, daily average temperature, grouting speed, thousands of grains, meteorological conditions	N/A
668	1985	Diligent breedinger -Feng Dasishi	Seed world	CN	N/A	N/A	N/A	N/A	N/A	Wheat breeding, breeder	N/A
669	1985	Thirtyne alcohol combined with nitrogen, phosphorus, potassium and potassium fertilizer to determine the effect of wheat leaf surface spraying	Journal of Hubei Agricultural College	CN	N/A	N/A	N/A	N/A	N/A	Thousand -grain weight, nitrogen, phosphorus, potassium fertilizer, nitric acid reduction enzyme activity, thirty alcohol, chlorophyll content, leaf surface spraying, functional leaves, nitrogen phosphorus and potassium fertilizer, effect measurement measurement measurement	N/A
670	1985	Try to run the experience of rural cooperation with feed factories	Grass and animal magazine	CN	Five Five Feed Work Station in Bazhong County, Sichuan Province	N/A	N/A	N/A	N/A	Feed factory, with feed, feed production	N/A
671	1985	Sichuan Baiyu and Kowloon region survey	China Veterinary Technology	CN	N/A	N/A	N/A	N/A	N/A	Cowhide flies, Chinese leather flies, tattoo flies	N/A
672	1985	Research on nitrogen fertilizer and its effects in agricultural production in Sichuan	Agricultural Sciences Herald	CN	Tufei Institute of the Academy of Agricultural Sciences of Sichuan Province	N/A	N/A	N/A	N/A	The amount of nitrogen, farmhouse fertilizer	N/A
673	1985	Sichuan province's grain production situation and our opinion	Agricultural Economic Series	CN	N/A	N/A	N/A	N/A	N/A	Food sowing area, grain production, total output, planting structure, Sichuan Province, contract ordering	N/A
674	1985	Sichuan wheat white powder bacteria toxicity monitoring results and practical significance	Journal of Southwest Agricultural University	CN	N/A	N/A	N/A	N/A	N/A	Frequency poisoning force, Gaoco, wheat white powder, resistance gene, wheat white powder bacteria, Sichuan Province, practical significance, monitoring results	N/A
675	1985	Talk about the expansion of exports to Japan	international trade	CN	N/A	N/A	N/A	N/A	N/A	Consumers, expand exports, comprehensive commerce	N/A
676	1985	Talk about wheat quality breeding	Heilongjiang Agricultural Science	CN	N/A	N/A	N/A	N/A	N/A	Single -gene mutations, chromosomes, wheat quality breeding, gene control, explicit genes, amino acid content	N/A
677	1985	The impact and output loss of the soil wheat yellow flower leaf disease on wheat plants	Journal of Sichuan Agricultural College	CN	Department of Agriculture, Sichuan Agricultural College	N/A	N/A	N/A	N/A	WHEAT wheat xiaomai (49ej.61da), Plant Disease Zhiwu Binghai (49LB), Virosisof Plant Zhiwu BingDubing (49LB), Mosaic, Huayebing, SOIL-BORNE, TURANG ChU anbu, losses loss Sunshi	N/A
678	1985	Micro -pump motor has new uses	Agricultural machinery	CN	1 Sichuan Yongchuan County Agricultural Machinery Office	N/A	N/A	N/A	N/A	Miniature pump	N/A
679	1985	The production performance survey of Wenjiang introduced Kikki and Kangbea duck	Sichuan Animal Husbandry Veterinary	CN	N/A	N/A	N/A	N/A	N/A	Kangberg duck, breeding conditions, fertilization egg incubation rate, fertilization rate, Sichuan anechetic households, duck farming professional households, feed remuneration, production performance	N/A
680	1985	Research on the application of pink rust in my country	Chinese Agricultural Legend	CN	N/A	N/A	N/A	N/A	N/A	Powder rust, plant protection office, prevention and treatment object, wheat white powder, wheat rust	N/A
681	1985	Analysis of the quality of some excellent varieties of wheat in nine provinces and autonomous regions in my country	Journal of Zhengzhou Academy of Food	CN	N/A	N/A	N/A	N/A	N/A	Big gluten content, craft quality, food quality, excellent variety, outlet rate, wheat seeds, wheat breeding, physical characteristics, wheat varieties, baking bread, promoting planting, powder instrument, flowing academic characteristics, Ningxia Autonomous Region, food industry, quality, quality analyze	N/A
682	1985	Forecast of my country's wheat production development	Crop magazine	CN	N/A	N/A	N/A	N/A	N/A	Wheat alone, increase production experience, industrial food for industrial food	N/A
683	1985	Progress of my country's main grain crop quality breeding progress	Hebei Agricultural Journal	CN	N/A	N/A	N/A	N/A	N/A	Quality breeding, seed particle yield, main food crops, high lysine corn, out of powder	N/A
684	1985	Brief introduction to you some products and technical service items	Sichuan Agricultural Technology	CN	N/A	N/A	N/A	N/A	N/A	The Academy of Agricultural Sciences of Sichuan Province, cooperated with feed, cultivation technology, electronic mouse extinguisher, hybrid rice species, high yield and low consumption, pods, peas, feed factories, Chengdu	N/A
685	1985	Briefing of Wheat "Sichuan Spiman No. 1" cultivation technology	Sichuan Agricultural Technology	CN	Atomic Energy Institute of the Sichuan Academy of Agricultural Sciences	From the end of October to November 10	N/A	N/A	Deyang, Jiajiang	The best sowing period, thousands of grains, cultivation technology, high -yield cultivation, number of spikes, effective spikes, Pingba area	I/A
686	1985	The law of wheat white powder disease is studied and its application in test report	Shandong Agricultural Science	CN	N/A	N/A	N/A	N/A	N/A	Wheat white powder disease, degree, meteorological factors	N/A
687	1985	Preliminary Research Research on the Study Study of Wheat Powder Burids	Botanical Pathology	CN	N/A	N/A	N/A	N/A	N/A	Close the capsule shell, subcarbles, wheat white powder germs, sexual stages, research preliminary reports, biological characteristics	N/A
688	1985	Observation of Wheat White Ploughs in infection with several kinds of grain undercibly plants	Journal of Sichuan Agricultural University	CN	Department of Agriculture, Sichuan Agricultural University	N/A	N/A	N/A	N/A	POWDERY MILDEW (49LB) Baifenbing, WHEAT (49FJ.61da) wheat (xiaomai), Barley (45CJ, 79EJ) barley (DAMAI) (DAMAI) (DAMAI)	N/A
689	1985	Further research on the effect of transmission of diseased diseases at the sexual stage of wheat white powder	Baiquan Agricultural College Journal	CN	N/A	N/A	N/A	N/A	N/A	Close capsule, plain area, altitude height, vaccination test, wheat white powder, sexual stage	N/A
690	1985	Wheat variety of white powder disease resistance identification and anti -source screening	Zhejiang Agricultural Science	CN	N/A	N/A	N/A	N/A	N/A	White powder disease resistance, Gaoco, new products, wheat varieties, anti -white powder disease, anti -source screening	N/A
691	1985	Analysis of the factors of wheat varieties on chloroplasm disease resistance	Botanical Journal	CN	N/A	N/A	N/A	N/A	N/A	Wheat varieties, white powder bacteria, variety resistance, high -sensitivity variety, wheat white powder disease, factors analysis	N/A
692	1985	Research on the Ecological Law of Wheat varieties (continued) -Step discussions on several issues of wheat high -yield breeding in my country	Journal of Anhui Agricultural College	CN	N/A	N/A	N/A	N/A	N/A	Wheat varieties, economic factor, storage source, photosynthetic productivity, ecological law, high -yield breeding	N/A
693	1985	Research on the Ecological Law of Wheat varieties -Discussion on Several issues of high -yield breeding in my country's wheat	Journal of Anhui Agricultural College	CN	N/A	N/A	N/A	N/A	N/A	Wheat varieties, wheat high products, grouting period, thousands of grains, seed production, wheat breeding, ecological laws, high yield breeding	N/A
694	1985	Main stems and leaves of wheat varieties and their relationship with light temperature	Yunnan Agricultural Technology	CN	N/A	N/A	N/A	N/A	N/A	Main stems and leaves, total number of sunshine, fertility period, semi -winter variety, wheat variety	N/A
695	1985	Wheat shuttle bars flower and lobe disease and its prevention pathway	Jiangsu Agricultural Science	CN	N/A	N/A	N/A	N/A	N/A	Wheat shuttle bars flower and lobe disease, grain multi -stick bacteria, wheat variety, prevention and treatment pathway	N/A
696	1985	Wheat rusty bacteria physiological species appraisal briefing	Shaanxi Agricultural Science	CN	N/A	N/A	N/A	N/A	N/A	Wheat rust bacteria, reaction type, small physiological identification, identifying host, rust resistance	N/A
697	1985	Analysis of the resistance of wheat leaf rust resistance	Hebei Agricultural Journal	CN	N/A	N/A	N/A	N/A	N/A	Wheat leaf rust, Afle, Gaoco, resistance analysis	N/A
698	1985	Study on the selection of hybrid breeding of wheat heterogeneous species of cytoplasm nucleus	Heilongjiang Agricultural Science	CN	N/A	N/A	N/A	N/A	N/A	Cytic genes, cytotors, chloroplasts, nuclear hybrids, chromosomal groups, hybrid advantages, nuclear replacement	N/A
699	1985	The content of zinc in the soil and its application	Henan Science	CN	N/A	N/A	N/A	N/A	N/A	Soil trace element	N/A
700	1985	Rust powder, Tabetin low volume to prevent and treat wheat white powder and campotic disease	plant protection	CN	Agricultural Section of Fuling area, Sichuan	N/A	N/A	N/A	N/A	Tapujin, Pink Rust Ning, Wheat White Powder	N/A
701	1985	Delayed Research on the Research on the Research on Winter Wheel Female Reproductive Research on Winter Wheel Pharmacy	Hebei Agricultural Journal	CN	N/A	N/A	N/A	N/A	N/A	Lonely female reproduction, duration of body, winter wheat, chemical agent	N/A
702	1985	Application of sangua cloud analysis map shallow analysis on April 28th, wind and hail weather process	Meteorological science	CN	N/A	N/A	N/A	N/A	N/A	Cloud analysis chart, ground cyclone, positive vortex flat flow, hail weather, application satellite	N/A
703	1985	Research and utilization of hard grain wheat	Performance Journalism	CN	N/A	N/A	N/A	N/A	N/A	Hard -grained wheat, ordinary wheat, Italy, research and utilization	N/A
704	1985	Observe the Brown Movement with starch	Physical experiment	CN	Sichuan Xindu Teachers School	N/A	N/A	N/A	N/A	Brown movement	N/A
705	1985	Comprehensive use of corn	Henan Agriculture and Forestry Technology	CN	N/A	N/A	N/A	N/A	N/A	Deep processing, total output, basic raw materials, corn starch, corn oil	N/A
706	1985	Improved corn quality and lysine breeding	Seed communication	CN	N/A	N/A	N/A	N/A	N/A	High lyricine corn, ordinary corn, hybridization, acid content, seed yield, embryonic variants, improved quality	N/A
707	1985	Investigation of Mid -Bow Wheat disease in the area under Zhangjiakou dam	Crop magazine	CN	N/A	N/A	N/A	N/A	N/A	Summer wheat, harvesting period, autumn broadcast wheat, rust, Zhangjiakou	N/A
708	1985	Grain Storage Knowledge Lecture (2) -The performance and application of insect phosphorus and phosphorus second.	Grain processing	CN	N/A	N/A	N/A	N/A	N/A	Anti -phosphorus, food storage pests, knowledge lectures, performance and application	N/A
709	1986	Analysis of anti -seductive mutation of wheat varieties in my country from 1951 to 1983	Botanical Journal	CN	N/A	N/A	N/A	N/A	N/A	Anti -strip rust, rust bacteria, small physiological species, wheat varieties, mutation analysis	N/A
710	1986	1975-1984 Research on the Physiological Specialization of Wheat Rustyls in my country	Botanical Pathology	CN	N/A	N/A	N/A	N/A	N/A	Wheat rust bacteria, identification host, physiological small species identification, wheat rust, small breed group	N/A
711	1986	In 1984, the application of the nationwide rusty bacteria physiological species and the application of the leaf leaf training appraisal method	Shenyang Agricultural University Journal	CN	N/A	N/A	N/A	N/A	N/A	Small physiological species, wheat straw rust bacteria, identify host, distinguish analysis, cultivate appraisal method	N/A
712	1986	2 -Selenium in the Environment	The Role of Selenium in Nutrition	EN	N/A	N/A	N/A	N/A	N/A		N/A
713	1986	5TRZ -720 decide -granular pumping multi -use machine has been successfully developed	Rural practical engineering technology (agricultural engineering)	CN	N/A	N/A	N/A	N/A	N/A	Multi -purpose machine	N/A
714	1986	83-1 Premature Report of Wicker Field Weeds Demonstration	Gansu Agricultural Technology	CN	N/A	N/A	N/A	N/A	N/A	Herbal, wheat field weeds, pig seedlings	N/A
715	1986	EPIDEMIOGY and Early Diagnosis of Primary Liver Cancer in CHINA	Advances in Cancer Research	EN	N/A	N/A	N/A	N/A	N/A		N/A
716	1986	Geochemical Characteristics of Land and ITS Effect on Human Heart and Cancer Death Rates in The United States and China	Apply Geochemistry	EN	N/A	N/A	N/A	N/A	N/A		N/A
717	1986	Rare Earth Element Geochemistry of South Atlantic Deep Sea SEDIMENTS: CE Anomaly Change at ~ 54 My	Geochimica et cosmochimica Acta	EN	N/A	N/A	N/A	N/A	N/A		N/A
718	1986	Resources Management in India and China -An Overview	Journal of rural Studies	EN	N/A	N/A	N/A	N/A	N/A		N/A
719	1986	RICE-BASED CROPPING SYSTEMS and their Development in China,	Advances in Agronomy,	EN	N/A	N/A	N/A	N/A	N/A		N/A
720	1986	The Climatic Resources for Wheat Production in China	AgricultUral and Forest Meteorology	EN	N/A	N/A	N/A	N/A	N/A		N/A
721	1986	The Geochemical AvaiLability of Soil Zn and Mo in Relation to Stomach and ESOPHAGEAL in the PeOPELIC of China And U.S.A	Apply Geochemistry	EN	N/A	N/A	N/A	N/A	N/A		N/A
722	1986	World Health Organization Special Programme of Research, Development and Research Training in Human RePRoduction: The First FIFTEEN Years: A Review	Contraception	EN	N/A	N/A	N/A	N/A	N/A		N/A
723	1986	Anhui Province wheat white powder toxic frequency analysis	Journal of Anhui Agricultural College	CN	N/A	N/A	N/A	N/A	N/A	Wheat white powder disease, toxic frequency, resistance gene, anti -source	N/A
724	1986	Ankang pig variety resource survey	Shaanxi Agricultural Science	CN	N/A	N/A	N/A	N/A	N/A	Pig varieties, average daily weight gain, Bak Xia, Neijiang pig, newborn weight	N/A
725	1986	Research on the physical condition of the semi -drought farming system	Journal of Southwest Agricultural University	CN	N/A	N/A	N/A	N/A	N/A	Winter water field, farming system, rice long -term, soil physics	N/A
726	1986	An important key in the half -dry wheat farming -exemption from farming	Chinese Agricultural Science	CN	Southwest Agricultural College, Sichuan Provincial Institute of Natural Resources	N/A	N/A	N/A	N/A	Saturated water	N/A
727	1986	New Opinion Wheat Diseases in this area -snow rot leaf blight	Ningxia Agricultural Technology	CN	N/A	N/A	N/A	N/A	N/A	Wheat disease, leaf blight, disease plant rate	N/A
728	1986	Test research on different pesticides and different spray times to prevent wheat sciblomycosis	Henan Technology	CN	N/A	N/A	N/A	N/A	N/A	Powder rust, multi -bacterial spirit, wettable powder, wheat bribent disease, glue suspension, methyltotobin	N/A
729	1986	Preliminary research on rigid community ecology Ⅰ and general features of rods and insect communities	Grain storage	CN	Institute of Food Storage Scientific Research Institute of Sichuan Food Storage of the Ministry of Commerce, Southwest Agricultural University	N/A	N/A	N/A	N/A	Corn elephant, community ecology, preliminary research, general characteristics	N/A
730	1986	Comparison of conventional bran and new craft bran as a nutritional value of pork chicken feed	Food and feed industry	CN	N/A	N/A	N/A	N/A	N/A	Metabolic energy value, feed nutritional value, crude fiber content, feed component, available rate, digestive energy, amino acid content, vitamin content	N/A
731	1986	The positioning research of different farming systems in Chengdu Plain	Agricultural Sciences Herald	CN	Tufei Institute of the Academy of Agricultural Sciences of Sichuan Province	N/A	N/A	N/A	N/A	Farming system, main factor, repeat method, double season rice area, water and drought rotation, two cooked systems, Chengdu plains, soil organic matter, Ziyunying, positioning research	N/A
732	1986	Selling products and gift technical information	Sichuan Agricultural Technology	CN	N/A	N/A	N/A	N/A	N/A	Chongqing County, technical information, rye grass	N/A
733	1986	The effect of storage on wheat gluten protein	Journal of Zhengzhou Academy of Food	CN	N/A	N/A	N/A	N/A	N/A	Global protein, high temperature storage, biochemical changes, flow change characteristics	N/A
734	1986	The nutritional ingredients of the fans and the way they develop and utilize	Grain and Oil Storage Technology Communication	CN	Sichuan Food Storage Research Institute in the Ministry of Commerce	N/A	N/A	N/A	N/A	Food fiber, starch content, vitamin, feed industry, baking bread	N/A
735	1986	The effect of nitrogen fertilizer on the disease of soil wheat yellow flower leaf disease	Journal of Sichuan Agricultural University	CN	Department of Agriculture, Sichuan Agricultural University	N/A	N/A	N/A	N/A	Nitrogen fertilizer, incidence, condition index, nitrogen fertilizer	N/A
736	1986	Investigation and evaluation of Chongqing's grain storage insect losses	Grain and Oil Storage Technology Communication	CN	N/A	Seeding on October 30	N/A	N/A	N/A	Saw Valley thief, Indian Valley, Pink Better, the main pests	N/A
737	1986	Diversity of drought three mature	Agricultural Science and Technology Communication	CN	Agricultural Science Office of Nanchong District, Sichuan Province	N/A	N/A	N/A	N/A	Drought three familiar, divided into rotation, band -shaped set	N/A
738	1986	The relationship between the ecological type of wheat in the northwestern Hubei mountain area and the layout of the species and variety	Hubei Agricultural Science	CN	N/A	N/A	N/A	N/A	N/A	Variety layout, northwestern Hubei mountain area, winter variety, ecological	N/A
739	1986	Wheat yellow flower leaf virus disease occurred in my country	Botanical Journal	CN	N/A	N/A	N/A	N/A	N/A	Immersion liquid, gray valleys, wheat yellow flower leaf virus, virus particles, barley yellow flower leaf virus, swimming spore, leaf epithelial cells, inner body, wheat soil virus virus, Shandong Rongcheng	N/A
740	1986	Pharmacy and other potions such as powder rusting nor wheat white powder disease test	Zhejiang Agricultural Science	CN	N/A	N/A	N/A	N/A	Zhejiang Academy of Agricultural Sciences	Pink rust, wheat white powder disease, sword leaf disease	N/A
741	1986	Research on the status of potassium and potassium fertilizer and fertilizer effect in Hedong, Gansu Province	Gansu Agricultural University	CN	N/A	N/A	N/A	N/A	N/A	Potassium fertilizer and fertilizer, cultivating soil, physical, Hedong area, wheat seedlings, yellow cotton soil, production effect, effective potassium, Gansu Province	N/A
742	1986	Anti -mildew oligolitanol in high water, gas -like chromatographic method of dichlorolytic methane residual amount	Grain storage	CN	N/A	N/A	N/A	N/A	N/A	Gas chromatography, chlorine, residual amount, hydrogen flame ionization detector, orthopedly, mold anti -mold	N/A
743	1986	Several suggestions on improving our province's wheat output in 1987	Sichuan Agricultural Technology	CN	Sichuan Academy of Agricultural Sciences	N/A	N/A	N/A	N/A	Wheat output, wheat mass yield, spring variety, western Sichuan plain, production increase measures, high yield fields	N/A
744	1986	Preliminary study of Guizhou Wheat Wicker Bardia Cycles	Guizhou Agricultural College Journal	CN	N/A	N/A	N/A	N/A	N/A	Wheat pattern blight, silk nucleus, separation, preliminary research	N/A
745	1986	Glitter Crop bacterial brown strip disease raw bacteria appraisal	Botanical Pathology	CN	N/A	N/A	N/A	N/A	N/A	Bacterial brown strip disease, DNA, valley crops, watching Ma Niang, pathogenic bacteria, pathogen, bacterial	N/A
746	1986	Research on the main characteristics of wheat variety resources in Henan Province and the content of seed protein content	Journal of Henan Agricultural University	CN	N/A	N/A	N/A	N/A	N/A	Small ears, grain protein content, wheat variety resources, white powder, thousands of weight, crude protein content, anti -strip rust, characteristic characteristics, Henan Province, appraisal research	N/A
747	1986	Research on Hubei Tuchi Wheat Yellow Flower Leaf disease	Journal of Huazhong Agricultural University	CN	N/A	N/A	N/A	N/A	N/A	Wheat, soil transmission of yellow flower leaf disease, rules occur	N/A
748	1986	Research on anti -strip rust in the middle and downstream farm wheat varieties in the Yellow River	Chinese Agricultural Science	CN	Institute of Botanical Protection, Institute of Botanical Protection, Institute of Agricultural Sciences of Shaanxi Province	N/A	N/A	N/A	N/A	Farm variety, improvement variety, Zeng Shimai, reaction type, rust resistance, small species identification, resistance response, rust bacteria, wheat variety resources	N/A
749	1986	Craft layout adjustment and selection of the crop layout of Huanghuaihai area	Agricultural area	CN	N/A	N/A	N/A	N/A	N/A	Huanghuaihai area, Huanghai Plain, Huanghuai Plain, crop layout, commodity base	N/A
750	1986	Huanghuaihai Plain soil fertilization and reasonable fertilization	soil	CN	Nanjing Institute of Soil Research, Chinese Academy of Sciences	N/A	N/A	N/A	N/A	Huanghuaihai Plain, fertilizer, Henan Province, Fengqiu County, soil productivity, soil fertility, reasonable fertilization	N/A
751	1986	Research on the characteristics of phosphorin characteristics of yellow soil rice soil and phosphorus supply capacity	Newspaper	CN	Tufei Institute of the Academy of Agricultural Sciences of Sichuan Province	N/A	N/A	N/A	Jiajiang County	Yellow soil -based rice soil, phosphorus capacity, inorganic phosphorus form, related research	N/A
752	1986	Severe wheat -Uraltu wheat double dual -twice body and its main use of genetic breeding	Agricultural Sciences Herald	CN	Sichuan Agricultural University Wheat Institute	N/A	N/A	N/A	N/A	Double dual body, ordinary wheat, decreasing division, Uraltu wheat, use the way to use	N/A
753	1986	Introduce a few types	Agricultural machinery	CN	N/A	N/A	N/A	N/A	N/A	Kg -hour/hour, supporting power, tattoo roller drum, cleaning rate, crushing rate, reference price	N/A
754	1986	Fine sowing to ensure that the wheat is high yield	Sichuan Agricultural Technology	CN	Sichuan Academy of Agricultural Sciences Intelligence Institute	N/A	N/A	N/A	N/A	High yield of wheat, seedlings in the field	N/A
755	1986	Carry out comprehensive prevention and control to improve economic benefits -Huixian wheat rust prevention and control has achieved successful experience	Gansu Agricultural Technology	CN	N/A	N/A	N/A	N/A	N/A	Wheat rust, comprehensive prevention	N/A
756	1986	Preliminary research on germination wheat varieties before harvesting	Journal of Sichuan Agricultural University	CN	Sichuan Agricultural University Wheat Institute	N/A	N/A	N/A	N/A	WHEAT (49FJ.61DA) wheat (xiaomai), Plant Breeding (49DD) plant breeding (zhiwu Yuzhong), Dormancy (45AA) dormant (XIUMIAN), Native Varieties local varieties (DIFANGPINZHONG), BREE Ding breeding (yuzhong), PreHARVEST SPROUTING before harvest Shouhuoqiail Faya)	N/A
757	1986	Children's molybdenum shooting in Keshan disease area	Local disease notification	CN	N/A	N/A	N/A	N/A	N/A	Molybdenum metabolism, Keshan disease, molybdenum mining area, ward, non -ward, molybdenum intake, excretion, balance, disorder, lack of	N/A
758	1986	Insectal anti -insect -proof test of storage storage grain application	Grain storage	CN	Sichuan Food Storage Research Institute in the Ministry of Commerce	N/A	N/A	N/A	N/A	Establishing tube warehouse, system supporting, qi tightness, insect -resistant phosphorus, protective agent	N/A
759	1986	The preliminary report	Gansu Agricultural Technology	CN	N/A	N/A	N/A	N/A	N/A	Wheat Sheath Maoyan Water Fly, crop blades, history of life, research preliminary report, rules	N/A
760	1986	The application of fuzzy cluster analysis in wheat ecological classification	Farming and cultivation	CN	N/A	N/A	N/A	N/A	N/A	Vague clustering analysis, tamping rate, number of leaves, ecological types, spring chemical stages, identification varieties	N/A
761	1986	Research Report of the new generation of anti -source anti -source screening in Southern Mai District	Journal of Hubei Agricultural College	CN	N/A	N/A	N/A	N/A	N/A	Anti -white powder, anti -source screening, two grains of wheat, three mang goat grass, pillar spikes goat grass, agronomy parent	N/A
762	1986	Crops	Gansu Agricultural Technology	CN	N/A	N/A	N/A	N/A	N/A	South America, crops, 16th century	N/A
763	1986	The research of ordinary wheat and some weeds, rye and wild rye	Journal of Sichuan Agricultural University	CN	Sichuan Agricultural University Wheat Institute	N/A	N/A	N/A	N/A	WHEAT(49FJ.91DA)蟆城	N/A
764	1986	Analyze the characteristics and prevention strategies of wheat rust in our province	Hubei Agricultural Science	CN	N/A	N/A	N/A	N/A	N/A	Wheat rust, pink rust, prevention and control strategy, characteristics	N/A
765	1986	Research on the Protonous Bacteria of the Qinghai -Tibet Plateau wheat white straw disease -the research of wheat shell moon spores	Scholarship	CN	Institute of Agricultural Science, Ganzi Tibetan Autonomous Prefecture, Sichuan Province	N/A	N/A	N/A	N/A	Shell moon spore, wheat shell moon spore, wheat white straw disease raw bacteria, false shell acupuncture	N/A
766	1986	The characteristics of the temperature of the active surface of the Qinghai -Tibet Plateau (wheat)	Newspaper	CN	N/A	N/A	N/A	N/A	N/A	Eastern region, eastern plain, plain area	N/A
767	1986	Study on the Development and Development of Wheat Stalk rusty species in 23 provinces and autonomous regions in the country	Liaoning Agricultural Science	CN	N/A	N/A	N/A	N/A	N/A	Small physiological species, wheat straw rusty bacteria, identify variety, identify host, single -gene system	N/A
768	1986	Artificially synthesized germplasm resources -Double Double Body of Wheat × Uraltu Wheat	Crop species resources	CN	Sichuan Agricultural University Wheat Institute	N/A	N/A	N/A	N/A	Double double body, Uraltu wheat, germ resources, artificial synthesis	N/A
769	1986	On the current status and development prospects of the production of Qingyu in our province	Qinghai Agriculture and Forestry Technology	CN	N/A	N/A	N/A	N/A	N/A	Eastern Agricultural Area, Chaidama Basin	N/A
770	1986	The burning effect of Sichuan sulfur aluminum ore and its agricultural evaluation	Newspaper	CN	N/A	N/A	N/A	N/A	N/A	Aluminum phosphate, non -fixed -shaped, sulfur aluminum ore, acid and alkali, two -in -soil, HCI, horse liver soil, amorphous material, agricultural evaluation	N/A
771	1986	Study on the Popularity of wheat rust in Mianyang, Sichuan	Botanical Journal	CN	N/A	N/A	N/A	N/A	N/A	Wheat rust, popular, Mianyang area	N/A
772	1986	The main types of the Sichuan Basin crops are cooked and band -shaped	Agricultural Sciences Herald	CN	Department of Agriculture, Southwest Agricultural University	N/A	N/A	N/A	N/A	Farming system, more cooked system, band -shaped planting, Sichuan Basin	N/A
773	1986	Sichuan's main soil potassium supply capacity	Journal of Southwest Agricultural University	CN	Department of Civilization, Southwest Agricultural University	N/A	N/A	N/A	N/A	Pot potassium, crop planting, increasing yield rate, potassium absorption, hybrid rice, yellow mud, soil slow -effective potassium	N/A
774	1986	Research on the measurement of selenium use rate -Chicken Plasma glutathione Pirate peroxidase activity evaluation method	Journal of Sichuan Agricultural University	CN	Sichuan Agricultural University	N/A	N/A	N/A	N/A	Chick (49Me) Chuji (Chuji), Selenium (34D.65AB) selenium (xi), Glutathione (45EB) glutathione (Guguang Gantai), Glutathione Peroxidase glutathione peroxide (Guguang Gantai Guoyanghuawumei)	N/A
775	1986	Overview of China Agricultural Climate Research in my country	Meteorological technology	CN	N/A	N/A	N/A	N/A	N/A	Tombolization rate, symbiotic period, corn output, agricultural climate research	N/A
776	1986	Overview of wheat rust in various wheat areas in my country	plant protection	CN	N/A	N/A	N/A	N/A	N/A	Wheat rust, an overview	N/A
777	1986	Preliminary study of original studies of pald -wheat withered disease	Botanical Journal	CN	N/A	N/A	N/A	N/A	N/A	Wheat pattern blight, pathogen, pathogenics, CAG, silk nucleus, separation, preliminary research	N/A
778	1986	Improved wheat quality and processing seminars in our province	Henan Agricultural Science	CN	N/A	N/A	N/A	N/A	N/A	Wheat quality breeding, powder output, improved quality, Henan Academy of Agricultural Sciences	N/A
779	1986	Analysis of the characteristics of Tibet crop disease	Tibet Agricultural Technology	CN	N/A	N/A	N/A	N/A	N/A	Crop disease, tropical subtropical, Sanjiang Basin, pathogen, white powder germs, horizontal mountains, rust bacteria, characteristics	N/A
780	1986	Study on Hybrid breeding with ordinary wheat and ordinary wheat	Agricultural Sciences Herald	CN	N/A	N/A	N/A	N/A	N/A	Little rye, strip rust, eight times, six times body, ordinary wheat, white powder, strong rate, hybrid breeding	N/A
781	1986	Preliminary analysis of wheat, peanuts, sweet potatoes with rotation system	Peanut technology	CN	Agricultural Science Office of Nanchong District, Sichuan Province	N/A	N/A	N/A	N/A	Sweet potato vine, slope cultivated land, divided into rotation, strap	N/A
782	1986	The life, maturity and role of wheat white powder in sexual period	Journal of Northwestern Agriculture and Forestry University of Science and Forestry (Natural Science Edition)	CN	N/A	N/A	N/A	In early June	N/A	Wheat white powder, closed bag shell	N/A
783	1986	Study on the relationship between wheat grouting and its relationship with other organs	Journal of Hubei Agricultural College	CN	N/A	N/A	N/A	N/A	N/A	Thousands of grains, positive correlation, seed particle yield, grouting duration, leaf area sustainable period, water content, grouting speed, fulfillment, dry substance accumulation	N/A
784	1986	Evaluation and utilization of wheat near edge and its derivative species for ginkgo disease	Chinese Agricultural Science	CN	N/A	N/A	N/A	N/A	N/A	Wheat nearly edge, six -fold wheat, white powder disease, anti -white powder gene, four -fold wheat, chromosomal group, Persian wheat, wheat genus, rye, use evaluation	N/A
785	1986	Wheat varieties (system) Research on anti -gymners' disease identification	plant protection	CN	N/A	N/A	N/A	N/A	N/A	Wheat varieties (systems), staged sowing, anti -giant disease, manual vaccination, granularity rate, significant differences, variety resistance, species, appraisal research	N/A
786	1986	Preliminary research on the inheritance of wheat varieties for the inheritance of the virus disease in the soil of the soil	Journal of Sichuan Agricultural University	CN	Department of Agricultural University, Sichuan Agricultural University, Department of Agricultural University, Sichuan Agricultural University, Department	October 23-27	N/A	May 18-22	N/A	WHEAT (49FJ.61DA) wheat (xiaomai), Virosisof Plant (49LB) Plant virus (zhiwu bingdubing), Plant Disease (49LB) Plant disease (zhiwu binghai) Resistance) Kangxing Yichuan, mosaic flower and lobe disease ( Huayebing), WHEAT VIRUS DISEASE Macvirus (xiaomai bingdubing)	N/A
787	1986	Research on the Ecological Law of Wheat varieties (after continuation) -Step discussions on several issues of wheat high -yield breeding in my country	Journal of Anhui Agricultural College	CN	N/A	N/A	N/A	N/A	N/A	Wheat variety, basic model, ecological area, wheat high product species, ecological laws, high -yield breeding	N/A
788	1986	Wheat Rong Renjo Wait	Grain processing	CN	N/A	N/A	N/A	N/A	N/A	Wheat quality, wet gluten	N/A
789	1986	Wheat belongs to various profiles (2)	Crop species resources	CN	N/A	N/A	N/A	N/A	N/A	Hard -grained wheat, ordinary wheat, four -fold body, wheat genus, seed protein content, chromosome group, white powder, body cell chromosome, scattered black ears, Persian wheat, Persian wheat, Persian wheat, Persian wheat	N/A
790	1986	Wheat -Artificial New species	Northwest Botanical News	CN	Sichuan Agricultural University, Chengdu Institute of Biology, Chinese Academy of Sciences	N/A	N/A	N/A	N/A	Wheat, Uraltu wheat	N/A
791	1986	Wheat double high short source -comprehensive dwarf No. 2	Guizhou Agricultural College Journal	CN	N/A	N/A	N/A	N/A	N/A	High protein, wheat germ resources, white powder germs, anti -white powder disease, high lyricine, ears, thousands of grains, composite hybridization	N/A
792	1986	Dynamic Research Brief Dynamic Study Research Brief Research	Sichuan Agricultural Technology	CN	Wheat Disease Group of the Institute of Agricultural Sciences in Sichuan Provincial Academy of Agricultural Sciences	N/A	N/A	N/A	N/A	Wheat rust bacteria, small physiological species, identifying host, dynamic research	N/A
793	1986	Forecast forecast for wheat rust	Journal of Hubei Agricultural College	CN	N/A	N/A	N/A	N/A	N/A	Wheat rust, cooked milk period, output loss, loss estimation, prevention and control indicators, severity, plant protection office, popular prediction, integral index, variety layout	N/A
794	1986	Research on biological characteristics of wheat cedar bacteria	Journal of Southwest Agricultural University	CN	Department of Plant Protection, Southwest Agricultural University	N/A	N/A	N/A	N/A	Sub -shell, developmental progress, black light, dark training, biological characteristics research	N/A
795	1986	Wheat hybrid F_1, F_2 seeds grouting 10 individual hybrid advantages and preliminary analysis of genetic power	Inheritance	CN	Sichuan Agricultural College	N/A	N/A	N/A	N/A	Hybroken advantages, F_1, F_2, seed grain grouting, preliminary analysis	N/A
796	1986	The preliminary report of the small clouds gills and golden turtles and their prevention and control research (1)	Gansu Agricultural Technology	CN	N/A	N/A	N/A	N/A	N/A	Xiaoyun Gills Golden Turtle, two -year -old larvae, rules, larvae overwinter, valve panels, research initial reports	N/A
797	1986	Information and dynamics	Agricultural Science and Technology Communication	CN	N/A	N/A	N/A	N/A	N/A	Farmland chemical weeding, thousands of seeds, herbicide, organ transplantation, 1980s	N/A
798	1986	Flora on the ramie -Professor Li Zongdao, an expert in Big Berry,	Hunan Provincial Society of Crafts Society	CN	N/A	N/A	N/A	N/A	N/A	Li Zongdao, Agricultural College, regional variety, economic crops	N/A
799	1986	Hard -grained wheat seed cute	seed	CN	Sichuan Xichang Agricultural College	N/A	N/A	N/A	N/A	Hard -grained wheat, ordinary wheat, seedling rate, seed germination	N/A
800	1986	Use ~ (75) SE traceing to study the effect of oxine level on the metabolism of chick selenium	Journal of Sichuan Agricultural University	CN	Sichuan Agricultural University	N/A	N/A	N/A	N/A	Chick (49Me) Chuji (Chuji), Selenium (34D, 65AB) selenium (xi), Trace Methods (83AB, 92G) trace method (Danansuan), Selenium Metabolism selenium metabolism metabolism metabolism metabolism metabolism metabolism method (Xidaixie) Effect influence (yingxiang Cure	N/A
801	1986	Research on high -quality wheat variety resources	Crop species resources	CN	N/A	N/A	N/A	N/A	N/A	Wheat variety resources, high -quality wheat, processing quality, quality breeding	N/A
802	1986	The preliminary application of rapeseed medicine cultivation technology in breeding	Chinese oil	CN	N/A	N/A	N/A	N/A	N/A	Embryo -induced, step -by -step cultivation, polarized plant, rapeseed, preliminary application	N/A
803	1986	Development and comprehensive use of corn	Journal of Hubei Agricultural College	CN	N/A	N/A	N/A	N/A	N/A	Journal of Hubei Agricultural College, hybrid advantage, feed unit, corn seeds	N/A
804	1986	Visit of Najiaying, Yunnan	Chinese Muslim	CN	N/A	N/A	N/A	N/A	N/A	Najiaying, mosque	N/A
805	1986	Investigation and research on the law of rusty bacteria in Yunnan Province	Chinese Agricultural Science	CN	N/A	N/A	N/A	N/A	N/A	Guandu District, wheat rust bacteria, Gaohan Mountain District, Yunnan Province	N/A
806	1986	Use several situations of discussion	News enthusiast	CN	N/A	N/A	N/A	N/A	N/A	news creating	N/A
807	1986	How to prevent the drums from blocked the drum	Agricultural machinery	CN	1 Sichuan Zigong Hydropower Agricultural Machinery Bureau	N/A	N/A	N/A	N/A	Double Rolling Pan Person	N/A
808	1986	The most (2) Chinese wheat	Seed world	CN	N/A	N/A	N/A	N/A	N/A	In the next section of the ears, the wheat variety, the dormant period, the high -yield field, the winter wheat district, the outlet rate, the spring wheat district	N/A
809	1986	The most Chinese wheat (one)	Seed world	CN	N/A	N/A	N/A	N/A	N/A	Mantri wheat, ordinary wheat, wheat variety, Yunnan wheat, wheat cultivation, Polish wheat, Xinjiang wheat, real grain, agricultural science research institute, planting performance	N/A
810	1986	Application of the smallest variance in the division of agricultural type (or agricultural zone) -divided into the type of grain crop structure in my country as an example	Economic geography	CN	N/A	N/A	N/A	N/A	N/A	Structural type, sowing area, minimum square difference, rice production, type division	N/A
811	1987	After "Er E" became famous	Winemaking	CN	N/A	N/A	N/A	N/A	N/A	Er E, Qujiu, Liquor	N/A
812	1987	A Briefing of the Appraisal results of small physiological species of wheat rust in 1985 and 1986	plant protection	CN	N/A	N/A	N/A	N/A	N/A	Wheat rusty bacteria, small physiological species identification, identifying the host	N/A
813	1987	A climatic classification for rice product in China	AgricultUral and Forest Meteorology	EN	N/A	N/A	N/A	N/A	N/A		N/A
814	1987	Effects of n + IMPlantation on WHEAT GROWTH	Nuclear Instruments and Methods in Physics Research Section B: Beam Interactions with Materials and Atoms	EN	Institute of Nuclear Science and Technology, Sichuan University	N/A	N/A	N/A	N/A		N/A
815	1987	Semi -mechanized agricultural machinery collection	Rural practical engineering technology (agricultural engineering)	CN	N/A	N/A	N/A	N/A	N/A	Main technical parameters, agricultural mechanization, agricultural machinery, shelling machine, ground membrane cover machine, ditch	N/A
816	1987	Different broadcasting periods of barley, wheat, and small rye production structure mutations	Journal of Sichuan Agricultural University	CN	Department of Agriculture, Sichuan Agricultural University	October 15th-November 24th, a total of five issues	1	N/A	Ya'an	Barley (45CJ, 49FJ), wheat (49FJ, 60DA), output (83AB) small rye, broadcasting period, output constituent factors	I/A
817	1987	Macro -planting seeds in Urumqi planting seeds in Urumqi	Xinjiang Agricultural Science	CN	N/A	October 8, September 23	N/A	N/A	Xinjiang	Seed protein content, different broadcast periods, spring varieties, Urumqi	I/A
818	1987	Different black wheat synthesis of the strong rate of eight -fold germber wheat and preliminary research on seed fullness	Chinese Agricultural Science	CN	Sichuan Agricultural University	N/A	N/A	N/A	N/A	Eight Bexy Wheat, fullness, strong rate, preliminary research	N/A
819	1987	Different ecological type wheat variet	Journal of Sichuan Agricultural University	CN	Wanxian District Agricultural Sciences Institute, Wanxian District Meteorological Bureau, Wanxian District Meteorological Bureau, and 77 students at the Department of Agricultural University of Sichuan Agricultural University	N/A	N/A	N/A	N/A	Wheat (45CJ, 49FJ), ecology (45AF), growth cone, average daily temperature, average daily length	N/A
820	1987	Analysis of the absorption of copper -zinc -zinc -manganese crops on the absorption of copper -zinc and manganese in western Sichuan Plain	Journal of Sichuan Normal University (Natural Science Edition)	CN	Journal of Sichuan Normal University (Natural Science Edition)	N/A	N/A	N/A	N/A	Effective state, prominent correlation, soil background value, manganese element, manganese content, element background value, environmental factors, crops absorb, significant differences, western Sichuan plains	N/A
821	1987	Study on the background value of 11 chemical elements in the agricultural economic zone of the western Sichuan Plain Agricultural Economy and Economic Zone (wheat, rice)	Journal of Sichuan Normal University (Natural Science Edition)	CN	Journal of Sichuan Normal University (Natural Science Edition)	N/A	N/A	N/A	N/A	Rice soil, element concentration, elemental background value, western Sichuan Plain	N/A
822	1987	Western Sichuan Plain Wheat High -yield and Efficient Simplified Cultivation Technology Preliminaries	Sichuan Agricultural Technology	CN	Sichuan Academy of Agricultural Sciences	N/A	N/A	N/A	N/A	High -yield of wheat, ears rate, simplified cultivation technology, western Sichuan Plain	N/A
823	1987	Vigorously implement the significant economic and scientific significance of "natural exemption" technology	Journal of Southwest Agricultural University	CN	N/A	N/A	N/A	N/A	N/A	Disable, technology, economic effect, meaning, meaning	N/A
824	1987	The current reasons for the shortage of fertilizers and pesticides in my country and the idea of ​​reforming fertilizer pesticide prices	Monthly	CN	N/A	N/A	N/A	N/A	N/A	Fertilizer plant, pesticide factory, raw materials, chemical fertilizers, pesticide production enterprises, fertilizer production, fertilizer pesticides	N/A
825	1987	The occurrence and prevention of rice stalk potential	Chinese Agricultural Legend	CN	N/A	N/A	N/A	N/A	N/A	Rice stalk potential, occurring and prevention, single -quarter late rice	N/A
826	1987	Research on the efficacy of protective agent killing sulfur sulfur treatment of grain storage	Grain storage	CN	Institute of Food Storage Science, Ministry of Commerce Sichuan	N/A	N/A	N/A	N/A	Sulfur sulfur, biological measurement, insect -proof effect, insect -proof and phosphorus, protective agent	N/A
827	1987	Poison wheat	Henan Agricultural Science	CN	N/A	N/A	N/A	N/A	N/A	Wheat seed	N/A
828	1987	The dynamic dynamics of pink rust and its metabolites in wheat and soil	Journal of Agriculture and Environmental Sciences	CN	N/A	N/A	N/A	N/A	N/A	Powder rust, wettable powder, residual amount, eliminating dynamics, number of medication, hydroxyning, metabolites	N/A
829	1987	Research on high -water grain prevention and mold technology	China Grain and Oil Journal	CN	The Ministry of Commerce Sichuan Grain Storage Scientific Research Institute's mold anti -molding group, the Sichuan Grain Research Research Institute of Sichuan Grain Storage Scientific Research Institute of the Ministry of Commerce, the Sichuan Sichuan Grain Storage Scientific Research Institute of Food Research Research Institute, Anti -Moisturizing Division Group, the Qi Institute of Sichuan …	N/A	N/A	N/A	N/A	High water and grain, mold -proof agent, mold -proof effect, yellow gem mold, cosmetol, mold -proof technology	N/A
830	1987	High -efficiency liquid color spectrum method measurement green and yellow dragon	pesticide	CN	N/A	N/A	N/A	N/A	N/A	Green and yellow dragon, methoxyl, high -efficiency liquid chromatography method, internal standard method	N/A
831	1987	Highway sun exposure is lost	Sichuan Agricultural Technology	CN	Sichuan Food Storage Research Institute	N/A	N/A	N/A	N/A	Crossing, forging, pests, asphalt	N/A
832	1987	The origin and early cultivation of cereals and edible beans	Agricultural archeology	CN	N/A	N/A	N/A	N/A	N/A	Oracle, rice production, wild rice, central plain, edible beans	N/A
833	1987	Domestic and foreign wheat varieties resources are introduced in the Hetian area of ​​Xinjiang	Crop species resources	CN	N/A	N/A	N/A	N/A	N/A	Wheat variety resources, Xinjiang Hotan area	N/A
834	1987	Henan wheat field aphid cocoon bell research preliminary report	Journal of Henan Agricultural University	CN	N/A	N/A	N/A	N/A	N/A	Mai aphid, aphid cocoon bell, parasitic rate	N/A
835	1987	Research status and outlook for the research of wheat quality resources in Henan Province	Henan Agricultural Science	CN	N/A	N/A	N/A	N/A	N/A	Wheat type resources, hard grain wheat, anti -white powder disease, Henan Province, research status and prospects	N/A
836	1987	Preliminary study of Hubei Wheat Strip Ribling	Botanical Pathology	CN	N/A	N/A	N/A	N/A	N/A	Wheat rust bacteria, rust, Hubei Province, preliminary research	N/A
837	1987	The production of 苜蓿 and south of Central China and South China	Grass and animal magazine	CN	N/A	N/A	N/A	N/A	N/A	Cultivation area, Nanxun	N/A
838	1987	Potassium supply capacity and related-verification research	Soil report	CN	Tufei Institute of the Academy of Agricultural Sciences of Sichuan Province	N/A	N/A	N/A	N/A	Yellow soil -based rice soil, soil potassium, slow -effective potassium, potassium supply capacity	N/A
839	1987	Phosphate fertility evaluation of yellow soil rice soil and rice and wheat fertilization mode	Sichuan Agricultural Journal	CN	Tufei Institute of the Academy of Agricultural Sciences of Sichuan Province	N/A	N/A	N/A	N/A	Yellow soil -based rice soil, phosphorus fertilizer application mode, effective phosphorus, phosphorus fertilizer evaluation, phosphate fertilizer reaction mode	N/A
840	1987	Meta -based sulfur sulfur spectrum is determined	Sichuan environment	CN	Department of Chemistry, Sichuan University	N/A	N/A	N/A	N/A	Methyl to sulfur sulfur, peak current, demonstration polar spectrum	N/A
841	1987	Potassium salt resource strategic analysis	Chinese geology	CN	N/A	N/A	N/A	N/A	N/A	Potassium salt resources, potassium salt mines, potassium fertilizers	N/A
842	1987	Introduce a few wheat quality resources with excellent traits	Henan Agricultural Science	CN	N/A	N/A	N/A	N/A	N/A	Strip rust, wheat germ resources, white powder disease, thousand -grain weight, excellent traits	N/A
843	1987	Observation and evaluation of wheat quality resources with excellent traits	Crop species resources	CN	N/A	N/A	N/A	N/A	N/A	Wheat quality resources, agricultural colleges, excellent traits, general cooperation	N/A
844	1987	Comparison of the measurement method of lead in grain and the bottom value survey of lead in the food in Sichuan Province	West China Prevention Medicine	CN	N/A	N/A	N/A	N/A	N/A	GFAAS, base value, lead content, atomic absorbers, Sichuan Province, potassium cyanide solution, lead measurement, method comparison	N/A
845	1987	Preliminary research on the law of wheat varieties No. 11 in Mianyang	Farming and cultivation	CN	Sichuan Mianyang Agricultural College	Seeding on October 24, November 2, November 11	1	N/A	Liu Yun Farm in Santai County	The law of ears, the division of the ears, the number of small ears, the divided into spikes, wheat varieties, differentiation period, preliminary research	N/A
846	1987	Exemptation of Mai Field Chemical Draft Examination	Sichuan Agricultural Technology	CN	Sichuan Provincial Agriculture and Animal House Agency Plant Protection Station, Chengdu Jinniu District Plant Protection Station, Chengdu Plant Protection Station	N/A	N/A	N/A	N/A	Kewu, weeding effect, butylide, chemical weeding test	N/A
847	1987	Research on the quality of Ningxia Wheat Baking and Cooking Quality	Grain storage	CN	Institute of Food Storage Science, Ministry of Commerce Sichuan	N/A	N/A	N/A	N/A	Baking quality, stretch instrument, various indicators, powder instruments, gluten content	N/A
848	1987	Rural reforms should be adjusted by the concept of anti -disaster.	rural economy	CN	Sichuan Provincial People's Congress Standing Committee	N/A	N/A	N/A	N/A	Objective management responsibility system, adaptability, human and animal drinking water, water conservancy project, southern county	N/A
849	1987	Agricultural	Shanxi Agricultural Science	CN	N/A	N/A	N/A	N/A	N/A	Drought wheat, livestock manure, sulfur dioxide gas, ground film coverage, wheat split period, ethylene profit, drought -resistant	N/A
850	1987	The quality of crops breeding	Tianjin Agricultural Science	CN	N/A	N/A	N/A	N/A	N/A	Quality breeding, taste quality, glue consistency, vulgarization temperature, crops, processing quality	N/A
851	1987	Multi -cooked wheels for slope cultivated land as less farming technology	Agricultural Science and Technology Communication	CN	Agricultural Science Office of Nanchong District, Sichuan Province	N/A	N/A	N/A	N/A	Sloping land	N/A
852	1987	The effect of climate factor on different ecological wheat varieties weight and number of grains	Sichuan Agricultural Journal	CN	N/A	Early October, early November, mid -November, late November, early December, early February, early March, and early April	1	N/A	Wanxian	Wheat variet	N/A
853	1987	During the Qianlong period, the historical materials of strangled alcohol in the Jiangbei Provincial Bank of China	Historical file	CN	N/A	N/A	N/A	N/A	N/A	During the Qianlong period, the governor of Henan, the official department Shang Shu, Yin Huiyi, Sun Jiayu, the increase in population	N/A
854	1987	Talk about wheat night irrigation	Agricultural Science and Technology Communication	CN	N/A	N/A	N/A	N/A	N/A	Seeds production, gluten content, bread volume	N/A
855	1987	Totorathone species can promote wheat production	pesticide	CN	N/A	N/A	N/A	N/A	Mianyang	Totorathone mixing, mixing treatment, wheat varieties	N/A
[truncated: 14,375 more rows]
